# Supplementary material for: Genome-Wide DNA Methylation Maps in Follicular Lymphoma Cells Determined by Methylation-Enriched Bisulfite Sequencing
Source: PLoS One. 2010 Sep 29;5(9):e13020. doi: 10.1371/journal.pone.0013020 (PMC2947499; doi:10.1371/journal.pone.0013020)
Supplement: Table S1 — List of MRIs associated with gene promoters in RL cells. (1.08 MB XLS) [file pone.0013020.s012.xls]

## Sheet: Sheet1
Supplmental Table 1. List of MRIs associate the Promoter of genes.
Gene Symbol	Accession	MRIs	Methylation	Length	#READ	#CpG	CGI	Methylated in FL
A26B1	NM_207355	chr15:19336688-19337282	91.97	595	33	46	No
A26C1A	NM_001083538	chr2:131691720-131691992	97.67	273	7	43	No
A26C1B	NM_001099771	chr2:130594996-130595255	91.82	260	33	39	Yes
A2LD1	NM_033110	chr13:99982309-99982565	83.86	257	17	19	Yes
A2LD1	NM_033110	chr13:99982581-99982829	93.1	249	6	29	Yes
AADAT	NM_182662	chr4:171249006-171249428	93.94	423	14	29	No
AATF	NM_012138	chr17:32377646-32377878	78.7	233	5	9	Yes
ABCA1	NM_005502	chr9:106730457-106730606	89.63	150	7	14	Yes
ABCA5	NM_172232	chr17:64834748-64835301	58.5	554	26	68	Yes
ABCB6	NM_005689	chr2:219791523-219791816	96.49	294	27	29	Yes
ABCC4	NM_001105515	chr13:94752049-94752166	48.11	118	17	11	Yes
ABCC8	NM_000352	chr11:17454195-17454336	51.56	142	11	8	Yes
ABCD3	NM_002858	chr1:94656144-94656614	36.72	471	18	59	Yes
ABLIM2	NM_001130087	chr4:8210600-8210930	86.83	331	9	30	Yes
ABLIM3	NM_014945	chr5:148501167-148501314	98.77	148	10	18	Yes
ABO	NM_020469	chr9:135140598-135141026	90.48	429	6	49	Yes	Yes1
ABTB2	NM_145804	chr11:34335029-34336034	46.1	1006	123	104	Yes				Yes4
ACCN1	NM_001094	chr17:29508309-29508488	70.26	180	8	13	Yes
ACCN4	NM_018674	chr2:220087936-220088351	73.2	416	20	20	No
ACD	NM_022914	chr16:66252724-66253092	60.48	369	5	31	Yes
ACP1	NM_001040649	chr2:253975-254084	98.69	110	35	14	Yes
ACP6	NM_016361	chr1:145608728-145608910	77.77	183	32	15	Yes				Yes4
ACPT	NM_033068	chr19:55986727-55987218	93.87	492	9	34	Yes
ACSBG2	NM_030924	chr19:6084185-6084377	50	193	8	2	No
ACSL6	NM_001009185	chr5:131374597-131374948	75.01	352	23	20	Yes
ACSS3	NM_024560	chr12:79995986-79996291	89.81	306	66	27	Yes
ACTL7B	NM_006686	chr9:110657547-110657855	88.64	309	79	25	Yes
ACTN2	NM_001103	chr1:234916649-234917161	93.89	513	14	35	Yes
ACTR5	NM_024855	chr20:36808950-36809075	86.67	126	6	8	No
ACVR2A	NM_001616	chr2:148317849-148318190	80.54	342	9	36	Yes
ACY3	NM_080658	chr11:67173731-67173829	93.76	99	53	4	No
ADAL	NM_001012969	chr15:41409884-41409944	62.86	61	5	7	Yes
ADAM11	NM_002390	chr17:40191347-40191613	82.97	267	49	24	Yes
ADAM12	NM_021641	chr10:128066601-128066871	96.19	271	16	43	Yes
ADAM23	NM_003812	chr2:207016648-207016792	88.68	145	56	25	Yes
ADAM23	NM_001102659	chr2:207215444-207215815	79.24	372	5	24	Yes
ADAMTS14	NM_080722	chr10:72102426-72102840	92.08	415	5	40	Yes
ADAMTS17	NM_139057	chr15:98698604-98699968	94.25	1365	176	187	Yes
ADAMTS2	NM_014244	chr5:178703366-178703659	83.28	294	45	28	Yes
ADAMTS20	NM_025003	chr12:42232114-42232284	93.7	171	9	15	Yes
ADAMTS5	NM_007038	chr21:27259679-27260039	89.05	361	14	41	Yes
ADAMTSL4	NM_019032	chr1:148788143-148788572	72.75	430	13	54	Yes
ADCY4	NM_139247	chr14:23874060-23874454	97.4	395	8	26	Yes
ADCY8	NM_001115	chr8:132122905-132123177	84.72	273	34	15	Yes
ADCY8	NM_001115	chr8:132121903-132122108	90	206	5	28	Yes
ADCY9	NM_001116	chr16:4106653-4106974	58.22	322	10	33	Yes
ADM	NM_001124	chr11:10283850-10283957	97.07	108	10	11	Yes				Yes4
ADO	NM_032804	chr10:64235197-64235355	87.82	159	89	25	Yes
ADORA2B	NM_000676	chr17:15788934-15789317	46.15	384	5	52	Yes
ADRA1D	NM_000678	chr20:4176783-4176997	92.81	215	41	16	Yes
ADRA1D	NM_000678	chr20:4177020-4177405	92.11	386	14	38	Yes
ADRA2A	NM_000681	chr10:112828079-112828377	97.8	299	68	33	Yes
ADRA2B	NM_000682	chr2:96145100-96145355	91.86	256	53	25	Yes
ADRA2C	NM_000683	chr4:3738265-3738486	98.03	222	45	21	Yes
ADRA2C	NM_000683	chr4:3738509-3738761	96.99	253	52	30	Yes
ADRA2C	NM_000683	chr4:3739080-3739235	87.23	156	8	26	Yes
AEBP1	NM_001129	chr7:44111199-44111274	57.14	76	11	7	No
AFAP1	NM_198595	chr4:7992148-7992425	93.02	278	91	38	Yes
AGAP11	NM_133447	chr10:88721236-88721669	91.81	434	19	35	Yes
AGK	NM_018238	chr7:140895416-140895744	85.71	329	8	7	No
AGRP	NM_001138	chr16:66074043-66074223	98.16	181	19	10	No
AGXT2L1	NM_031279	chr4:109903189-109903664	91.96	476	46	48	Yes
AIRE	NM_000383	chr21:44531346-44531449	80	104	5	5	No
AIRE	NM_000658	chr21:44534629-44534972	62.22	344	6	9	No
AKAP12	NM_005100	chr6:151604074-151604330	86.55	257	8	17	Yes				Yes4
AKR7A3	NM_012067	chr1:19487511-19488227	90.92	717	51	73	Yes
AKT1	NM_005163	chr14:104329312-104329975	91.35	664	12	13	No
ALDH1A2	NM_170696	chr15:56144814-56145036	91.43	223	5	21	Yes
ALDH1A2	NM_170696	chr15:56145161-56145304	92.48	144	9	17	Yes
ALDH1L2	NM_001034173	chr12:104002360-104002486	99.03	127	86	18	Yes
ALDH3B1	NM_000694	chr11:67534319-67534535	45.63	217	7	8	No
ALK	NM_004304	chr2:29997118-29997351	85.34	234	18	17	Yes
ALLC	NM_018436	chr2:3681545-3681943	98.33	399	8	15	No
ALOX15	NM_001140	chr17:4491998-4492221	70.83	224	6	12	No
ALOXE3	NM_021628	chr17:7961879-7962140	48.67	262	7	15	No
AMH	NM_000479	chr19:2201548-2201975	96.33	428	17	42	Yes
AMIGO3	NM_198722	chr3:49730597-49731138	98.28	542	35	48	Yes
AMIGO3	NM_198722	chr3:49731156-49731305	98.89	150	32	15	Yes
AMIGO3	NM_198722	chr3:49731976-49732113	87.65	138	22	24	Yes
AMIGO3	NM_198722	chr3:49731627-49731970	95	344	6	14	Yes
AMOTL1	NM_130847	chr11:94142150-94142239	96.28	90	24	11	Yes
ANGEL1	NM_015305	chr14:76350399-76350497	100	99	7	1	No
ANGPTL2	NM_012098	chr9:128923810-128924063	73.66	254	11	8	No
ANK1	NM_020475	chr8:41775428-41775714	54.86	287	5	12	No				Yes4
ANKMY1	NM_016552	chr2:241145357-241145934	93.79	578	6	51	Yes
ANKMY1	NM_016552	chr2:241146397-241146622	95.83	226	5	12	No
ANKRD20A2	NM_001012419	chr9:43123799-43124440	70.41	642	12	45	Yes
ANKRD20A4	NM_001098805	chr9:68671279-68671542	75.42	264	14	25	Yes
ANKRD30A	NM_052997	chr10:37454704-37454793	100	90	5	8	Yes
ANKRD43	NM_175873	chr5:132178255-132178608	92.58	354	34	59	Yes
ANKRD43	NM_175873	chr5:132176822-132177237	58.47	416	7	45	Yes
ANKRD53	NM_001115116	chr2:71059165-71059611	71.41	447	7	39	Yes
ANKRD56	NM_001029870	chr4:78038136-78038289	93.87	154	32	18	Yes
ANKRD57	NM_023016	chr2:109730319-109730651	89.81	333	5	26	Yes
ANO1	NM_018043	chr11:69602377-69602857	90.83	481	14	39	Yes
ANO1	NM_018043	chr11:69602050-69602276	94.23	227	5	65	Yes
ANO5	NM_213599	chr11:22170921-22171390	88.85	470	17	39	Yes
ANO7	NM_001001891	chr2:241777793-241777938	91.67	146	9	6	No
AP1M2	NM_005498	chr19:10558874-10559026	96.88	153	5	16	Yes
AP2A2	NM_012305	chr11:915061-915295	93.85	235	5	13	Yes
APBA1	NM_001163	chr9:71477149-71477238	92.77	90	25	27	Yes
APBA1	NM_001163	chr9:71476571-71476889	89.96	319	7	17	Yes
APC2	NM_005883	chr19:1401896-1402183	100	288	11	7	No
APP	NM_201414	chr21:26465043-26465251	89.73	209	7	25	Yes				Yes4
APRT	NM_001030018	chr16:87405939-87406159	57.58	221	7	22	Yes
AQP12A	NM_198998	chr2:241278742-241279094	66.79	353	5	14	No
AQP2	NM_000486	chr12:48629641-48629844	50	204	10	4	No
AQP2	NM_000486	chr12:48630889-48631049	100	161	6	5	No
AQP5	NM_001651	chr12:48641005-48641183	96.92	179	6	13	Yes
ARC	NM_015193	chr8:143691706-143691817	94.77	112	20	10	Yes
ARC	NM_015193	chr8:143691953-143692228	76.45	276	109	27	Yes
ARFRP1	NM_003224	chr20:61810200-61810862	50	663	26	45	Yes
ARHGAP10	NM_024605	chr4:148872676-148872794	67.15	119	28	18	Yes
ARHGAP20	NM_020809	chr11:110087842-110088133	98.37	292	13	38	Yes
ARHGAP20	NM_020809	chr11:110088495-110088642	95.45	148	14	15	Yes
ARHGAP20	NM_020809	chr11:110088643-110088934	95.19	292	5	26	Yes
ARHGAP21	NM_020824	chr10:25052055-25052183	86.76	129	17	22	Yes				Yes4
ARHGAP29	NM_004815	chr1:94475413-94475994	96.72	582	27	76	Yes
ARHGEF17	NM_014786	chr11:72698468-72698581	85.21	114	31	9	No
ARHGEF18	NM_015318	chr19:7350044-7350408	100	365	6	7	No
ARID3B	NM_006465	chr15:72618048-72618173	100	126	7	4	No
ARL4A	NM_212460	chr7:12692778-12692912	96.38	135	20	15	Yes
ARL4A	NM_212460	chr7:12692947-12693336	94.61	390	11	46	Yes
ARMC10	NM_031905	chr7:102503213-102503530	46.67	318	9	15	Yes
ARNTL	NM_001030273	chr11:13256253-13256418	70.4	166	12	16	Yes				Yes4
ARPM1	NM_032487	chr3:170969856-170970051	55.56	196	17	21	Yes
ARPP-21	NM_016300	chr3:35656168-35656439	100	272	7	19	Yes
ARRB1	NM_020251	chr11:74739918-74740166	82.48	249	10	19	Yes
ARRDC4	NM_183376	chr15:96304969-96305366	87.62	398	35	52	Yes
ARSD	NM_001669	chrX:2857234-2857378	97.99	145	13	23	Yes
ART3	NM_001130017	chr4:77151334-77151440	92.36	107	9	8	No
ASAH3	NM_133492	chr19:6284500-6284954	100	455	16	13	No
ASCL2	NM_005170	chr11:2247845-2248682	96.65	838	53	104	Yes	Yes1	Yes2	Yes3	Yes4
ASCL2	NM_005170	chr11:2249190-2249334	80.78	145	15	48	Yes	Yes1	Yes2	Yes3	Yes4
ASCL2	NM_005170	chr11:2248710-2249099	92.6	390	8	13	Yes	Yes1	Yes2	Yes3	Yes4
ASCL4	NM_203436	chr12:106693103-106693429	96.97	327	6	44	Yes
ASPHD1	NM_181718	chr16:29820075-29820458	90.91	384	12	7	Yes				Yes4
ASPHD1	NM_181718	chr16:29819461-29819589	56.12	129	9	22	Yes				Yes4
ATL3	NM_015459	chr11:63195502-63195960	88.82	459	86	52	Yes
ATOH7	NM_145178	chr10:69661033-69661208	65.45	176	13	18	Yes
ATOH8	NM_032827	chr2:85835453-85835740	87.83	288	5	30	Yes
ATP1B1	NM_001677	chr1:167342123-167342373	85	251	5	25	Yes
ATP2B2	NM_001683	chr3:10522133-10522275	77.5	143	10	12	Yes
ATP8A2	NM_016529	chr13:24844682-24844975	100	294	7	30	Yes
ATPBD3	NM_145232	chr19:56298983-56299385	100	403	6	47	Yes
ATPGD1	NM_020811	chr11:66939333-66939815	64.02	483	18	48	Yes
ATRN	NM_139322	chr20:3399325-3399592	65.91	268	8	30	Yes
AVPI1	NM_021732	chr10:99436508-99437323	45.45	816	41	73	Yes
AXIN2	NM_004655	chr17:60986758-60986898	85.79	141	6	19	Yes
B3GALNT1	NM_033168	chr3:162305216-162305561	90.42	346	5	40	Yes
B3GALT6	NM_080605	chr1:1158343-1158457	99.45	115	34	12	Yes
B3GNT9	NM_033309	chr16:65741270-65741590	96.42	321	18	55	Yes
B3GNT9	NM_033309	chr16:65740682-65741253	99.39	572	9	42	Yes
B4GALNT3	NM_173593	chr12:440132-440503	89.97	372	7	43	Yes
B9D2	NM_030578	chr19:46560756-46561064	100	309	11	9	No
BAD	NM_032989	chr11:63811067-63811397	89.5	331	8	5	No
BAI1	NM_001702	chr8:143539581-143539942	94.44	362	11	13	No
BAIAP2	NM_017450	chr17:76620958-76621249	80	292	6	10	Yes
BARHL2	NM_020063	chr1:90957334-90957407	96	74	9	5	No
BARX1	NM_021570	chr9:95757023-95757243	93.63	221	11	34	Yes
BARX2	NM_003658	chr11:128750493-128750965	88.48	473	6	47	Yes
BEGAIN	NM_020836	chr14:100104368-100104792	88.92	425	27	44	Yes
BHLHB4	NM_080606	chr20:61108966-61109308	92.28	343	40	37	Yes
BHLHB5	NM_152414	chr8:65656636-65657000	94.27	365	18	39	Yes
BHMT2	NM_017614	chr5:78401205-78401477	87.29	273	37	35	Yes
BIN1	NM_139350	chr2:127580729-127581343	65.83	615	7	80	Yes
BLOC1S3	NM_212550	chr19:50374385-50375009	43.47	625	25	88	Yes
BLVRA	NM_000712	chr7:43764929-43765263	26.5	335	6	39	Yes
BMP2	NM_001200	chr20:6696771-6697029	97.93	259	16	30	Yes
BMP2	NM_001200	chr20:6696270-6696400	100	131	7	50	Yes
BMP2	NM_001200	chr20:6696401-6696743	100	343	9	32	Yes
BMP3	NM_001201	chr4:82171077-82171663	95.39	587	29	57	Yes
BMP4	NM_130850	chr14:53492990-53493571	84.75	582	25	41	No
BMP6	NM_001718	chr6:7671092-7671570	88.59	479	28	60	Yes				Yes4
BMP6	NM_001718	chr6:7672388-7672607	93.58	220	7	19	Yes				Yes4
BMP7	NM_001719	chr20:55274247-55274328	96.83	82	9	7	Yes
BMP8A	NM_181809	chr1:39728780-39729281	93.89	502	10	24	Yes
BMP8A	NM_181809	chr1:39730337-39730960	97.98	624	9	66	Yes
BMP8B	NM_001720	chr1:40026703-40027876	94.52	1174	12	141	Yes
BMPER	NM_133468	chr7:33910727-33910991	72.22	265	5	18	Yes
BMPR1B	NM_001203	chr4:95897849-95897971	96.6	123	14	14	Yes
BNC1	NM_001717	chr15:81743959-81744200	95.13	242	88	35	Yes
BOLA2	NM_001031827	chr16:29374061-29374354	66.67	294	5	24	Yes
BOLA2B	NM_001031827	chr16:30113403-30113696	71.79	294	18	24	Yes
BOLL	NM_197970	chr2:198358444-198358611	95.83	168	6	16	Yes
BRCA1	NM_007296	chr17:38532223-38532782	96.45	560	27	46	No
BRSK2	NM_003957	chr11:1367037-1367705	78.25	669	41	78	Yes
BRWD2	NM_018117	chr10:122597698-122598192	100	495	15	11	No
BSCL2	NM_001122955	chr11:62231493-62231753	90	261	5	5	No
BSN	NM_003458	chr3:49566927-49567229	56.11	303	105	51	Yes
BTBD11	NM_001018072	chr12:106236706-106237129	97.58	424	21	38	Yes
BTBD6	NM_033271	chr14:104786049-104786473	55.28	425	23	67	Yes				Yes4
BTBD6	NM_033271	chr14:104787535-104787657	86.46	123	13	16	No				Yes4
BTBD6	NM_033271	chr14:104786740-104787025	95.87	286	9	8	Yes				Yes4
BTC	NM_001729	chr4:75938056-75938286	93	231	6	20	Yes
BTG3	NM_006806	chr21:17907250-17907520	56.75	271	15	32	Yes
BTN1A1	NM_001732	chr6:26609977-26610086	82.73	110	54	15	Yes
C10orf114	NM_001010911	chr10:21825681-21826089	22.82	409	17	36	Yes
C10orf116	NM_006829	chr10:88717865-88718688	90.26	824	11	58	Yes
C10orf25	NM_001039380	chr10:44816337-44816786	22.58	450	9	68	Yes
C10orf47	NM_153256	chr10:11905489-11905625	88.01	137	15	17	Yes
C10orf53	NM_001042427	chr10:50557635-50557918	90.18	284	6	28	Yes
C10orf58	NM_032333	chr10:82158038-82158876	65.19	839	56	97	Yes
C10orf63	NM_145010	chr10:25345316-25345620	94.24	305	10	31	Yes
C10orf71	NM_199459	chr10:50174568-50174959	100	392	14	4	No
C11orf17	NM_020642	chr11:8887363-8887494	83.33	132	7	6	No
C11orf68	NM_031450	chr11:65441706-65442095	97.02	390	35	20	Yes
C13orf18	NM_025113	chr13:45859475-45859629	55.93	155	9	18	Yes
C13orf36	NM_203451	chr13:36146054-36146278	95.34	225	8	34	Yes
C14orf169	NM_024644	chr14:73028341-73028745	98.75	405	13	20	Yes
C14orf29	NM_181814	chr14:50408516-50408756	92.89	241	46	37	Yes
C14orf37	NM_001001872	chr14:57688288-57688677	77.94	390	10	57	Yes
C14orf4	NM_024496	chr14:76563077-76563373	98.83	297	31	28	Yes
C15orf38	NM_182616	chr15:88256775-88257227	99.52	453	15	56	Yes
C16orf45	NM_033201	chr16:15435521-15435668	44.44	148	6	9	No
C16orf55	NM_153025	chr16:88252560-88252734	58.52	175	14	6	No
C16orf74	NM_206967	chr16:84341930-84342226	79.05	297	27	49	Yes
C16orf79	NM_182563	chr16:2199912-2200414	98.91	503	5	23	No
C17orf59	NM_017622	chr17:8033140-8033230	93.33	91	9	10	Yes
C17orf82	NM_203425	chr17:56843473-56843847	63.71	375	7	35	Yes
C18orf1	NM_181482	chr18:13207029-13207527	90.59	499	14	61	Yes
C19orf23	NM_152480	chr19:1222392-1222509	94.34	118	37	7	No
C19orf52	NM_138358	chr19:10900997-10901246	43.84	250	11	28	Yes
C19orf56	NM_016145	chr19:12641576-12641873	39.72	298	5	24	Yes
C1orf115	NM_024709	chr1:218930487-218930651	93.87	165	42	28	Yes
C1orf14	NM_030933	chr1:181189061-181189236	66.67	176	9	14	Yes
C1orf172	NM_152365	chr1:27159468-27159647	66.76	180	13	25	Yes
C1orf21	NM_030806	chr1:182622558-182622697	79.29	140	8	16	Yes
C1orf222	NM_001003808	chr1:1848041-1848319	57.35	279	20	11	No
C1orf225	NM_001013642	chr1:27192793-27193096	55.87	304	16	31	Yes
C1orf38	NM_004848	chr1:28072035-28072395	39.16	361	10	22	No
C1orf59	NM_001102592	chr1:109005130-109005554	52.5	425	51	61	Yes
C1orf63	NM_020317	chr1:25445011-25445133	100	123	8	8	No
C1orf69	NM_001010867	chr1:226417346-226417643	82.35	298	6	17	No
C1QL1	NM_006688	chr17:40400964-40401336	63.67	373	34	57	Yes
C1QL4	NM_001008223	chr12:48016834-48017076	74.31	243	13	17	Yes
C1QTNF9	NM_178540	chr13:23780767-23780860	85.21	94	26	8	Yes
C20orf108	NM_080821	chr20:54367289-54367836	42.8	548	15	65	Yes
C20orf135	NM_080622	chr20:61963633-61964080	96.97	448	57	47	Yes
C20orf135	NM_080622	chr20:61963193-61963632	99.05	440	9	52	Yes
C20orf149	NM_024299	chr20:61623801-61623896	97.44	96	13	6	No
C20orf151	NM_080833	chr20:60435183-60435326	80	144	5	10	No
C20orf177	NM_022106	chr20:57947583-57947812	90.04	230	40	29	Yes
C20orf194	NM_001009984	chr20:3335781-3336435	87.22	655	19	73	Yes
C20orf20	NM_018270	chr20:60895559-60895894	51.85	336	5	9	No
C20orf39	NM_024893	chr20:24398508-24398902	94.49	395	13	7	Yes
C20orf39	NM_024893	chr20:24397783-24397877	85.71	95	8	40	Yes
C20orf46	NM_018354	chr20:1113181-1113244	98	64	10	5	No
C20orf46	NM_018354	chr20:1113507-1114035	83.94	529	92	71	Yes
C21orf63	NM_058187	chr21:32705666-32706066	84.05	401	15	37	Yes
C21orf70	NM_058190	chr21:45183747-45183891	100	145	7	5	No
C22orf9	NM_015264	chr22:43986430-43986537	81.38	108	18	7	No
C2CD2	NM_015500	chr21:42246245-42246734	86.76	490	39	40	Yes
C2CD2	NM_015500	chr21:42247975-42248191	98.75	217	29	5	No
C2orf3	NM_003203	chr2:75792371-75792651	97.61	281	11	23	No
C2orf39	NM_145038	chr2:26478081-26478298	97.27	218	12	20	Yes
C2orf40	NM_032411	chr2:106048453-106048947	85.67	495	9	47	Yes
C2orf50	NM_182500	chr2:11190958-11191177	85.23	220	12	12	No
C2orf65	NM_138804	chr2:74727875-74727975	93.33	101	6	6	No
C2orf65	NM_138804	chr2:74728896-74729337	100	442	7	24	Yes
C3orf15	NM_033364	chr3:120904698-120904963	90.61	266	10	21	Yes
C3orf25	NM_207307	chr3:130629826-130630220	69.89	395	22	29	Yes
C3orf54	NM_203370	chr3:49816996-49817122	50	127	5	4	No
C3orf55	NM_001099777	chr3:158743054-158743172	61.61	119	7	16	No
C3orf57	NM_001040100	chr3:162573020-162573440	80.88	421	5	34	Yes
C3orf67	NM_198463	chr3:59010748-59010878	96.4	131	23	19	Yes
C3orf70	NM_001025266	chr3:186353123-186353253	95.29	131	18	10	Yes
C3orf70	NM_001025266	chr3:186353751-186354272	89.2	522	13	45	Yes
C3orf72	NM_001040061	chr3:140146555-140146687	94.29	133	20	14	Yes
C3orf72	NM_001040061	chr3:140147490-140147677	93.95	188	86	17	Yes
C3orf72	NM_001040061	chr3:140147695-140148081	93.84	387	26	51	Yes
C3orf72	NM_001040061	chr3:140148437-140148641	87.06	205	6	17	Yes
C4orf19	NM_001104629	chr4:37131818-37131970	97.06	153	21	22	Yes
C5orf38	NM_178569	chr5:2804323-2805026	96.6	704	114	106	Yes
C6orf108	NM_006443	chr6:43305958-43306110	100	153	6	4	No
C6orf154	NM_001012974	chr6:43585135-43586597	39.18	1463	29	156	Yes
C6orf162	NM_001042493	chr6:88088903-88089005	79.35	103	15	14	Yes
C6orf211	NM_024573	chr6:151812541-151812652	95.81	112	38	7	No
C7orf46	NM_001127364	chr7:23686284-23686414	44.08	131	15	17	Yes
C7orf57	NM_001100159	chr7:48041991-48042085	88.33	95	10	8	Yes
C7orf57	NM_001100159	chr7:48042109-48042546	86.14	438	51	37	Yes
C8G	NM_000606	chr9:138956255-138957044	94.94	790	45	60	Yes
C8G	NM_000606	chr9:138957660-138957953	78.41	294	9	15	Yes
C8G	NM_000606	chr9:138960428-138960693	100	266	7	7	No
C8orf42	NM_175075	chr8:484493-484622	98.17	130	12	15	Yes
C8orf42	NM_175075	chr8:484623-484881	89.75	259	5	34	Yes
C8orf82	NM_001001795	chr8:145723639-145724004	96.48	366	63	44	Yes
C9orf125	NM_032342	chr9:103288342-103289119	94.71	778	43	67	Yes
C9orf21	NM_153698	chr9:98456943-98457247	94.85	305	17	47	Yes
C9orf72	NM_145005	chr9:27563273-27563539	79.69	267	5	32	Yes
C9orf85	NM_182505	chr9:73717185-73717321	100	137	7	8	No
C9orf96	NM_153710	chr9:135233172-135233580	92.06	409	11	29	Yes
CA12	NM_001218	chr15:61460770-61461087	88.36	318	13	29	Yes
CA5B	NM_007220	chrX:15666095-15666561	58.2	467	6	38	Yes
CABLES2	NM_031215	chr20:60416554-60416649	91.11	96	10	5	No
CABP4	NM_145200	chr11:66980260-66980584	96.25	325	6	16	No
CABP7	NM_182527	chr22:28445836-28446260	87.48	425	49	68	Yes
CACNA1B	NM_000718	chr9:139892383-139893237	95.98	855	72	105	Yes
CACNA1S	NM_000069	chr1:199350314-199351240	88.21	927	13	92	Yes
CACNA2D3	NM_018398	chr3:54130963-54131506	94.92	544	25	71	Yes
CACNB4	NM_001005746	chr2:152662778-152663282	93.04	505	7	45	Yes
CACNG1	NM_000727	chr17:62471187-62471567	81.94	381	6	24	Yes
CACNG4	NM_014405	chr17:62391591-62391916	92	326	37	45	Yes
CACNG5	NM_145811	chr17:62303810-62304018	84.21	209	36	10	No
CALN1	NM_001017440	chr7:71439094-71440076	90.66	983	83	114	Yes
CAMK2G	NM_001222	chr10:75302796-75302993	95.24	198	5	7	No
CAMK2N2	NM_033259	chr3:185460781-185460891	97.31	111	10	12	Yes
CAMK2N2	NM_033259	chr3:185462291-185462552	57.77	262	16	19	Yes
CAMK4	NM_001744	chr5:110587845-110588360	45.29	516	8	72	Yes
CAPN1	NM_005186	chr11:64706856-64706942	85.42	87	5	4	No
CAPN2	NM_001748	chr1:221966858-221967130	92.05	273	23	34	Yes
CAPS	NM_080590	chr19:5865990-5866477	94.83	488	5	29	Yes
CARTPT	NM_004291	chr5:71050973-71051291	74.29	319	5	21	Yes
CATSPER2	NM_172095	chr15:41728298-41728630	95.85	333	14	41	Yes
CATSPER4	NM_198137	chr1:26390400-26390722	62.1	323	14	5	No
CBLN1	NM_004352	chr16:47874064-47874211	98.29	148	28	13	Yes
CBR1	NM_001757	chr21:36364422-36364526	98.33	105	13	10	Yes
CBR3	NM_001236	chr21:36429277-36429765	83.49	489	6	53	Yes
CBX7	NM_175709	chr22:37879354-37879495	78.52	142	5	9	Yes
CCDC105	NM_173482	chr19:14982539-14982955	95.67	417	13	38	Yes
CCDC109B	NM_017918	chr4:110698314-110698453	100	140	17	7	No
CCDC117	NM_173510	chr22:27498533-27498707	100	175	6	9	Yes
CCDC146	NM_020879	chr7:76589004-76589256	65.43	253	22	29	Yes
CCDC148	NM_138803	chr2:159022248-159022793	93.15	546	17	59	Yes
CCDC3	NM_031455	chr10:13083377-13083445	80	69	9	5	Yes
CCDC3	NM_031455	chr10:13083744-13084007	86.07	264	6	28	Yes
CCDC36	NM_178173	chr3:49211720-49211835	96.1	116	7	11	Yes
CCDC40	NM_017950	chr17:75624658-75625046	78.93	389	6	50	Yes
CCDC64B	NM_001103175	chr16:3026460-3026675	67.51	216	7	17	Yes
CCDC68	NM_025214	chr18:50777761-50777820	91.67	60	7	4	Yes
CCDC87	NM_018219	chr11:66116561-66116980	29.31	420	6	29	Yes
CCDC89	NM_152723	chr11:85074014-85074253	100	240	5	6	No
CCDC93	NM_019044	chr2:118488490-118488817	84.31	328	6	17	No
CCDC94	NM_018074	chr19:4198573-4198705	50	133	6	2	No
CCIN	NM_005893	chr9:36160423-36160780	92.5	358	5	10	No
CCK	NM_000729	chr3:42281287-42281442	98.33	156	6	10	Yes
CCNI2	NM_001039780	chr5:132111326-132111525	69.73	200	90	28	Yes
CCNJL	NM_024565	chr5:159671402-159671596	90.4	195	44	20	Yes
CCNJL	NM_024565	chr5:159671829-159672089	86.13	261	23	29	Yes
CCNJL	NM_024565	chr5:159672342-159672476	100	135	5	15	Yes
CCRK	NM_012119	chr9:89779008-89779174	90.84	167	11	14	Yes
CCRK	NM_012119	chr9:89779278-89779728	85.04	451	35	36	Yes
CCS	NM_005125	chr11:66116561-66116980	29.31	420	6	29	Yes
CD14	NM_000591	chr5:139991991-139992769	80.77	779	24	64	Yes
CD164L2	NM_207397	chr1:27582205-27582538	94.01	334	7	32	Yes
CD1D	NM_001766	chr1:156414093-156414369	97.87	277	29	25	Yes
CD200	NM_001004196	chr3:113534689-113534886	86.02	198	19	18	Yes
CD47	NM_001777	chr3:109293112-109293375	97.75	264	6	20	Yes
CD93	NM_012072	chr20:23014603-23015010	61.74	408	9	24	No
CDA	NM_001785	chr1:20788078-20788207	24.62	130	13	5	No
CDC14B	NM_033331	chr9:98420747-98421194	100	448	10	41	Yes
CDC42BPA	NM_014826	chr1:225572264-225572656	96.67	393	5	48	Yes
CDC42BPB	NM_006035	chr14:102593412-102593589	72.19	178	38	29	Yes
CDC42BPG	NM_017525	chr11:64368175-64368319	75	145	5	10	Yes
CDCP1	NM_178181	chr3:45162189-45162524	98.28	336	6	29	Yes
CDH1	NM_004360	chr16:67328595-67328872	92.2	278	40	23	Yes	Yes1	Yes2	Yes3
CDH11	NM_001797	chr16:63712501-63712698	82.22	198	10	15	Yes	Yes1		Yes3
CDH11	NM_001797	chr16:63714175-63714406	92.75	232	7	20	Yes	Yes1		Yes3
CDH13	NM_001257	chr16:81218486-81218910	87.27	425	19	40	Yes	Yes1	Yes2	Yes3
CDH16	NM_004062	chr16:65509420-65509553	42.86	134	8	2	No
CDH2	NM_001792	chr18:24009233-24009884	88.14	652	5	52	Yes
CDH22	NM_021248	chr20:44313116-44313568	87.05	453	39	60	Yes
CDKN1C	NM_001122630	chr11:2862163-2862365	90.7	203	28	29	Yes
CDKN1C	NM_001122630	chr11:2862884-2863525	97.32	642	35	80	Yes
CDX1	NM_001804	chr5:149526671-149526759	90.57	89	46	9	Yes
CDX1	NM_001804	chr5:149527290-149527631	100	342	5	15	No
CDX2	NM_001265	chr13:27441032-27441105	94.64	74	9	7	Yes
CEBPA	NM_004364	chr19:38484117-38484930	96.64	814	18	113	Yes
CEBPA	NM_004364	chr19:38485333-38485926	97.01	594	66	74	Yes
CEBPA	NM_004364	chr19:38486127-38486639	90.03	513	31	51	Yes
CEBPD	NM_005195	chr8:48812652-48813086	88.88	435	55	63	Yes
CEBPD	NM_005195	chr8:48813110-48813308	98.61	199	12	29	Yes
CELSR1	NM_014246	chr22:45310394-45310467	95.45	74	33	6	Yes
CELSR1	NM_014246	chr22:45310500-45310751	92.4	252	27	30	Yes
CELSR2	NM_001408	chr1:109594190-109594824	86.27	635	5	34	Yes
CELSR2	NM_001408	chr1:109595107-109595363	73.03	257	6	11	No
CELSR2	NM_001408	chr1:109595476-109595634	96.67	159	5	6	No
CELSR3	NM_001407	chr3:48673466-48674092	95.14	627	70	73	Yes
CENPB	NM_001810	chr20:3714300-3714954	97.65	655	28	76	Yes
CENTD2	NM_001040118	chr11:72115753-72116016	86.67	264	7	6	No
CEP350	NM_014810	chr1:178189252-178189334	95.54	83	8	6	No
CHCHD6	NM_032343	chr3:127906156-127906296	87.36	141	8	13	Yes
CHD5	NM_015557	chr1:6161922-6162240	98.54	319	21	40	Yes
CHDH	NM_018397	chr3:53854770-53855327	59.02	558	21	68	Yes
CHMP1A	NM_001083314	chr16:88252560-88252734	58.52	175	14	6	No
CHRD	NM_003741	chr3:185581893-185582269	79.33	377	16	38	Yes
CHRDL2	NM_015424	chr11:74119977-74120555	95.63	579	26	65	Yes
CHRNA10	NM_020402	chr11:3649588-3649992	100	405	12	7	No
CHRNA3	NM_000743	chr15:76699862-76700447	89.03	586	64	80	Yes
CHRNB4	NM_000750	chr15:76720655-76720873	98.07	219	35	17	Yes
CHRND	NM_000751	chr2:233097157-233097485	63.18	329	17	28	Yes
CHRNE	NM_000080	chr17:4745687-4746439	99.16	753	19	53	Yes				Yes4
CHST13	NM_152889	chr3:127725596-127726081	88.39	486	5	56	Yes
CHST2	NM_004267	chr3:144322849-144323244	92.98	396	7	38	Yes
CHST4	NM_005769	chr16:70118868-70119118	81.48	251	5	9	No
CHST7	NM_019886	chrX:46318370-46319043	36.74	674	51	85	Yes
CHST8	NM_001127895	chr19:38804092-38804378	84.57	287	9	27	Yes
CHST8	NM_001127895	chr19:38805959-38806117	80.77	159	7	13	Yes
CHSY3	NM_175856	chr5:129268075-129268302	96.65	228	43	39	Yes
CHSY3	NM_175856	chr5:129267457-129267865	90.6	409	8	30	Yes
CHTF18	NM_022092	chr16:777400-777816	91.39	417	41	32	Yes
CIDEA	NM_198289	chr18:12244148-12244676	87.77	529	25	56	Yes
CITED4	NM_133467	chr1:41100093-41100285	87.16	193	37	28	Yes
CKB	NM_001823	chr14:103058257-103058658	92.82	402	35	49	Yes
CKB	NM_001823	chr14:103058815-103059268	97.67	454	20	56	Yes
CLDN1	NM_021101	chr3:191522799-191522955	76.02	157	6	18	Yes
CLDN10	NM_006984	chr13:95003014-95003285	96.19	272	12	22	Yes				Yes4
CLDN10	NM_182848	chr13:94883941-94884343	95.45	403	5	20	Yes				Yes4
CLDN11	NM_005602	chr3:171619324-171619740	91.15	417	19	36	Yes				Yes4
CLDN18	NM_001002026	chr3:139200300-139200508	82.5	209	5	8	No
CLDN23	NM_194284	chr8:8597453-8597987	98.48	535	100	52	Yes				Yes4
CLDN23	NM_194284	chr8:8596696-8597112	27.66	417	8	56	Yes				Yes4
CLDN3	NM_001306	chr7:72821743-72822121	91.93	379	80	38	Yes
CLDN3	NM_001306	chr7:72823015-72823115	78	101	10	5	Yes
CLDN4	NM_001305	chr7:72883665-72883783	80.85	119	172	10	Yes
CLDN5	NM_003277	chr22:17891305-17891953	71.76	649	130	65	Yes
CLDN9	NM_020982	chr16:3003562-3003682	63.33	121	6	5	Yes
CLEC14A	NM_175060	chr14:37793990-37794548	93.71	559	24	48	Yes
CLEC1A	NM_016511	chr12:10142669-10142778	93.75	110	8	4	No
CLEC4G	NM_198492	chr19:7702421-7702655	100	235	7	5	Yes
CLGN	NM_004362	chr4:141567827-141567961	61.67	135	6	10	Yes
CLIC3	NM_004669	chr9:139008955-139009955	96.96	1001	72	104	Yes
CLSTN2	NM_022131	chr3:141136743-141137090	74.01	348	13	42	Yes
CMTM4	NM_178818	chr16:65287094-65287852	75.01	759	170	57	Yes
CNKSR1	NM_006314	chr1:26376417-26376717	85.71	301	6	14	No
CNKSR3	NM_173515	chr6:154872719-154872817	100	99	10	7	Yes				Yes4
CNNM1	NM_020348	chr10:101078915-101079031	98.77	117	11	9	Yes
CNNM1	NM_020348	chr10:101079767-101080535	94.54	769	54	71	Yes
CNOT3	NM_014516	chr19:59334375-59334562	100	188	5	6	No
CNPY1	NM_001103176	chr7:155018464-155019154	79.31	691	8	58	Yes
CNTFR	NM_001842	chr9:34581225-34581418	57.35	194	5	17	Yes
CNTLN	NM_001114395	chr9:17124878-17125157	98.92	280	5	31	Yes
COCH	NM_004086	chr14:30413301-30413726	65.91	426	8	55	Yes				Yes4
COL24A1	NM_152890	chr1:86394874-86394992	88.13	119	7	13	Yes
COL25A1	NM_032518	chr4:110442473-110442739	100	267	5	17	Yes
COL27A1	NM_032888	chr9:115956559-115956666	95	108	47	9	Yes
COL2A1	NM_033150	chr12:46684733-46684914	79.64	182	6	14	Yes				Yes4
COL6A1	NM_001848	chr21:46226485-46226643	71.77	159	7	14	No
COL9A3	NM_001853	chr20:60918282-60918387	97.14	106	5	7	Yes
COMP	NM_000095	chr19:18761525-18761993	60.37	469	5	49	Yes
COX19	NM_001031617	chr7:983309-983435	86.06	127	13	8	No
COX6A2	NM_005205	chr16:31346833-31346970	91.67	138	6	12	Yes
CPEB1	NM_030594	chr15:81113124-81113440	93.96	317	7	43	Yes
CPEB1	NM_030594	chr15:81113570-81113855	54.92	286	5	43	Yes
CPLX2	NM_006650	chr5:175156498-175156838	91.38	341	21	47	Yes
CPSF1	NM_013291	chr8:145605691-145606109	70.5	419	8	50	Yes
CR1L	NM_175710	chr1:205884902-205885663	96.64	762	6	67	Yes
CREB3L1	NM_052854	chr11:46256038-46256390	80.53	353	5	38	Yes
CREB3L2	NM_194071	chr7:137336746-137336899	22.22	154	5	9	Yes				Yes4
CREB3L3	NM_032607	chr19:4105807-4106055	58	249	7	10	No
CREBBP	NM_001079846	chr16:3871164-3871397	76.02	234	11	22	Yes
CREBBP	NM_001079846	chr16:3871516-3871867	96.82	352	6	22	Yes
CREG2	NM_153836	chr2:101369991-101370395	83.99	405	8	51	Yes
CRHBP	NM_001882	chr5:76285483-76285792	97.22	310	5	27	Yes
CRHR1	NM_004382	chr17:41216881-41216974	94.34	94	18	9	Yes
CRHR2	NM_001883	chr7:30688609-30688751	67.2	143	30	16	Yes
CRIM1	NM_016441	chr2:36436942-36437251	92.64	310	25	29	Yes
CRIP1	NM_001311	chr14:105023666-105023970	33.6	305	5	25	Yes
CRIP2	NM_001312	chr14:105012283-105012653	56.07	371	6	53	Yes
CRMP1	NM_001014809	chr4:5945212-5945506	99.02	295	26	51	Yes
CRMP1	NM_001014809	chr4:5945550-5945983	96.19	434	19	71	Yes
CRTC3	NM_001042574	chr15:88873953-88874258	20.72	306	9	47	Yes
CRYBA4	NM_001886	chr22:25345437-25345519	100	83	5	3	No
CRYBB1	NM_001887	chr22:25345437-25345519	100	83	5	3	No
CRYGD	NM_006891	chr2:208697073-208697168	83.64	96	11	10	Yes
CSF1	NM_172212	chr1:110254644-110254784	68.75	141	10	12	Yes
CSPG4	NM_001897	chr15:73792271-73792361	51.56	91	16	8	No
CSRP2	NM_001321	chr12:75796886-75797085	32.86	200	9	24	Yes
CTAGE1	NM_172241	chr18:18251968-18252053	92.86	86	5	7	No
CTBP2	NM_001083914	chr10:126839619-126839949	83.72	331	5	30	Yes
CTDSP2	NM_005730	chr12:56527429-56527819	96	391	9	25	No
CTDSPL	NM_001008392	chr3:37876970-37877262	89.22	293	8	29	Yes
CTNND2	NM_001332	chr5:11957737-11957878	84.85	142	11	6	Yes
CTSL1	NM_001912	chr9:89531133-89531220	97.27	88	11	33	Yes
CTSL1	NM_001912	chr9:89530450-89530891	91.16	442	5	10	Yes
CTSL3	NM_001023564	chr9:89576075-89576398	88.95	324	12	19	No
CTTNBP2	NM_033427	chr7:117300292-117300717	92.23	426	41	57	Yes
CTTNBP2	NM_033427	chr7:117300782-117300873	94.88	92	52	14	Yes
CXCL16	NM_022059	chr17:4589317-4589895	54.01	579	47	66	Yes
CYB5A	NM_148923	chr18:70109533-70110058	84.38	526	87	50	Yes
CYB5A	NM_148923	chr18:70110343-70110617	90.74	275	5	27	Yes
CYBRD1	NM_001127383	chr2:172087437-172087693	65.53	257	5	19	Yes				Yes4
CYBRD1	NM_001127383	chr2:172087786-172088129	75.56	344	5	30	Yes				Yes4
CYHR1	NM_001129888	chr8:145660945-145661203	73.8	259	20	13	No
CYP1A1	NM_000499	chr15:72806115-72806225	98.57	111	10	7	Yes
CYP1B1	NM_000104	chr2:38156559-38157216	94.09	658	16	61	Yes
CYP24A1	NM_000782	chr20:52223035-52223594	82.47	560	10	21	Yes
CYP24A1	NM_000782	chr20:52222572-52222932	84.52	361	7	48	Yes
CYP26A1	NM_057157	chr10:94823899-94824810	69.85	912	11	76	Yes
CYP26B1	NM_019885	chr2:72227954-72228450	94.86	497	11	51	Yes
CYP26B1	NM_019885	chr2:72230477-72230798	87.55	322	18	28	Yes
CYP26C1	NM_183374	chr10:94811944-94812104	98.89	161	11	18	Yes
CYP27B1	NM_000785	chr12:56445802-56446376	88.7	575	17	36	Yes
CYP27B1	NM_000785	chr12:56446999-56447074	97.5	76	5	8	No
CYP2E1	NM_000773	chr10:135191956-135192262	90.84	307	30	30	Yes
CYP2R1	NM_024514	chr11:14870004-14870254	86.04	251	6	16	Yes
CYP2S1	NM_030622	chr19:46390958-46391214	85.78	257	17	23	Yes
CYP4F2	NM_001082	chr19:15871441-15871992	78.92	552	115	44	No
CYP7B1	NM_004820	chr8:65873710-65873800	86.92	91	19	13	Yes
D4S234E	NM_014392	chr4:4439920-4440896	76.92	977	18	91	Yes
DAAM2	NM_015345	chr6:39867911-39868475	76.56	565	56	54	Yes
DAB1	NM_021080	chr1:58488408-58488672	67.74	265	12	31	Yes
DACT1	NM_016651	chr14:58174539-58174608	81.67	70	12	10	Yes
DBNDD2	NM_001048222	chr20:43467850-43468098	43.53	249	8	25	Yes
DBX2	NM_001004329	chr12:43730594-43730942	91.29	349	43	37	Yes				Yes4
DCBLD2	NM_080927	chr3:100102522-100102700	91.96	179	8	14	No
DDAH1	NM_012137	chr1:85702493-85702782	82.73	290	6	22	Yes
DDI1	NM_001001711	chr11:103412098-103412736	97.06	639	5	17	Yes
DDX27	NM_017895	chr20:47270281-47270736	83.75	456	11	20	No
DDX43	NM_018665	chr6:74161279-74161397	99.14	119	20	12	Yes
DEFB124	NM_001037500	chr20:29523709-29523820	96.27	112	54	8	No
DEPDC7	NM_001077242	chr11:32993788-32994006	96.67	219	23	29	Yes
DERL3	NM_198440	chr22:22509830-22509982	88.36	153	12	10	No
DFNB31	NM_015404	chr9:116306785-116307041	93.55	257	48	38	Yes
DFNB31	NM_015404	chr9:116307078-116307352	86.68	275	16	28	Yes
DGCR6	NM_005675	chr22:17273546-17274201	96.53	656	12	78	Yes
DGKD	NM_152879	chr2:233926554-233926752	92.78	199	7	9	No
DGKK	NM_001013742	chrX:50228990-50229212	83.46	223	6	13	Yes
DGKQ	NM_001347	chr4:957340-957933	92.25	594	246	80	Yes
DGKZ	NM_201532	chr11:46310934-46311274	85.65	341	7	44	Yes
DHX16	NM_003587	chr6:30747107-30747417	100	311	10	9	No
DHX58	NM_024119	chr17:37517313-37517664	100	352	9	8	No
DHX58	NM_024119	chr17:37517877-37518016	63.89	140	8	3	No
DIABLO	NM_019887	chr12:121277999-121278174	98	176	6	10	No
DIO3	NM_001362	chr14:101098144-101098406	89.52	263	21	21	Yes	Yes1		Yes3
DIRAS3	NM_004675	chr1:68288797-68289089	85.87	293	5	23	Yes
DIXDC1	NM_001037954	chr11:111313185-111313292	78.79	108	6	11	Yes
DKFZp434N0450	NM_207306	chr1:3652030-3652492	93.33	463	8	15	No
DKFZP564O0823	NM_015393	chr4:76077681-76078126	74.29	446	7	35	Yes
DKFZp761E198	NM_138368	chr11:65303290-65303860	98.61	571	7	24	No
DKK1	NM_012242	chr10:53743916-53744405	85.53	490	6	38	Yes				Yes4
DLG5	NM_004747	chr10:79355691-79355913	92.32	223	10	22	Yes
DLGAP1	NM_004746	chr18:3869121-3869704	86.13	584	119	50	Yes
DLGAP4	NM_014902	chr20:34357757-34357919	95.16	163	151	31	Yes
DLK1	NM_003836	chr14:100262128-100262493	98.64	366	13	23	No	Yes1	Yes2	Yes3
DLK2	NM_206539	chr6:43531204-43531386	35.25	183	11	26	Yes
DLL4	NM_019074	chr15:39008729-39009400	43	672	7	69	Yes
DLX2	NM_004405	chr2:172675001-172675447	96.51	447	24	36	Yes
DLX3	NM_005220	chr17:45428694-45428804	70	111	8	5	No
DMGDH	NM_013391	chr5:78401205-78401477	87.29	273	37	35	Yes
DNAH9	NM_001372	chr17:11442353-11442507	87.14	155	7	14	Yes
DNAH9	NM_001372	chr17:11442508-11442937	95.46	430	6	54	Yes
DNAJA4	NM_018602	chr15:76344178-76344762	100	585	8	47	Yes
DNAJB3	NM_001001394	chr2:234317035-234317236	82.58	202	34	18	Yes
DNAJC5G	NM_173650	chr2:27351658-27351909	100	252	6	18	No
DNASE1L2	NM_001374	chr16:2227298-2228202	96.58	905	41	88	Yes
DND1	NM_194249	chr5:140033215-140033337	93.39	123	8	10	Yes
DNHL1	NM_173645	chr2:84596917-84597151	90.59	235	6	17	Yes
DOC2A	NM_003586	chr16:29929096-29929165	83.33	70	6	3	No
DOCK4	NM_014705	chr7:111633263-111633749	24.85	487	5	55	Yes
DPM1	NM_003859	chr20:49008913-49009287	51.88	375	87	37	Yes
DPP4	NM_001935	chr2:162638712-162639051	100	340	8	46	Yes
DPP6	NM_001039350	chr7:153214791-153215079	94.26	289	12	35	Yes
DPPA5	NM_001025290	chr6:74120361-74120544	87.18	184	5	13	Yes
DPYSL4	NM_006426	chr10:133850472-133850960	88.44	489	15	57	Yes
DPYSL5	NM_020134	chr2:26924229-26924669	92.92	441	13	62	Yes
DRAP1	NM_006442	chr11:65441706-65442095	97.02	390	35	20	Yes
DRD1	NM_000794	chr5:174804247-174804462	89.38	216	24	33	Yes
DRD1	NM_000794	chr5:174804840-174804970	84.2	131	7	11	Yes
DRD4	NM_000797	chr11:626725-626899	100	175	6	19	Yes
DSCAM	NM_001389	chr21:41141931-41142048	56.67	118	10	6	No
DSCR1	NM_004414	chr21:34908656-34908739	90.6	84	48	9	Yes
DSCR1	NM_004414	chr21:34909141-34909490	68.25	350	13	54	Yes
DSCR3	NM_006052	chr21:37563773-37563874	100	102	5	7	No
DSP	NM_001008844	chr6:7487274-7487536	95	263	16	28	Yes
DTNB	NM_021907	chr2:25750334-25750509	29.72	176	8	18	Yes
DUOX1	NM_017434	chr15:43208951-43209277	76	327	5	25	Yes
DUOX2	NM_014080	chr15:43192058-43192188	96.57	131	31	15	Yes
DUOX2	NM_014080	chr15:43193901-43194118	78.14	218	64	17	Yes
DUOXA1	NM_144565	chr15:43208951-43209277	76	327	5	25	Yes
DUOXA2	NM_207581	chr15:43192058-43192188	96.57	131	31	15	Yes
DUOXA2	NM_207581	chr15:43193901-43194118	78.14	218	64	17	Yes
DUSP21	NM_022076	chrX:44588624-44588683	100	60	5	4	Yes
DUSP22	NM_020185	chr6:237108-237520	92.92	413	21	50	Yes
DUSP28	NM_001033575	chr2:241145357-241145934	93.79	578	6	51	Yes
DUSP28	NM_001033575	chr2:241146397-241146622	95.83	226	5	12	No
DUSP4	NM_001394	chr8:29263529-29263772	90.03	244	10	27	Yes				Yes4
DUSP6	NM_001946	chr12:88269326-88269548	47.45	223	35	31	Yes				Yes4
DUX4	NM_001127388	chr4:191223395-191223843	53.72	449	7	47	Yes
DYSF	NM_003494	chr2:71534241-71534443	91.88	203	10	20	Yes
DZIP1	NM_198968	chr13:95094850-95095085	90.55	236	21	23	Yes
ECEL1	NM_004826	chr2:233058909-233059555	92.06	647	79	94	Yes
ECEL1	NM_004826	chr2:233060921-233061040	100	120	5	20	Yes
ECHDC2	NM_018281	chr1:53159355-53159686	93.21	332	7	27	Yes				Yes4
EDARADD	NM_145861	chr1:234625057-234625311	77.35	255	72	31	Yes
EDIL3	NM_005711	chr5:83715192-83715552	89.58	361	12	28	Yes
EEPD1	NM_030636	chr7:36160376-36160815	68.29	440	8	21	No
EFHA2	NM_181723	chr8:16929414-16929598	94	185	49	26	Yes
EFNA1	NM_182685	chr1:153365051-153365304	90.26	254	22	25	Yes
EFNA1	NM_182685	chr1:153365876-153365995	50.71	120	5	7	Yes
EFNA3	NM_004952	chr1:153318768-153318897	27.88	130	12	15	Yes
EFNA5	NM_001962	chr5:107033041-107033203	92.86	163	5	14	Yes
EFS	NM_032459	chr14:22904256-22904390	83.95	135	28	19	Yes
EGFR	NM_201283	chr7:55054022-55054304	91.76	283	40	37	Yes	Yes1		Yes3
EIF4E3	NM_173359	chr3:71885658-71885989	97.32	332	27	46	Yes
ELAVL3	NM_001420	chr19:11451199-11451586	97.83	388	11	42	Yes
ELFN1	NM_001128636	chr7:1751019-1751787	80.64	769	66	63	Yes
ELMO3	NM_024712	chr16:65791970-65792393	100	424	11	9	No
EME2	NM_001010865	chr16:1764562-1764703	100	142	6	5	No
EMILIN3	NM_052846	chr20:39428531-39428886	96.33	356	8	60	Yes
EML3	NM_153265	chr11:62137562-62137692	100	131	5	7	No
EML5	NM_183387	chr14:88328460-88328553	88.81	94	25	9	Yes
EMP2	NM_001424	chr16:10581476-10581850	80	375	12	35	Yes
EMX1	NM_004097	chr2:72999379-72999522	100	144	5	13	Yes
EMX2	NM_004098	chr10:119293174-119293522	87.99	349	27	39	Yes				Yes4
EN2	NM_001427	chr7:154942668-154942996	97.41	329	15	44	Yes
EN2	NM_001427	chr7:154943330-154943541	97.06	212	117	40	Yes
EN2	NM_001427	chr7:154944419-154944727	91.53	309	20	38	Yes
ENC1	NM_003633	chr5:73971768-73972211	96.57	444	12	51	Yes				Yes4
ENC1	NM_003633	chr5:73972492-73972900	75	409	6	24	Yes				Yes4
ENDOD1	NM_015036	chr11:94462179-94462489	33.87	311	6	28	Yes
ENDOG	NM_004435	chr9:130621024-130621159	29.84	136	41	26	Yes
ENOSF1	NM_001126123	chr18:702828-703094	95.06	267	8	27	Yes
ENOX1	NM_017993	chr13:43258698-43258862	92.67	165	12	20	Yes
ENPP1	NM_006208	chr6:132171097-132171299	63.81	203	17	21	Yes
EOMES	NM_005442	chr3:27738091-27738298	72.71	208	56	26	Yes
EOMES	NM_005442	chr3:27737689-27738064	93.59	376	6	26	Yes
EPAS1	NM_001430	chr2:46377635-46378124	47.43	490	12	71	Yes				Yes4
EPB41L5	NM_020909	chr2:120486932-120487818	68.19	887	59	100	Yes				Yes4
EPDR1	NM_017549	chr7:37927228-37927339	53.03	112	6	11	Yes
EPHA1	NM_005232	chr7:142815767-142816164	55.85	398	9	38	No
EPHA4	NM_004438	chr2:222145979-222146250	88.16	272	6	19	Yes
EPHA6	NM_001080448	chr3:98014855-98015215	95.29	361	21	48	Yes
EPHA6	NM_001080448	chr3:98016762-98016871	94.07	110	6	9	No
EPHB2	NM_004442	chr1:22910704-22911094	96.88	391	5	32	Yes
EPHB3	NM_004443	chr3:185762702-185763064	95.81	363	32	46	Yes
EPPK1	NM_031308	chr8:145017815-145017959	85.06	145	11	7	No
EPPK1	NM_031308	chr8:145018453-145018733	89.09	281	16	18	Yes
EPX	NM_000502	chr17:53626032-53626164	77.78	133	22	6	No
ESR1	NM_001122740	chr6:152170893-152171313	86.67	421	41	53	Yes				Yes4
ETNK2	NM_018208	chr1:202387025-202387448	66.67	424	7	34	Yes
ETV7	NM_016135	chr6:36463218-36463368	70	151	5	8	Yes
EXOC3L	NM_178516	chr16:65780201-65780482	79	282	6	10	No
EXOC3L2	NM_138568	chr19:50429237-50429858	93.31	622	165	83	Yes
EYA4	NM_172105	chr6:133604697-133605110	81.93	414	57	39	Yes	Yes1		Yes3
FAAH	NM_001441	chr1:46632615-46632846	98.26	232	33	32	Yes
FABP3	NM_004102	chr1:31618282-31618604	76.18	323	28	19	No
FABP3	NM_004102	chr1:31619059-31619275	30.61	217	8	14	No
FADS6	NM_178128	chr17:70401548-70401882	89.66	335	7	21	Yes
FAH	NM_000137	chr15:78232561-78232623	33.33	63	6	1	No
FAHD1	NM_001018104	chr16:1817102-1817573	49.96	472	24	46	Yes				Yes4
FAM108B1	NM_001025780	chr9:73717185-73717321	100	137	7	8	No
FAM109A	NM_144671	chr12:110291051-110291446	60.09	396	8	55	Yes
FAM113A	NM_022760	chr20:2768486-2769375	71.33	890	29	94	Yes
FAM123B	NM_152424	chrX:63341003-63341059	100	57	5	4	Yes
FAM133A	NM_173698	chrX:92814968-92815214	93.91	247	5	23	Yes
FAM133B	NM_152789	chr7:92057644-92057951	21.74	308	6	23	Yes
FAM148A	NM_207322	chr15:60147889-60148277	94	389	27	46	Yes
FAM153C	NM_001079527	chr5:177366291-177366652	92	362	6	35	Yes
FAM163A	NM_173509	chr1:177978794-177979301	91.43	508	56	62	Yes
FAM163A	NM_173509	chr1:177980393-177980597	72.45	205	8	14	Yes
FAM173A	NM_023933	chr16:712129-712227	61.11	99	12	3	Yes
FAM181B	NM_175885	chr11:82121828-82122135	86.34	308	65	45	Yes
FAM181B	NM_175885	chr11:82122345-82122530	96.6	186	30	29	Yes
FAM183A	NM_001101376	chr1:43385940-43386372	89.26	433	8	32	Yes
FAM18B2	NM_145301	chr17:15407258-15407540	94.99	283	18	24	Yes
FAM19A4	NM_001005527	chr3:69063974-69064381	88.03	408	20	39	Yes
FAM20A	NM_017565	chr17:64107790-64108313	92.9	524	47	53	Yes
FAM20A	NM_017565	chr17:64108687-64109175	92.51	489	19	64	Yes
FAM43A	NM_153690	chr3:195889036-195889513	47.75	478	20	52	Yes
FAM43B	NM_207334	chr1:20751570-20751890	87.5	321	5	34	Yes
FAM46A	NM_017633	chr6:82518889-82519259	79.12	371	10	34	Yes
FAM46B	NM_052943	chr1:27211793-27212071	90.36	279	12	28	Yes
FAM47A	NM_203408	chrX:34059225-34059301	88.57	77	5	7	Yes
FAM47B	NM_152631	chrX:34870952-34871200	73.53	249	6	17	No
FAM53A	NM_001013622	chr4:1656118-1656478	98.22	361	12	40	Yes
FAM62C	NM_031913	chr3:139635908-139636483	90.18	576	5	56	Yes
FAM83G	NM_001039999	chr17:18847722-18847861	98.35	140	22	14	Yes
FAM83H	NM_198488	chr8:144887220-144887720	55.88	501	19	58	Yes
FAM84A	NM_145175	chr2:14690011-14690330	92.86	320	6	42	Yes
FAM84B	NM_174911	chr8:127638302-127638500	92.86	199	23	17	Yes
FAM89A	NM_198552	chr1:229243435-229243650	85.21	216	26	19	Yes
FAT4	NM_024582	chr4:126457286-126457666	95.43	381	14	35	Yes
FBLIM1	NM_001024215	chr1:15964826-15965087	80.74	262	5	9	No
FBN1	NM_000138	chr15:46724099-46724556	88.65	458	8	53	Yes				Yes4
FBN2	NM_001999	chr5:127900915-127901404	93.83	490	11	54	Yes
FBN3	NM_032447	chr19:8117988-8118192	71.11	205	9	10	No
FBXL10	NM_001005366	chr12:120501122-120501451	82.6	330	5	25	Yes				Yes4
FBXL11	NM_012308	chr11:66641888-66642330	58.06	443	36	71	Yes
FBXL13	NM_001111038	chr7:102503213-102503530	46.67	318	9	15	Yes
FBXL14	NM_152441	chr12:1572338-1572405	71.43	68	5	7	No
FBXL15	NM_024326	chr10:104168663-104169003	84	341	6	25	Yes
FBXL6	NM_012162	chr8:145554630-145554965	100	336	8	8	No
FBXO2	NM_012168	chr1:11638295-11638563	87.5	269	6	8	No
FBXO27	NM_178820	chr19:44213874-44214253	55.28	380	6	18	Yes
FBXO27	NM_178820	chr19:44215018-44215085	95	68	6	5	Yes
FBXO36	NM_174899	chr2:230495646-230495772	54.41	127	5	17	Yes
FBXO41	NM_001080410	chr2:73350174-73350246	97.6	73	21	10	Yes
FBXO43	NM_001077528	chr8:101226880-101226961	100	82	6	5	Yes
FBXO44	NM_033182	chr1:11638295-11638563	87.5	269	6	8	No
FBXO46	NM_001080469	chr19:50928348-50928822	95.77	475	28	48	Yes
FBXW5	NM_018998	chr9:138957660-138957953	78.41	294	9	15	Yes
FBXW5	NM_018998	chr9:138960428-138960693	100	266	7	7	No
FCN3	NM_003665	chr1:27572320-27572674	75	355	7	4	No
FEM1A	NM_018708	chr19:4742887-4743678	22.99	792	83	82	Yes
FEM1A	NM_018708	chr19:4743867-4744066	96.15	200	6	13	Yes
FERMT1	NM_017671	chr20:6051403-6051752	85	350	20	37	Yes
FERMT2	NM_006832	chr14:52487273-52487400	62.06	128	29	19	Yes
FGF18	NM_003862	chr5:170779740-170780047	95.37	308	5	27	Yes
FGF19	NM_005117	chr11:69227245-69227784	96.7	540	14	57	Yes
FGF19	NM_005117	chr11:69227938-69228372	95.86	435	6	37	Yes
FGF4	NM_002007	chr11:69299460-69299868	79.12	409	20	26	Yes
FGF6	NM_020996	chr12:4424803-4424906	79.59	104	7	7	Yes
FGFR1	NM_023108	chr8:38445032-38445610	77.01	579	14	71	Yes
FGFR2	NM_022970	chr10:123347623-123347845	92.59	223	71	26	Yes	Yes1		Yes3
FGFR3	NM_022965	chr4:1764176-1764607	73.84	432	30	40	Yes			Yes3
FGFR3	NM_022965	chr4:1765585-1766176	94.43	592	89	64	Yes			Yes3
FGFR3	NM_022965	chr4:1766327-1766589	89.28	263	54	42	Yes			Yes3
FGFRL1	NM_001004356	chr4:994709-995120	48.56	412	12	39	Yes
FGFRL1	NM_001004356	chr4:996668-997122	94.65	455	38	20	Yes
FHL2	NM_001450	chr2:105381850-105382111	62.13	262	193	37	Yes
FIGNL2	NM_001013690	chr12:50501003-50501619	90.75	617	27	80	Yes
FIGNL2	NM_001013690	chr12:50501622-50501859	94.78	238	21	32	Yes
FIGNL2	NM_001013690	chr12:50501877-50501971	87.69	95	18	15	Yes
FKBP10	NM_021939	chr17:37221132-37221558	52.74	427	88	54	Yes
FKBP6	NM_003602	chr7:72379829-72380387	85.24	559	22	54	Yes
FKBP9	NM_007270	chr7:32963415-32964123	97.78	709	6	90	Yes
FLI1	NM_002017	chr11:128067679-128068025	73.33	347	5	18	Yes
FLJ10324	NM_018059	chr7:4889195-4889547	86.98	353	22	39	Yes
FLJ14213	NM_024841	chr11:36354018-36354086	50	69	5	2	No
FLJ14213	NM_024841	chr11:36354752-36354955	90.86	204	8	25	Yes
FLJ20323	NM_019005	chr7:7570535-7570705	100	171	5	2	No
FLJ21511	NM_025087	chr4:48682730-48683054	80.52	325	5	29	Yes
FLJ22662	NM_024829	chr12:14611738-14612106	85.47	369	5	39	Yes
FLJ33790	NM_001039548	chr11:74818423-74818993	97.1	571	33	32	Yes
FLJ33790	NM_001039548	chr11:74817094-74817468	95.16	375	8	91	Yes
FLJ36208	NM_176677	chr16:557368-557739	63.56	372	6	15	No
FLJ40125	NM_001080401	chr19:50693780-50694533	93.44	754	106	83	Yes
FLJ45224	NM_207510	chr9:138997730-138997859	53.33	130	5	3	No
FLJ45224	NM_207510	chr9:138998652-138999047	64.64	396	7	14	No
FLJ45803	NM_207429	chr11:110674543-110674849	93.04	307	5	28	Yes
FLJ45803	NM_207429	chr11:110674850-110675067	93.08	218	5	26	Yes
FLJ45983	NM_207423	chr10:8137744-8137850	82.22	107	5	9	Yes
FLJ90650	NM_173800	chr5:115325939-115326311	64.12	373	7	19	Yes
FLNC	NM_001458	chr7:128257760-128257984	94.05	225	5	28	Yes
FLRT1	NM_013280	chr11:63627930-63628075	100	146	6	4	No				Yes4
FLT1	NM_002019	chr13:27966583-27966773	94.42	191	19	18	Yes
FLVCR1	NM_014053	chr1:211098798-211099164	83.33	367	8	15	No
FMN2	NM_020066	chr1:238321801-238322487	89.05	687	13	68	Yes
FMNL2	NM_052905	chr2:152899977-152900324	84.7	348	56	46	Yes
FNBP1	NM_015033	chr9:131845557-131845873	91.92	317	23	33	Yes
FNBP1L	NM_001024948	chr1:93686334-93686630	66.62	297	7	35	Yes
FNIP1	NM_001008738	chr5:131160897-131161308	78.28	412	30	32	Yes
FOSL1	NM_005438	chr11:65424333-65424414	81.55	82	27	11	Yes
FOXB1	NM_012182	chr15:58084178-58084481	91.56	304	12	32	Yes
FOXB1	NM_012182	chr15:58084505-58085244	91.13	740	31	70	Yes
FOXC1	NM_001453	chr6:1556374-1557301	95.37	928	41	125	Yes				Yes4
FOXE3	NM_012186	chr1:47654400-47655951	97.01	1552	15	184	Yes
FOXF1	NM_001451	chr16:85102138-85102348	87.64	211	38	19	Yes
FOXF2	NM_001452	chr6:1335493-1336134	91.26	642	27	79	Yes
FOXI1	NM_012188	chr5:169465035-169465442	72.22	408	6	15	No
FOXI2	NM_207426	chr10:129424469-129425135	87.81	667	13	63	Yes
FOXI2	NM_207426	chr10:129427235-129427486	48.57	252	6	14	Yes
FOXL1	NM_005250	chr16:85167768-85167959	91.28	192	98	17	Yes				Yes4
FOXL1	NM_005250	chr16:85169776-85169944	80.9	169	9	17	Yes				Yes4
FOXL2	NM_023067	chr3:140147490-140147677	93.95	188	86	17	Yes
FOXL2	NM_023067	chr3:140147695-140148081	93.84	387	26	51	Yes
FOXL2	NM_023067	chr3:140148437-140148641	87.06	205	6	17	Yes
FOXO3	NM_001455	chr6:108989196-108990004	96.93	809	40	22	Yes
FOXO3	NM_201559	chr6:108988558-108988714	44.09	157	6	84	Yes
FOXO3	NM_001455	chr6:109036861-109036924	100	64	5	2	No
FOXQ1	NM_033260	chr6:1258000-1259128	96.79	1129	334	172	Yes				Yes4
FOXRED2	NM_001102371	chr22:35231990-35232209	94.54	220	35	23	Yes
FREM1	NM_144966	chr9:14900425-14900759	75.19	335	15	9	No
FREM2	NM_207361	chr13:38159253-38159990	92.19	738	59	74	Yes
FRMD1	NM_001122841	chr6:168218397-168218498	100	102	7	3	No
FRMD4B	NM_015123	chr3:69517549-69517873	72.01	325	33	25	Yes
FRMD5	NM_032892	chr15:42274753-42275241	85.17	489	14	35	Yes
FRMD6	NM_152330	chr14:51188745-51189079	61.03	335	29	40	Yes
FRY	NM_023037	chr13:31503584-31503884	22.67	301	11	27	Yes
FRZB	NM_001463	chr2:183439146-183439260	75.17	115	7	7	Yes		Yes2	Yes3	Yes4
FSTL4	NM_015082	chr5:132974688-132975000	96.58	313	41	40	Yes
FSTL4	NM_015082	chr5:132975001-132975199	77.38	199	6	14	Yes
FSTL4	NM_015082	chr5:132975911-132976504	92.65	594	5	68	Yes
FUT4	NM_002033	chr11:93916701-93916770	85.29	70	17	10	Yes				Yes4
FUT7	NM_004479	chr9:139045344-139045949	88.42	606	73	41	Yes
FZD1	NM_003505	chr7:90732231-90734070	91.8	1840	136	155	Yes
FZD10	NM_007197	chr12:129213710-129214198	93.38	489	27	52	Yes
FZD2	NM_001466	chr17:39990867-39991852	98.57	986	115	98	Yes
FZD5	NM_003468	chr2:208340207-208341442	96.29	1236	153	115	Yes
FZD7	NM_003507	chr2:202608269-202609218	94.94	950	23	81	Yes
FZD8	NM_031866	chr10:35968593-35969444	96.89	852	159	100	Yes
FZD8	NM_031866	chr10:35969989-35970091	94.88	103	37	13	Yes
FZD8	NM_031866	chr10:35970150-35970524	95.97	375	5	31	Yes
FZD9	NM_003508	chr7:72486088-72486492	97.46	405	44	59	Yes			Yes3
FZD9	NM_003508	chr7:72486519-72487060	96.6	542	17	69	Yes			Yes3
GAB1	NM_207123	chr4:144477432-144477926	96.97	495	23	61	Yes
GAB4	NM_001037814	chr22:15868804-15868882	74.03	79	23	4	Yes
GABRA2	NM_000807	chr4:46087053-46087270	99.02	218	11	23	Yes
GABRB2	NM_021911	chr5:160908336-160908473	100	138	17	15	No
GAD1	NM_013445	chr2:171381676-171381816	93.33	141	12	14	Yes
GAD1	NM_000817	chr2:171380764-171380899	58.1	136	6	15	Yes
GALNT11	NM_022087	chr7:151353578-151353916	96.35	339	8	48	Yes
GALNT13	NM_052917	chr2:154436054-154436189	95.32	136	18	8	Yes
GALNT3	NM_004482	chr2:166358385-166358833	82.1	449	7	41	Yes
GALNTL1	NM_020692	chr14:68795969-68796333	98.78	365	20	36	Yes
GALNTL1	NM_020692	chr14:68796659-68797274	95.38	616	39	70	Yes
GALNTL4	NM_198516	chr11:11599662-11600118	87.76	457	28	39	Yes				Yes4
GALR1	NM_001480	chr18:73091777-73091952	94.79	176	6	16	Yes	Yes1		Yes3
GALR2	NM_003857	chr17:71581961-71582468	90.8	508	7	50	Yes				Yes4
GALR3	NM_003614	chr22:36550675-36551096	98.43	422	107	68	Yes
GAPDHS	NM_014364	chr19:40716210-40716449	93.52	240	7	18	Yes
GAS2L2	NM_139285	chr17:31103666-31104098	60.09	433	8	19	No
GAS2L3	NM_174942	chr12:99491845-99492080	83.92	236	7	17	Yes				Yes4
GAS7	NM_201433	chr17:10042188-10042406	93.31	219	61	26	Yes	Yes1	Yes2	Yes3
GATA3	NM_001002295	chr10:8137744-8137850	82.22	107	5	9	Yes
GATA4	NM_002052	chr8:11598681-11599081	84.52	401	7	28	Yes
GATA5	NM_080473	chr20:60483481-60483970	87.44	490	89	67	Yes
GBGT1	NM_021996	chr9:135028126-135028295	99.3	170	12	13	Yes
GCA	NM_012198	chr2:162908761-162908872	37.02	112	28	8	Yes
GCC2	NM_181453	chr2:108430958-108431025	84.29	68	11	7	No
GDNF	NM_000514	chr5:37874199-37874640	93.5	442	8	30	Yes
GDPD3	NM_024307	chr16:30032090-30032615	88.24	526	6	17	No
GFER	NM_005262	chr16:1973531-1973667	89.06	137	8	16	Yes
GFER	NM_005262	chr16:1975400-1975733	100	334	6	5	No
GFOD1	NM_018988	chr6:13596479-13596691	45.9	213	26	25	Yes
GFRA2	NM_001495	chr8:21701459-21701578	88.06	120	5	18	Yes
GFRA2	NM_001495	chr8:21703108-21703449	70.27	342	5	37	Yes
GFRA3	NM_001496	chr5:137637735-137638063	88.28	329	7	29	Yes
GGN	NM_152657	chr19:43569554-43569827	94.66	274	13	21	Yes
GHR	NM_000163	chr5:42459278-42459896	85.06	619	10	53	Yes
GHRH	NM_021081	chr20:35320930-35321089	97.22	160	6	6	No
GIYD2	NM_001017387	chr16:30113403-30113696	71.79	294	18	24	Yes
GJA3	NM_021954	chr13:19632865-19633657	83.53	793	31	108	Yes
GJB2	NM_004004	chr13:19665000-19665278	97.07	279	7	37	Yes			Yes3	Yes4
GJB3	NM_024009	chr1:35019283-35020227	75.74	945	39	75	Yes
GJC1	NM_152219	chr17:35773062-35773260	96.97	199	7	33	Yes
GMPPA	NM_013335	chr2:220069773-220070086	98.03	314	13	33	Yes
GMPPA	NM_013335	chr2:220070973-220071092	81.54	120	15	13	Yes
GMPPA	NM_013335	chr2:220071098-220071458	55.86	361	6	29	Yes
GNAI1	NM_002069	chr7:79601823-79602147	92.78	325	13	44	Yes
GNAS	NM_001077490	chr20:56862847-56863634	94.45	788	13	81	Yes
GNB1	NM_002074	chr1:1814826-1815225	97.22	400	5	12	No
GNG11	NM_004126	chr7:93389181-93389361	77.77	181	20	18	No
GNG3	NM_012202	chr11:62231493-62231753	90	261	5	5	No
GNMT	NM_018960	chr6:43036545-43036839	96.74	295	57	15	Yes
GNMT	NM_018960	chr6:43036220-43036441	98.33	222	6	28	Yes
GPAA1	NM_003801	chr8:145210628-145210772	100	145	6	8	No
GPC1	NM_002081	chr2:241021601-241021946	79.17	346	9	12	No
GPC4	NM_001448	chrX:132376391-132376752	47	362	9	40	Yes
GPC5	NM_004466	chr13:90848867-90849421	76.47	555	22	52	Yes
GPD2	NM_001083112	chr2:157000691-157000849	80	159	5	17	Yes
GPER	NM_001039966	chr7:1091522-1091732	99	211	26	8	No
GPER	NM_001039966	chr7:1094359-1094558	97.92	200	10	6	No
GPHA2	NM_130769	chr11:64458820-64459122	91.67	303	5	15	No
GPHN	NM_020806	chr14:66044556-66044901	97.09	346	11	36	Yes				Yes4
GPM6B	NM_001001994	chrX:13866707-13866815	97.05	109	15	8	Yes
GPM6B	NM_001001994	chrX:13865837-13865937	85.42	101	6	16	No
GPNMB	NM_001005340	chr7:23254040-23254223	75.83	184	5	12	Yes
GPR125	NM_145290	chr4:22126120-22126687	70.92	568	68	75	Yes
GPR137	NM_020155	chr11:63811067-63811397	89.5	331	8	5	No
GPR146	NM_138445	chr7:1063582-1064103	97.98	522	42	30	Yes
GPR150	NM_199243	chr5:94981517-94982017	86.26	501	6	37	Yes
GPR152	NM_206997	chr11:66976241-66976363	94.74	123	64	7	No
GPR157	NM_024980	chr1:9111025-9111576	86.11	552	5	48	Yes
GPR176	NM_007223	chr15:37999934-38000340	95.94	407	6	32	Yes
GPR26	NM_153442	chr10:125416369-125416490	86.44	122	56	15	Yes
GPR27	NM_018971	chr3:71885658-71885989	97.32	332	27	46	Yes
GPR31	NM_005299	chr6:167490970-167491351	82.22	382	16	16	No
GPR35	NM_005301	chr2:241218341-241218819	84.61	479	27	35	Yes
GPR37	NM_005302	chr7:124193075-124193415	93.38	341	6	34	Yes
GPR39	NM_001508	chr2:132891280-132891609	77.78	330	8	12	Yes
GPR50	NM_004224	chrX:150096974-150097105	67.25	132	17	12	Yes
GPR6	NM_005284	chr6:110406960-110407847	93.01	888	32	82	Yes
GPR64	NM_005756	chrX:19049891-19050260	98.24	370	5	51	Yes
GPR64	NM_005756	chrX:19050317-19050383	95.96	67	9	11	Yes
GPR75	NM_006794	chr2:53940176-53940600	90.7	425	8	38	Yes
GPR78	NM_080819	chr4:8633087-8633484	94.16	398	20	32	Yes
GPRC5C	NM_022036	chr17:69938495-69938963	91.71	469	17	41	Yes				Yes4
GPRC5C	NM_022036	chr17:69939612-69939936	94.71	325	5	34	Yes				Yes4
GPRIN1	NM_052899	chr5:175968680-175968957	97.78	278	5	9	No
GPS1	NM_004127	chr17:77604530-77605179	98.33	650	11	27	No
GPT	NM_005309	chr8:145701158-145701509	90.61	352	22	22	Yes
GPX4	NM_001039848	chr19:1056022-1056269	26.96	248	6	23	Yes
GRAMD3	NM_023927	chr5:125787129-125787440	80.21	312	5	16	Yes
GRB10	NM_005311	chr7:50767223-50767472	53.5	250	5	10	No	Yes1	Yes2	Yes3
GRB14	NM_004490	chr2:165185803-165186152	92.03	350	10	40	Yes
GRIK1	NM_175611	chr21:30233363-30234182	86.07	820	27	57	Yes
GRIK3	NM_000831	chr1:37271212-37271647	84.88	436	6	43	Yes
GRIN2A	NM_000833	chr16:10182737-10183545	91.6	809	25	70	Yes
GRIN2C	NM_000835	chr17:70367818-70367981	25.93	164	6	9	Yes
GRM1	NM_001114329	chr6:146390500-146390618	87.95	119	13	9	No
GRP	NM_002091	chr18:55038359-55038802	79.82	444	8	38	Yes
GSCL	NM_005315	chr22:17516818-17517228	92.23	411	7	44	Yes
GSG1L	NM_001109763	chr16:27981664-27982238	90.66	575	10	79	Yes
GSTM3	NM_000849	chr1:110083994-110084460	93.87	467	8	47	Yes
GSTP1	NM_000852	chr11:67106983-67107042	100	60	13	1	No
GSX1	NM_145657	chr13:27264627-27264857	94.07	231	26	26	Yes
GUCY1A2	NM_000855	chr11:106393554-106393897	94.05	344	13	43	Yes
GUCY1A3	NM_000856	chr4:156807468-156807980	75.82	513	11	34	Yes
GYG2	NM_001079855	chrX:2756742-2757114	86.63	373	8	46	Yes
GYG2	NM_001079855	chrX:2757137-2757399	82.86	263	9	25	Yes
GZF1	NM_022482	chr20:23293971-23294388	98.06	418	46	43	Yes
H2AFB2	NM_001017991	chrX:154342436-154342859	95.59	424	5	34	Yes
H2AFJ	NM_177925	chr12:14818612-14818825	70.61	214	44	26	Yes
HAGH	NM_001040427	chr16:1817102-1817573	49.96	472	24	46	Yes
HAND1	NM_004821	chr5:153837563-153837972	98.65	410	8	37	Yes
HAND1	NM_004821	chr5:153840301-153840481	100	181	6	2	No
HAPLN1	NM_001884	chr5:83053614-83054125	93.22	512	8	59	Yes
HAS3	NM_138612	chr16:67697284-67697453	68.08	170	8	16	Yes
HAS3	NM_005329	chr16:67699130-67699284	90.11	155	7	13	Yes
HBQ1	NM_005331	chr16:170790-171595	77.94	806	6	84	Yes
HCN1	NM_021072	chr5:45732124-45732217	99.17	94	11	11	Yes
HDAC10	NM_032019	chr22:49030263-49030716	91.75	454	7	19	No
HDGFRP3	NM_016073	chr15:81666500-81667083	72.74	584	55	64	Yes
HEBP1	NM_015987	chr12:13045306-13045712	92.81	407	7	51	Yes				Yes4
HECTD2	NM_182765	chr10:93160193-93160513	55.34	321	37	38	Yes
HECTD3	NM_024602	chr1:45248801-45249193	46.03	393	9	25	Yes
HECW1	NM_015052	chr7:43118543-43118840	96.15	298	6	26	Yes
HECW2	NM_020760	chr2:197166097-197166505	96.74	409	6	66	Yes
HELT	NM_001029887	chr4:186176506-186176787	83.22	282	7	29	Yes
HELT	NM_001029887	chr4:186178503-186178789	93.94	287	5	33	Yes
HERC5	NM_016323	chr4:89594625-89594843	50	219	6	6	No
HERC6	NM_017912	chr4:89519100-89519338	42.26	239	7	18	Yes
HERPUD2	NM_022373	chr7:35700626-35700936	32.41	311	18	30	Yes
HES2	NM_019089	chr1:6402286-6402871	89.41	586	10	69	Yes
HES4	NM_021170	chr1:924636-924776	51.95	141	11	21	Yes				Yes4
HES5	NM_001010926	chr1:2450915-2451405	85.42	491	17	55	Yes
HES6	NM_018645	chr2:238813312-238813585	73.42	274	43	41	Yes				Yes4
HES6	NM_018645	chr2:238813612-238813697	52.27	86	5	11	Yes				Yes4
HES6	NM_018645	chr2:238814751-238814912	80.83	162	5	8	No				Yes4
HEY2	NM_012259	chr6:126112482-126112802	21.69	321	11	42	Yes
HGC6.4	NM_001042508	chr6:167969403-167969574	93.33	172	6	16	Yes
HGC6.4	NM_001042508	chr6:167969820-167969993	77.22	174	5	18	Yes
HHATL	NM_020707	chr3:42718307-42718727	100	421	12	5	No
HHEX	NM_002729	chr10:94439930-94440027	56.18	98	8	13	Yes
HHIP	NM_022475	chr4:145786570-145786726	79.24	157	10	23	Yes	Yes1
HIC1	NM_006497	chr17:1907138-1907334	79.04	197	282	31	Yes	Yes1
HIC1	NM_006497	chr17:1907652-1908407	96.68	756	113	91	Yes	Yes1
HIGD1B	NM_016438	chr17:40281070-40281208	95.83	139	6	4	No
HIPK4	NM_144685	chr19:45587306-45587980	96.11	675	12	30	Yes
HIST1H2BH	NM_003524	chr6:26358394-26358681	82.95	288	17	22	Yes				Yes4
HIST1H3E	NM_003532	chr6:26333369-26333786	97.65	418	10	37	Yes
HIST1H3F	NM_021018	chr6:26358394-26358681	82.95	288	17	22	Yes				Yes4
HIST1H4G	NM_003547	chr6:26354817-26354983	86.9	167	9	14	Yes
HIST3H2A	NM_033445	chr1:226711795-226712232	84.47	438	27	52	Yes				Yes4
HIST3H2A	NM_033445	chr1:226712579-226712819	90.33	241	11	21	Yes				Yes4
HIST3H2BB	NM_175055	chr1:226711795-226712232	84.47	438	27	52	Yes				Yes4
HIST3H2BB	NM_175055	chr1:226712579-226712819	90.33	241	11	21	Yes				Yes4
HLA-A	NM_002116	chr6:30019087-30019305	92.49	219	27	21	Yes
HLA-B	NM_005514	chr6:31431917-31432176	43.55	260	18	30	Yes
HLA-F	NM_001098478	chr6:29799489-29800210	58.03	722	25	64	Yes				Yes4
HLXB9	NM_005515	chr7:156495106-156495251	93.96	146	18	15	Yes
HMGA2	NM_003484	chr12:64504162-64504304	97.13	143	10	19	Yes				Yes4
HMX2	NM_005519	chr10:124899075-124899684	96.51	610	49	73	Yes				Yes4
HOMER3	NM_004838	chr19:18912134-18912509	68.32	376	9	31	Yes
HOOK1	NM_015888	chr1:60053013-60053274	82.39	262	22	31	Yes
HOXA13	NM_000522	chr7:27205352-27205820	92.45	469	7	53	Yes
HOXA4	NM_002141	chr7:27136292-27136813	73.09	522	190	69	Yes
HOXA5	NM_019102	chr7:27149494-27149621	98.11	128	183	18	Yes
HOXA6	NM_024014	chr7:27153498-27153564	97.62	67	7	6	Yes
HOXA6	NM_024014	chr7:27153969-27154083	85.94	115	5	16	Yes
HOXA9	NM_152739	chr7:27171205-27171697	93.39	493	20	52	Yes	Yes1	Yes2	Yes3	Yes4
HOXA9	NM_018951	chr7:27179683-27180095	49.64	413	14	54	Yes	Yes1	Yes2	Yes3	Yes4
HOXB1	NM_002144	chr17:43962972-43963234	79.31	263	13	19	Yes
HOXB13	NM_006361	chr17:44160627-44160694	100	68	5	5	Yes			Yes3
HOXB2	NM_002145	chr17:43975463-43976008	87.1	546	10	58	Yes				Yes4
HOXB8	NM_024016	chr17:44046745-44046949	92.41	205	21	22	Yes
HOXB9	NM_024017	chr17:44058223-44058536	79.26	314	92	41	Yes
HOXC5	NM_018953	chr12:52713283-52713470	73.97	188	11	19	Yes
HOXC9	NM_006897	chr12:52680476-52680668	91.89	193	28	26	Yes
HOXD1	NM_024501	chr2:176761733-176762001	88.91	269	221	35	Yes
HOXD1	NM_024501	chr2:176762017-176762212	91.04	196	42	28	Yes
HOXD11	NM_021192	chr2:176679907-176680561	92.71	655	38	75	Yes
HOXD13	NM_000523	chr2:176666089-176666365	94.21	277	13	31	Yes
HOXD13	NM_000523	chr2:176666396-176666590	87.62	195	7	14	Yes
HOXD3	NM_006898	chr2:176737893-176737992	97.04	100	13	13	Yes
HOXD3	NM_006898	chr2:176738326-176738625	86.36	300	5	22	No
HOXD8	NM_019558	chr2:176703376-176703670	95.16	295	72	54	Yes
HOXD8	NM_019558	chr2:176703041-176703349	97.78	309	5	43	Yes
HPDL	NM_032756	chr1:45565387-45565470	89.09	84	5	11	Yes
HRH3	NM_007232	chr20:60231136-60231445	57.29	310	7	8	No				Yes4
HS3ST1	NM_005114	chr4:11038605-11038703	100	99	5	7	Yes				Yes4
HS3ST2	NM_006043	chr16:22733194-22733354	93.53	161	5	17	Yes	Yes1	Yes2	Yes3
HS3ST2	NM_006043	chr16:22733838-22733915	88.1	78	7	7	Yes	Yes1	Yes2	Yes3
HS3ST3B1	NM_006041	chr17:14145704-14146113	61.16	410	15	46	Yes
HS3ST6	NM_001009606	chr16:1907512-1907920	70.12	409	14	24	Yes
HS6ST1	NM_004807	chr2:128792006-128792507	75.83	502	183	70	Yes
HS6ST1	NM_004807	chr2:128793041-128793346	82.07	306	10	32	Yes
HSDL1	NM_031463	chr16:82736185-82736718	31.34	534	14	67	Yes
HSF2BP	NM_007031	chr21:43906129-43906342	100	214	7	1	No
HSF5	NM_001080439	chr17:53920671-53921030	98.33	360	6	40	Yes
HSPA12B	NM_052970	chr20:3659730-3659882	76.43	153	7	4	No
HSPA2	NM_021979	chr14:64076380-64076554	82.86	175	6	14	No				Yes4
HSPB9	NM_033194	chr17:37527852-37528342	95.14	491	7	36	Yes
HSPC159	NM_014181	chr2:64535159-64535560	31.83	402	40	50	Yes
HTR1B	NM_000863	chr6:78229368-78229618	93.77	251	30	15	Yes	Yes1	Yes2	Yes3
HTR2C	NM_000868	chrX:113722381-113722595	84.72	215	6	24	Yes
HTR5A	NM_024012	chr7:154494094-154494203	92.52	110	39	9	Yes
HTR6	NM_000871	chr1:19864113-19864331	85.84	219	32	27	Yes
HTR6	NM_000871	chr1:19865097-19865552	88.91	456	11	33	Yes
HTRA1	NM_002775	chr10:124211625-124211858	87.32	234	46	20	Yes
HUNK	NM_014586	chr21:32167206-32167383	95.67	178	6	20	Yes
HUNK	NM_014586	chr21:32168411-32168493	63.23	83	7	9	Yes
HYI	NM_031207	chr1:43691639-43691932	78.04	294	27	30	Yes
HYOU1	NM_006389	chr11:118435474-118435797	94.44	324	6	24	No
IDUA	NM_000203	chr4:971349-971630	80.83	282	8	15	Yes
IER2	NM_004907	chr19:13121670-13121915	25.47	246	34	24	Yes
IFI27	NM_001130080	chr14:93646124-93646363	100	240	8	2	No
IGF1R	NM_000875	chr15:97011280-97011559	93.67	280	86	33	Yes	Yes1		Yes3
IGF2AS	NM_016412	chr11:2118205-2118322	91.83	118	9	17	Yes	Yes1		Yes3
IGFBP1	NM_000596	chr7:45894808-45895244	85.18	437	111	49	Yes	Yes1
IGSF9	NM_020789	chr1:158181972-158182349	38.29	378	7	37	Yes
IGSF9B	NM_014987	chr11:133331216-133331480	97.76	265	16	32	Yes
IGSF9B	NM_014987	chr11:133332016-133332115	99.26	100	9	15	Yes
IL17D	NM_138284	chr13:20175463-20175587	81.82	125	5	11	Yes
IL17RB	NM_018725	chr3:53854770-53855327	59.02	558	21	68	Yes
IL1F8	NM_173178	chr2:113525383-113525575	60	193	5	5	No
IL4R	NM_000418	chr16:27230528-27230653	100	126	5	3	No
IMP5	NM_175882	chr17:41278121-41278580	68.1	460	7	21	No
INA	NM_032727	chr10:105027215-105028078	91.53	864	65	104	Yes
INHA	NM_002191	chr2:220143183-220143722	89.88	540	119	71	Yes	Yes1		Yes3
INSM1	NM_002196	chr20:20297735-20298443	80.86	709	136	88	Yes				Yes4
INSM2	NM_032594	chr14:35074021-35074444	92.91	424	25	42	Yes
INSR	NM_000208	chr19:7245185-7245431	62.63	247	19	38	Yes
IQSEC2	NM_001111125	chrX:53366371-53366985	72.34	615	59	67	Yes
IRF2BP1	NM_015649	chr19:51079014-51080323	94.61	1310	76	105	Yes
IRF2BP2	NM_182972	chr1:232813181-232813379	95.36	199	38	32	Yes
IRF4	NM_002460	chr6:337335-337529	88.98	195	16	25	Yes				Yes4
IRF7	NM_004029	chr11:604471-604828	78.21	358	16	13	Yes
IRF7	NM_004029	chr11:604974-605052	94.32	79	13	7	Yes
IRS1	NM_005544	chr2:227371376-227371608	51.7	233	14	23	Yes
IRS2	NM_003749	chr13:109235754-109235999	97.06	246	6	34	Yes
IRX1	NM_024337	chr5:3649233-3649411	94.82	179	182	29	Yes
IRX2	NM_033267	chr5:2804323-2805026	96.6	704	114	106	Yes
IRX3	NM_024336	chr16:52876922-52877294	95.85	373	54	44	Yes				Yes4
IRX4	NM_016358	chr5:1935456-1935857	97.3	402	12	47	Yes
IRX4	NM_016358	chr5:1936435-1936550	95.64	116	39	39	Yes
IRX4	NM_016358	chr5:1936551-1936817	88.26	267	10	17	Yes
IRX4	NM_016358	chr5:1934906-1935324	90.07	419	5	25	Yes
IRX5	NM_005853	chr16:53520065-53520134	94.7	70	11	12	Yes
IRX5	NM_005853	chr16:53522638-53523156	89.21	519	48	62	Yes
ISG20	NM_002201	chr15:86980237-86980578	70	342	10	10	No
ISL2	NM_145805	chr15:74417294-74417975	91.62	682	83	81	Yes
ISLR2	NM_001130136	chr15:72206800-72207130	79.07	331	11	28	Yes
ISYNA1	NM_016368	chr19:18408347-18408659	93.27	313	7	26	Yes
ITGA11	NM_001004439	chr15:66510565-66510832	87.18	268	30	32	Yes
ITGA8	NM_003638	chr10:15801980-15802042	95.19	63	26	8	Yes
ITGB4	NM_001005731	chr17:71229198-71229475	33.02	278	16	21	Yes
ITGB5	NM_002213	chr3:126087928-126088202	92	275	8	25	Yes
ITGB5	NM_002213	chr3:126088463-126088772	80.75	310	6	49	Yes
ITGB8	NM_002214	chr7:20336918-20337263	27.52	346	19	35	Yes				Yes4
JAG2	NM_002226	chr14:104704921-104705326	89.94	406	144	61	No
JAM3	NM_032801	chr11:133444296-133444453	63.55	158	11	20	Yes
JARID1B	NM_006618	chr1:201046609-201046776	25.88	168	6	17	Yes
JARID2	NM_004973	chr6:15353124-15353219	83.64	96	5	11	Yes
JMJD8	NM_001005920	chr16:673543-674090	67.52	548	49	53	Yes
JPH1	NM_020647	chr8:75395437-75395728	93.67	292	11	35	Yes
JPH1	NM_020647	chr8:75395751-75395964	88.42	214	12	17	Yes
JPH3	NM_020655	chr16:86194433-86194502	82.14	70	14	4	Yes
JPH4	NM_032452	chr14:23116248-23116390	74.3	143	11	15	Yes
JUB	NM_032876	chr14:22520481-22520950	92.51	470	90	50	Yes
KANK4	NM_181712	chr1:62557078-62557689	94.86	612	38	74	Yes
KAT2A	NM_021078	chr17:37527852-37528342	95.14	491	7	36	Yes
KBTBD5	NM_152393	chr3:42702104-42702384	90.87	281	22	14	Yes
KBTBD5	NM_152393	chr3:42700215-42700534	83.57	320	7	25	No
KBTBD6	NM_152903	chr13:40604213-40604336	97.73	124	12	11	Yes
KBTBD7	NM_032138	chr13:40665959-40666315	100	357	7	26	Yes
KCNA2	NM_004974	chr1:110950520-110950734	90.35	215	6	24	Yes
KCNA2	NM_004974	chr1:110950744-110950804	100	61	7	6	Yes
KCNA3	NM_002232	chr1:111019299-111019520	90.27	222	38	27	Yes
KCNA6	NM_002235	chr12:4788888-4789440	85.17	553	23	57	Yes
KCNA6	NM_002235	chr12:4789716-4789967	95.88	252	11	19	Yes
KCNA7	NM_031886	chr19:54267538-54267812	99.67	275	6	50	Yes
KCNB1	NM_004975	chr20:47532175-47532285	95.54	111	16	14	Yes
KCNB2	NM_004770	chr8:73611622-73612042	86.21	421	23	50	Yes
KCNC1	NM_004976	chr11:17714188-17714841	94.39	654	146	82	Yes
KCND3	NM_004980	chr1:112334456-112334831	88.78	376	26	28	Yes				Yes4
KCNF1	NM_002236	chr2:10970132-10970285	89.24	154	8	12	Yes
KCNF1	NM_002236	chr2:10970487-10970994	96.51	508	6	43	Yes
KCNG3	NM_172344	chr2:42573272-42574361	98.6	1090	76	149	Yes
KCNH1	NM_172362	chr1:209373880-209374133	92.61	254	7	29	Yes
KCNH6	NM_173092	chr17:58955066-58955401	61.54	336	7	13	No
KCNIP3	NM_013434	chr2:95324451-95324776	83.24	326	7	17	No
KCNJ11	NM_000525	chr11:17366141-17366486	93.45	346	6	14	Yes
KCNK17	NM_031460	chr6:39389776-39390078	91.38	303	59	39	Yes
KCNK5	NM_003740	chr6:39304733-39305521	95.18	789	57	73	Yes
KCNK6	NM_004823	chr19:43502478-43502756	67.44	279	21	32	Yes
KCNK9	NM_016601	chr8:140784819-140784932	96.21	114	19	17	Yes
KCNMA1	NM_001014797	chr10:79067299-79067411	72.62	113	6	14	Yes				Yes4
KCNN2	NM_021614	chr5:113724918-113725312	82.12	395	15	35	Yes				Yes4
KCNN2	NM_021614	chr5:113726202-113726861	96.71	660	9	69	Yes				Yes4
KCNQ4	NM_172163	chr1:41022219-41022620	79.86	402	42	63	Yes
KCNS2	NM_020697	chr8:99507746-99507929	76.41	184	5	13	Yes
KCNS3	NM_002252	chr2:17923192-17923529	97.7	338	22	56	Yes				Yes4
KCNT1	NM_020822	chr9:137731657-137732010	78.57	354	8	20	No
KCNV1	NM_014379	chr8:111055377-111055495	90	119	11	10	Yes
KCNV2	NM_133497	chr9:2708317-2709104	98.99	788	89	74	Yes
KCTD12	NM_138444	chr13:76357927-76358446	62.57	520	318	61	Yes
KCTD14	NM_023930	chr11:77411534-77411989	77.37	456	12	26	No
KCTD15	NM_001129994	chr19:38978209-38978365	69.31	157	31	25	Yes
KCTD20	NM_173562	chr6:36517301-36517421	25	121	10	4	No
KCTD7	NM_153033	chr7:65729203-65729289	100	87	7	2	No
KCTD8	NM_198353	chr4:44144928-44145096	92.22	169	13	54	Yes
KCTD8	NM_198353	chr4:44144381-44144775	97.53	395	5	19	Yes
KHDRBS3	NM_006558	chr8:136539079-136539307	84.49	229	39	36	Yes
KIAA0420	NM_014692	chr16:4947939-4948619	69.47	681	87	47	No
KIAA0565	NM_014695	chr17:16533586-16533870	87.07	285	9	26	Yes
KIAA0644	NM_014817	chr7:28962661-28963121	95.24	461	31	40	Yes
KIAA0644	NM_014817	chr7:28964918-28965072	87.74	155	8	12	Yes
KIAA1026	NM_201628	chr1:14797333-14797659	74.49	327	6	23	Yes
KIAA1171	NM_001694	chr16:2501518-2501902	98.67	385	6	15	No
KIAA1199	NM_018689	chr15:78858771-78858887	96.88	117	9	12	Yes
KIAA1324L	NM_152748	chr7:86507241-86507611	70.06	371	11	20	No
KIAA1442	NM_001110514	chr20:2620913-2621018	86.04	106	14	11	Yes
KIAA1543	NM_001080429	chr19:7566966-7567037	45.45	72	8	11	Yes
KIAA1618	NM_020954	chr17:75848429-75848561	87.27	133	5	11	Yes
KIAA1618	NM_020954	chr17:75848562-75848826	28.38	265	8	37	Yes
KIAA1804	NM_032435	chr1:231530744-231531278	74.68	535	16	20	Yes
KIAA1804	NM_032435	chr1:231530077-231530246	71	170	6	63	Yes
KIAA1822	NM_001127258	chr14:99181423-99181923	91.37	501	6	51	Yes
KIAA2022	NM_001008537	chrX:74061339-74061805	95.1	467	30	51	Yes
KIF17	NM_001122819	chr1:20915483-20915567	96	85	5	5	No
KIF1A	NM_004321	chr2:241409022-241409543	76.55	522	19	35	Yes
KIF26A	NM_015656	chr14:103672209-103672526	97.65	318	11	59	Yes
KIF26B	NM_018012	chr1:243386119-243386268	83.04	150	16	13	Yes
KIF6	NM_145027	chr6:39800600-39800995	79.9	396	5	34	Yes
KIFC2	NM_145754	chr8:145660945-145661203	73.8	259	20	13	No
KISS1R	NM_032551	chr19:869605-869797	77.56	193	7	16	Yes
KL	NM_004795	chr13:32489151-32489374	93.5	224	51	23	Yes
KLC3	NM_177417	chr19:50536501-50536910	88.1	410	8	14	No
KLF1	NM_006563	chr19:12857434-12857537	67.06	104	35	14	Yes
KLF14	NM_138693	chr7:130068263-130068543	95.33	281	12	15	Yes
KLF15	NM_014079	chr3:127558848-127558942	94.72	95	67	18	Yes
KLF4	NM_004235	chr9:109292304-109292509	96.56	206	12	26	Yes				Yes4
KLF5	NM_001730	chr13:72530920-72531160	48.03	241	29	29	Yes
KLHDC1	NM_172193	chr14:49231100-49231346	98.48	247	6	11	No
KLHDC7B	NM_138433	chr22:49333982-49334951	56.15	970	27	76	Yes
KLHL17	NM_198317	chr1:886800-887227	89.18	428	14	31	Yes
KLHL30	NM_198582	chr2:238712814-238713084	55.44	271	12	19	Yes
KLHL30	NM_198582	chr2:238714407-238714705	91.67	299	91	21	Yes
KLHL34	NM_153270	chrX:21585178-21585284	97.53	107	9	9	Yes
KRBA1	NM_032534	chr7:149043561-149043753	96	193	5	5	No
KREMEN1	NM_001039571	chr22:27799190-27799690	94.82	501	15	41	Yes
KREMEN1	NM_001039571	chr22:27799694-27800161	93.02	468	12	46	Yes
KREMEN1	NM_001039571	chr22:27797472-27797859	45.73	388	7	40	Yes
KRT19	NM_002276	chr17:36937117-36937252	74.07	136	6	9	No
KRT7	NM_005556	chr12:50913326-50913810	94.9	485	5	49	Yes
KRT82	NM_033033	chr12:51086107-51086323	80	217	5	8	No
KRTAP10-12	NM_198699	chr21:44941509-44942043	42.11	535	6	19	No
KRTAP10-7	NM_198689	chr21:44845600-44846228	79.17	629	8	18	No
KRTAP12-3	NM_198697	chr21:44902300-44902632	84.99	333	22	11	No
KRTAP4-2	NM_033062	chr17:36587549-36587893	53.04	345	10	7	No
KRTCAP2	NM_173852	chr1:153413853-153414085	87.5	233	7	16	Yes
KRTCAP3	NM_173853	chr2:27518749-27519103	71.47	355	113	40	Yes
LAMC3	NM_006059	chr9:132874379-132874794	95.61	416	5	57	Yes
LARGE	NM_133642	chr22:32645604-32645893	81.05	290	8	18	Yes				Yes4
LASS3	NM_178842	chr15:98902469-98902651	92.65	183	13	17	Yes
LASS3	NM_178842	chr15:98902071-98902226	87.92	156	8	17	Yes
LATS2	NM_014572	chr13:20532531-20533036	98.19	506	11	76	Yes
LAYN	NM_178834	chr11:110916401-110916959	90.16	559	13	59	Yes
LBX1	NM_006562	chr10:102979808-102980097	74.74	290	8	27	Yes
LBX2	NM_001009812	chr2:74584502-74584720	98.88	219	15	17	Yes
LBXCOR1	NM_001031807	chr15:65902535-65902668	97.17	134	14	19	Yes
LBXCOR1	NM_001031807	chr15:65905466-65906676	95.76	1211	70	116	Yes
LCMT2	NM_014793	chr15:41409884-41409944	62.86	61	5	7	Yes
LDOC1L	NM_032287	chr22:43271177-43271423	71.79	247	5	13	Yes
LEP	NM_000230	chr7:127668349-127668742	83.52	394	14	33	Yes
LEPREL1	NM_018192	chr3:191321369-191321594	91.35	226	8	19	Yes
LEPREL2	NM_014262	chr12:6808483-6808908	48.87	426	7	37	Yes
LGR4	NM_018490	chr11:27450411-27450899	81.58	489	19	62	Yes
LHFPL3	NM_199000	chr7:103756538-103756877	92.03	340	7	23	Yes				Yes4
LHX1	NM_005568	chr17:32366299-32366685	92.11	387	8	38	Yes
LHX2	NM_004789	chr9:125814014-125814157	96.28	144	34	23	Yes				Yes4
LHX3	NM_014564	chr9:138234266-138234648	95.92	383	38	26	Yes
LHX6	NM_014368	chr9:124030402-124031108	90.49	707	31	79	Yes
LIMD2	NM_030576	chr17:59131172-59132012	25.54	841	50	119	Yes
LIN7C	NM_018362	chr11:27484436-27484655	80.29	220	6	17	Yes
LIPG	NM_006033	chr18:45341802-45341928	95.91	127	29	14	Yes
LITAF	NM_004862	chr16:11587620-11587749	68.46	130	5	13	Yes
LMF1	NM_022773	chr16:962316-962467	92.73	152	5	11	No
LMF2	NM_033200	chr22:49292164-49292379	78.24	216	9	9	No
LOC129293	NM_001080824	chr2:84961747-84961867	59.52	121	6	14	Yes
LOC153328	NM_145282	chr5:135198212-135198443	98.72	232	5	26	Yes
LOC198437	NM_001007125	chr20:62185371-62185762	35.9	392	6	59	Yes
LOC283755	NM_001024682	chr15:18971331-18971518	92.51	188	38	32	Yes
LOC388419	NM_001080466	chr17:69867684-69868101	89.92	418	13	21	Yes
LOC388931	NM_001080473	chr2:24086401-24086759	96.37	359	6	39	Yes
LOC389813	NM_001080482	chr9:138858729-138859096	98.31	368	11	59	Yes
LOC389813	NM_001080482	chr9:138859863-138860823	96.5	961	24	130	Yes
LOC390688	NM_001080829	chr16:28619420-28619494	83.33	75	9	6	No
LOC401399	NM_001114726	chr7:127788498-127788969	96.33	472	8	59	Yes
LOC441956	NM_001013729	chr21:13973632-13973835	94.54	204	17	8	No
LOC55908	NM_018687	chr19:11209890-11209965	89.33	76	15	5	No
LOC653314	NM_001080544	chr5:177415019-177415461	90.35	443	11	23	Yes
LOC91461	NM_138370	chr2:42129299-42129486	94.04	188	24	20	No
LONRF3	NM_024778	chrX:117991540-117991760	84.8	221	12	17	Yes
LOXL1	NM_005576	chr15:72006356-72006893	85.58	538	137	75	Yes
LOXL1	NM_005576	chr15:72006911-72007259	80.75	349	155	50	Yes
LPAR3	NM_012152	chr1:85131188-85131506	93.12	319	7	46	Yes
LPHN1	NM_001008701	chr19:14179290-14179556	66.88	267	10	19	Yes
LPIN3	NM_022896	chr20:39403167-39403486	50	320	5	6	No
LPL	NM_000237	chr8:19841858-19841930	87.94	73	10	7	Yes
LRFN1	NM_020862	chr19:44496453-44496659	87.7	207	7	21	Yes
LRIG3	NM_153377	chr12:57600089-57600300	98.51	212	30	29	Yes
LRP2	NM_004525	chr2:169926723-169927237	92.62	515	61	56	Yes
LRRC14	NM_014665	chr8:145712248-145712404	100	157	10	5	No
LRRC3	NM_030891	chr21:44699841-44700072	98.21	232	5	28	Yes
LRRC43	NM_001098519	chr12:121233615-121234062	63.56	448	5	51	Yes
LRRC50	NM_178452	chr16:82736185-82736718	31.34	534	14	67	Yes
LRRN1	NM_020873	chr3:3815894-3816410	89.71	517	16	66	Yes
LRRTM1	NM_178839	chr2:80383415-80384375	84.73	961	19	73	Yes
LSAMP	NM_002338	chr3:117646168-117646467	98.86	300	24	8	No
LTBP2	NM_000428	chr14:74147875-74148197	95.8	323	16	32	Yes
LTF	NM_002343	chr3:46481286-46481636	68.42	351	5	19	Yes
LYPD6	NM_194317	chr2:149895713-149895978	83.21	266	10	14	Yes
LYSMD2	NM_153374	chr15:49816848-49816959	22.41	112	13	19	Yes
LYSMD4	NM_152449	chr15:98090953-98091262	75.79	310	12	42	Yes				Yes4
MACF1	NM_012090	chr1:39319304-39319396	72.84	93	9	9	No
MACROD2	NM_080676	chr20:13923780-13924158	93.84	379	38	42	Yes
MACROD2	NM_080676	chr20:13924601-13924989	96.59	389	7	44	Yes
MAFA	NM_201589	chr8:144582377-144582793	88.74	417	37	58	Yes
MAFA	NM_201589	chr8:144583372-144583663	96.22	292	9	43	Yes
MAFB	NM_005461	chr20:38749706-38750350	95.27	645	53	68	Yes				Yes4
MAFB	NM_005461	chr20:38750469-38750650	97.36	182	21	18	Yes				Yes4
MAFB	NM_005461	chr20:38752784-38752970	98.68	187	22	23	Yes				Yes4
MAFG	NM_032711	chr17:77473516-77474405	95.15	890	17	64	Yes
MAGOH	NM_002370	chr1:53477072-53477270	99.45	199	13	14	Yes
MAMDC4	NM_206920	chr9:138867637-138867929	98.72	293	23	12	No
MAML1	NM_145867	chr5:179151561-179151882	40	322	9	5	No
MAN2A2	NM_006122	chr15:89249399-89249616	90	218	5	5	No
MAOA	NM_000240	chrX:43399181-43399636	88.1	456	15	41	Yes
MAP3K10	NM_002446	chr19:45389675-45390078	53.86	404	8	43	Yes
MAP3K11	NM_002419	chr11:65137024-65137411	87	388	19	18	No
MAP4	NM_002375	chr3:48104192-48104246	30	55	6	10	No
MAP6	NM_207577	chr11:75056588-75056968	86.17	381	63	54	Yes				Yes4
MAP7	NM_003980	chr6:136913488-136913634	85.6	147	8	15	Yes
MAPK11	NM_002751	chr22:49051994-49052280	29.75	287	6	27	Yes
MAPK8IP1	NM_005456	chr11:45863837-45864279	23	443	8	50	Yes
2009-03-03	NM_178450	chr5:126393918-126394207	41.49	290	29	29	Yes
MAST3	NM_015016	chr19:18067675-18067860	100	186	8	8	No
MATK	NM_139355	chr19:3736519-3736918	96.1	400	98	42	Yes				Yes4
MC5R	NM_005913	chr18:13816021-13816301	90.77	281	5	13	Yes
MCART1	NM_033412	chr9:37894329-37894492	38.33	164	6	15	Yes
MCC	NM_001085377	chr5:112851837-112852393	92.27	557	60	56	Yes
MDFI	NM_005586	chr6:41712815-41713012	87.46	198	8	21	Yes
MDFIC	NM_199072	chr7:114350285-114350592	59.35	308	5	28	Yes				Yes4
MEIS1	NM_002398	chr2:66514708-66515097	92.78	390	9	45	Yes
MESDC1	NM_022566	chr15:79081404-79081674	93.86	271	5	35	Yes
MEST	NM_177525	chr7:129919110-129919465	95.45	356	56	46	Yes
METRN	NM_024042	chr16:705394-705661	59.04	268	9	31	Yes
METRNL	NM_001004431	chr17:78628871-78629209	82.86	339	5	7	No
MFN2	NM_001127660	chr1:11961147-11961269	100	123	5	4	No
MFSD7	NM_032219	chr4:672966-673088	95.96	123	26	14	Yes
MGAT3	NM_002409	chr22:38182322-38182434	84.06	113	16	7	Yes
MGAT3	NM_001098270	chr22:38212939-38214715	95.9	1777	283	133	Yes
MGAT5B	NM_198955	chr17:72380457-72380650	76.92	194	8	13	No
MGC16385	NM_145039	chr16:88566003-88566550	51.73	548	39	57	Yes
MGC19604	NM_001103167	chr19:10280988-10281427	96.3	440	5	27	Yes
MGC24975	NM_153359	chr19:5734343-5734669	95	327	7	13	No
MGC33407	NM_178525	chr19:8668843-8669568	81.77	726	23	52	Yes
MGC50273	NM_214461	chr2:132274938-132275647	91.81	710	8	36	Yes
MIXL1	NM_031944	chr1:224478062-224478530	70.34	469	55	61	Yes
MKX	NM_173576	chr10:28074620-28075193	93.44	574	24	70	Yes
MLLT4	NM_005936	chr6:167969403-167969574	93.33	172	6	16	Yes
MLLT4	NM_005936	chr6:167969820-167969993	77.22	174	5	18	Yes
MLNR	NM_001507	chr13:48692113-48692289	92.5	177	13	21	Yes
MLXIPL	NM_032954	chr7:72675771-72676109	62.7	339	7	18	Yes
MMP28	NM_024302	chr17:31145943-31146372	86.37	430	16	28	Yes
MOCOS	NM_017947	chr18:32021301-32021747	96.23	447	8	53	Yes
MOCS1	NM_001075098	chr6:40009839-40010340	74.36	502	6	44	Yes
MOCS3	NM_014484	chr20:49008913-49009287	51.88	375	87	37	Yes
MOSC2	NM_017898	chr1:218988255-218988772	95.45	518	11	54	Yes
MOXD1	NM_015529	chr6:132764147-132764287	70.15	141	16	15	Yes
MPPED1	NM_001044370	chr22:42138293-42138567	91.83	275	6	20	Yes
MPST	NM_001013440	chr22:35745153-35745267	25.03	115	12	25	Yes
MPST	NM_001013440	chr22:35744609-35745044	82.8	436	6	14	Yes
MRAP2	NM_138409	chr6:84800202-84800446	96.21	245	14	27	Yes
MRAS	NM_001085049	chr3:139549822-139550251	97.01	430	94	63	Yes
MRC2	NM_006039	chr17:58059285-58059696	37.83	412	11	38	Yes
MRPL22	NM_014180	chr5:154300674-154300897	47.06	224	10	17	No
MRPS34	NM_023936	chr16:1764562-1764703	100	142	6	5	No
MS4A13	NM_001012417	chr11:60039350-60039568	93.33	219	5	15	Yes
MSC	NM_005098	chr8:72918904-72919244	91.67	341	5	31	Yes
MSLNL	NM_001025190	chr16:773805-773985	80	181	5	8	No
MST1	NM_020998	chr3:49699005-49699719	92.31	715	40	56	Yes
MST1R	NM_002447	chr3:49915603-49916307	71.09	705	32	49	Yes
MSX2	NM_002449	chr5:174084726-174085070	89.78	345	7	23	Yes
MT1A	NM_005946	chr16:55229490-55229820	88.47	331	10	30	Yes	Yes1
MT1M	NM_176870	chr16:55223499-55224086	92.59	588	12	59	Yes
MT3	NM_005954	chr16:55180600-55181083	99.33	484	7	60	Yes
MTL5	NM_001039656	chr11:68274159-68274549	94.02	391	65	38	Yes
MTMR7	NM_004686	chr8:17315259-17315353	100	95	5	17	Yes
MTUS1	NM_001001925	chr8:17703373-17703512	95.45	140	5	22	Yes
MUC6	NM_005961	chr11:1029033-1029235	64.97	203	55	8	No
MUPCDH	NM_031264	chr11:614474-614950	99.52	477	12	23	Yes
MXD4	NM_006454	chr4:2234518-2234609	98.57	92	14	5	No
MYADM	NM_138373	chr19:59064409-59064668	99.28	260	10	31	Yes
MYF5	NM_005593	chr12:79635011-79635299	96.43	289	7	21	Yes
MYL5	NM_002477	chr4:661880-662032	88	153	5	10	No
MYOD1	NM_002478	chr11:17697498-17697692	81.25	195	6	16	Yes	Yes1	Yes2	Yes3
MYRIP	NM_015460	chr3:39826334-39826422	84.64	89	16	10	Yes				Yes4
NACC2	NM_144653	chr9:138126407-138127030	92.32	624	9	104	Yes
NALCN	NM_052867	chr13:100867099-100867266	81.85	168	8	17	Yes
NAP1L3	NM_004538	chrX:92814968-92815214	93.91	247	5	23	Yes
NAT15	NM_001083600	chr16:3448526-3448637	62.5	112	8	10	Yes
NBEA	NM_015678	chr13:34414965-34415488	34.75	524	8	46	No
NBPF1	NM_017940	chr1:16812371-16812715	69.77	345	5	43	Yes
NCAPH2	NM_152299	chr22:49292164-49292379	78.24	216	9	9	No
NCOA4	NM_005437	chr10:51242228-51242358	91.67	131	6	10	Yes
NDRG4	NM_020465	chr16:57054988-57055327	48.3	340	7	52	Yes
NDUFA1	NM_001105576	chrX:118776780-118777160	47.29	381	12	38	Yes
NDUFA13	NM_015965	chr19:19486439-19487636	97.96	1198	38	109	Yes
NEFH	NM_021076	chr22:28206334-28207277	96.28	944	224	131	Yes
NEFL	NM_006158	chr8:24869152-24870187	88.23	1036	69	114	Yes	Yes1	Yes2	Yes3
NEFM	NM_005382	chr8:24828203-24828405	97.2	203	77	26	Yes
NEK5	NM_199289	chr13:51600716-51601166	67.34	451	7	37	Yes
NELF	NM_015537	chr9:139472176-139472288	100	113	5	5	No
NETO1	NM_138966	chr18:68685062-68685475	96.79	414	7	48	Yes
NETO2	NM_018092	chr16:45735787-45736112	93.75	326	5	24	Yes				Yes4
NEURL	NM_004210	chr10:105243204-105243812	25.57	609	65	86	Yes
NEUROG2	NM_024019	chr4:113655834-113656045	83.39	212	5	28	Yes
NFIX	NM_002501	chr19:12967678-12967956	88.33	279	66	46	Yes
NFU1	NM_001002756	chr2:69518418-69518657	33.33	240	7	3	No
NGB	NM_021257	chr14:76806823-76807142	88.92	320	7	40	Yes
NGFR	NM_002507	chr17:44928876-44929015	61.4	140	23	16	Yes
NHLH2	NM_005599	chr1:116183452-116183977	90.3	526	6	44	Yes				Yes4
NHP2	NM_001034833	chr5:177513444-177513700	95.24	257	6	21	Yes
NID2	NM_007361	chr14:51605012-51605110	98.15	99	10	6	Yes
NKD2	NM_033120	chr5:1062071-1063041	93.92	971	32	126	Yes
NKPD1	NM_198478	chr19:50347693-50348938	96.88	1246	331	133	Yes
NKX2-1	NM_003317	chr14:36056828-36057161	92.14	334	36	37	Yes
NKX2-1	NM_003317	chr14:36057478-36057700	91.23	223	12	17	Yes
NKX2-1	NM_003317	chr14:36057711-36057978	92.36	268	40	27	Yes
NKX2-1	NM_003317	chr14:36058012-36058194	94.45	183	50	20	Yes
NKX2-2	NM_033176	chr20:21324529-21324893	95.77	365	62	47	Yes
NKX2-2	NM_002509	chr20:21444360-21444531	98.1	172	5	21	Yes
NKX2-3	NM_145285	chr10:101280921-101281126	77.08	206	28	17	Yes
NKX2-8	NM_014360	chr14:36120422-36120527	94.3	106	14	8	Yes
NKX2-8	NM_014360	chr14:36122743-36122806	100	64	5	3	No
NKX6-1	NM_006168	chr4:85637740-85638301	90.5	562	17	39	Yes
NKX6-1	NM_006168	chr4:85636988-85637505	90.51	518	8	63	Yes
NKX6-2	NM_177400	chr10:134447917-134448056	95.62	140	11	20	Yes
NLK	NM_016231	chr17:23394216-23394390	97.43	175	17	7	No
NLRX1	NM_024618	chr11:118546021-118546270	100	250	5	4	No
NMNAT3	NM_178177	chr3:140879313-140879421	79.32	109	11	9	Yes				Yes4
NMNAT3	NM_178177	chr3:140879203-140879296	89.51	94	9	13	Yes				Yes4
NMU	NM_006681	chr4:56196832-56197446	83.1	615	12	62	Yes
NNAT	NM_181689	chr20:35583033-35583198	98.9	166	77	16	Yes
NNAT	NM_181689	chr20:35583269-35583416	98.25	148	6	19	Yes
NOC2L	NM_015658	chr1:886800-887227	89.18	428	14	31	Yes
NODAL	NM_018055	chr10:71871338-71871712	63.73	375	15	16	Yes
NOG	NM_005450	chr17:52027057-52027250	92.98	194	103	21	Yes
NOS1	NM_000620	chr12:116282853-116283382	93.96	530	19	58	Yes
NOS1AP	NM_014697	chr1:160305907-160306798	73.19	892	32	108	Yes
NOTCH3	NM_000435	chr19:15171476-15171811	79.99	336	9	29	Yes	Yes1	Yes2
NOX4	NM_016931	chr11:88863990-88864379	90.75	390	6	42	Yes
NOX5	NM_024505	chr15:67009386-67009885	93.33	500	8	40	Yes
NOXO1	NM_172168	chr16:1969063-1969803	98.02	741	24	80	Yes
NOXO1	NM_144603	chr16:1973531-1973667	89.06	137	8	16	Yes
NPAS2	NM_002518	chr2:100803170-100803325	93.33	156	5	29	Yes
NPB	NM_148896	chr17:77453079-77453601	90.25	523	119	65	Yes
NPBWR1	NM_005285	chr8:54014964-54015374	92.68	411	23	46	Yes
NPBWR2	NM_005286	chr20:62207876-62208225	94.25	350	53	25	Yes
NPBWR2	NM_005286	chr20:62208337-62208476	99.09	140	10	11	Yes
NPEPL1	NM_024663	chr20:56702073-56702597	93.1	525	9	29	No
NPHP3	NM_153240	chr3:133923632-133923923	76.63	292	61	37	Yes
NPM2	NM_182795	chr8:21938464-21938588	99.15	125	11	13	Yes
NPR1	NM_000906	chr1:151918349-151918568	89.81	220	89	25	Yes
NPR3	NM_000908	chr5:32747676-32748595	89.92	920	45	92	Yes
NPTX2	NM_002523	chr7:98085292-98085719	94.95	428	14	41	Yes				Yes4
NPW	NM_001099456	chr16:2009720-2010775	87.16	1056	227	118	Yes
NPY	NM_000905	chr7:24289759-24289921	98.18	163	5	11	No			Yes3	Yes4
NPY1R	NM_000909	chr4:164472412-164472774	88.53	363	6	42	Yes
NR0B1	NM_000475	chrX:30236588-30237132	86.66	545	64	53	Yes
NR1D1	NM_021724	chr17:35510176-35510479	73.23	304	10	22	Yes
NR2F1	NM_005654	chr5:92942661-92942798	58.86	138	10	21	Yes
NR2F2	NM_021005	chr15:94675356-94675692	90.96	337	12	32	Yes				Yes4
NR2F2	NM_021005	chr15:94674543-94674733	90.26	191	7	62	Yes				Yes4
NRARP	NM_001004354	chr9:139315803-139315879	87.65	77	115	12	Yes
NRARP	NM_001004354	chr9:139316913-139317178	43.12	266	32	44	Yes
NRARP	NM_001004354	chr9:139316087-139316371	52.27	285	5	34	Yes
NRBP2	NM_178564	chr8:144994628-144995087	74.77	460	7	51	Yes
NRBP2	NM_178564	chr8:144997247-144997569	66.67	323	5	13	No
NRG1	NM_013962	chr8:31617055-31617364	96.67	310	6	50	Yes			Yes3
NRN1L	NM_198443	chr16:66477423-66477825	98.75	403	6	20	No
NRP2	NM_018534	chr2:206255248-206255352	54.63	105	37	17	Yes
NSD1	NM_172349	chr5:176491520-176492058	82.1	539	19	58	Yes
NT5C	NM_014595	chr17:70637939-70638120	90.28	182	5	12	No
NT5E	NM_002526	chr6:86216290-86216846	75.07	557	91	64	Yes
NTF3	NM_001102654	chr12:5412479-5412606	97.78	128	7	9	Yes
NTN1	NM_004822	chr17:8866967-8867232	95.16	266	54	39	Yes
NTN4	NM_021229	chr12:94707554-94707710	85.56	157	6	6	No
NTNG2	NM_032536	chr9:134028361-134028644	79.88	284	17	34	Yes
NTSR1	NM_002531	chr20:60811097-60811502	83.83	406	48	42	Yes	Yes1	Yes2	Yes3
NUDT16L1	NM_032349	chr16:4684728-4684986	76.19	259	6	7	No
NXPH3	NM_007225	chr17:45007753-45008082	87.66	330	11	30	Yes
OAT	NM_000274	chr10:126097455-126097689	73.05	235	26	27	Yes
OBSL1	NM_015311	chr2:220143183-220143722	89.88	540	119	71	Yes
OCLN	NM_002538	chr5:68823762-68824229	95.83	468	6	36	Yes
ODF3	NM_053280	chr11:188226-188473	80	248	7	10	No
OGDHL	NM_018245	chr10:50639641-50640069	86.46	429	7	32	Yes
OGG1	NM_002542	chr3:9765302-9765445	100	144	5	4	No
OLFML2A	NM_182487	chr9:126579184-126579461	74.37	278	25	38	Yes
OLFML2A	NM_182487	chr9:126579632-126579951	84.47	320	8	22	Yes
OLFML2B	NM_015441	chr1:160260122-160260625	91.47	504	12	58	Yes
OLIG1	NM_138983	chr21:33365923-33366416	89.86	494	15	38	Yes
OLIG2	NM_005806	chr21:33320779-33320878	80.34	100	13	9	Yes
OMP	NM_006189	chr11:76491689-76491953	69.64	265	8	16	Yes
ONECUT1	NM_004498	chr15:50870565-50870968	91.98	404	27	33	Yes				Yes4
ONECUT3	NM_001080488	chr19:1704107-1704303	81.43	197	9	10	Yes
OPHN1	NM_002547	chrX:67570111-67570295	78.4	185	8	14	Yes
OPLAH	NM_017570	chr8:145185666-145186045	81.75	380	7	20	No
OPN1SW	NM_001708	chr7:128202724-128203007	100	284	17	10	No
OPN3	NM_014322	chr1:239870280-239870456	61.4	177	22	28	Yes
OPRS1	NM_147157	chr9:34627600-34627813	92.5	214	161	23	Yes
OPRS1	NM_147157	chr9:34627207-34627464	91.41	258	7	25	Yes
OR13J1	NM_001004487	chr9:35859759-35860561	70.63	803	15	26	No
OR52W1	NM_001005178	chr11:6177354-6177513	100	160	7	3	No
OR6V1	NM_001001667	chr7:142460016-142460320	78.57	305	6	7	No
ORM1	NM_000607	chr9:116125531-116125819	100	289	7	7	No
OSAP	NM_032623	chr4:140420666-140421054	60.42	389	8	32	Yes
OSBPL2	NM_014835	chr20:60245426-60245756	58	331	6	10	No
OSR1	NM_145260	chr2:19420858-19421049	76.43	192	7	10	Yes
OSR2	NM_053001	chr8:100023537-100023724	98.84	188	14	20	Yes
OTOP2	NM_178160	chr17:70430592-70430752	77.69	161	17	10	Yes
OTOP2	NM_178160	chr17:70432493-70432597	88.77	105	29	12	Yes
OTP	NM_032109	chr5:76972298-76972743	86.25	446	20	36	Yes
OTX1	NM_014562	chr2:63129367-63129576	98.95	210	16	19	Yes
OTX1	NM_014562	chr2:63132396-63132588	84.69	193	8	16	Yes
OTX2	NM_021728	chr14:56348460-56348800	91.61	341	7	28	Yes
OVOL1	NM_004561	chr11:65310415-65310787	90.69	373	8	46	Yes
OVOL2	NM_021220	chr20:17984967-17985693	76.32	727	21	91	Yes
OXR1	NM_018002	chr8:107351308-107351622	80.01	315	19	35	Yes
OXTR	NM_000916	chr3:8785880-8786259	51.63	380	13	37	Yes				Yes4
OZD4	NM_001098816	chr11:78828588-78829029	88.34	442	35	47	Yes
P2RX2	NM_170682	chr12:131705496-131706101	95.99	606	31	63	Yes
P2RY2	NM_002564	chr11:72606503-72607399	35.77	897	17	83	Yes
P4HA2	NM_001017974	chr5:131591696-131591888	48.51	193	9	16	Yes
P4HA3	NM_182904	chr11:73699908-73700107	87.04	200	6	9	Yes
PACS2	NM_001100913	chr14:104852781-104852937	42.01	157	25	22	Yes
PACSIN2	NM_007229	chr22:41672374-41672847	99.56	474	45	9	No
PADI2	NM_007365	chr1:17320455-17320883	80	429	7	10	No
PAK1	NM_002576	chr11:76861924-76862223	88.09	300	41	36	Yes
PALM2	NM_147150	chr9:111582272-111582495	78.97	224	9	34	Yes
PAM	NM_138821	chr5:102229508-102229817	95.9	310	36	43	Yes
PAMR1	NM_001001991	chr11:35503633-35504183	63.89	551	6	30	Yes
PAOX	NM_152911	chr10:135043569-135043786	92.69	218	12	15	No
PAP2D	NM_001010861	chr1:99243194-99243552	99.51	359	9	29	Yes
PAQR9	NM_198504	chr3:144164647-144164887	95.05	241	41	27	Yes
PAQR9	NM_198504	chr3:144165058-144165485	95.83	428	89	28	Yes
PAQR9	NM_198504	chr3:144163818-144164162	96.3	345	9	70	Yes
PAQR9	NM_198504	chr3:144166406-144166612	83.64	207	5	11	No
PARD6A	NM_001037281	chr16:66253624-66253958	96.52	335	11	31	No
PARD6A	NM_001037281	chr16:66252724-66253092	60.48	369	5	13	Yes
PARP3	NM_001003935	chr3:51948958-51949014	100	57	8	1	No
PASK	NM_015148	chr2:241736914-241736982	72.5	69	8	5	No
PAX1	NM_006192	chr20:21635413-21635552	75.14	140	7	12	Yes
PAX2	NM_003987	chr10:102494239-102494538	81.33	300	5	25	Yes
PAX6	NM_001127612	chr11:31797985-31798190	98.04	206	13	17	Yes			Yes3	Yes4
PAX9	NM_006194	chr14:36197398-36198027	95.7	630	15	10	Yes
PAX9	NM_006194	chr14:36196688-36196822	84.29	135	7	48	Yes
PC	NM_000920	chr11:66482553-66483008	88.89	456	5	42	Yes
PCDH17	NM_001040429	chr13:57101600-57101705	81.67	106	6	10	Yes
PCDH19	NM_020766	chrX:99552785-99553018	96.97	234	11	75	Yes
PCDH19	NM_001105243	chrX:99550171-99550814	95.67	644	7	25	Yes
PCDH7	NM_002589	chr4:30332245-30332365	88.31	121	11	17	Yes
PCDH7	NM_032456	chr4:30330814-30331106	87.06	293	5	14	Yes
PCDHA1	NM_031411	chr5:140147435-140148340	93.13	906	84	99	Yes
PCDHA10	NM_018908	chr5:140217190-140217695	93.85	506	121	60	Yes
PCDHA10	NM_018908	chr5:140217709-140217965	90.6	257	23	24	Yes
PCDHA11	NM_018908	chr5:140222209-140223059	86.03	851	83	76	Yes
PCDHA11	NM_018908	chr5:140223112-140223192	72.06	81	41	10	Yes
PCDHA11	NM_018908	chr5:140229898-140231203	89.77	1306	314	140	Yes
PCDHA12	NM_018908	chr5:140236337-140237593	92.23	1257	202	135	Yes
PCDHA13	NM_018908	chr5:140243413-140244288	95.11	876	142	108	Yes
PCDHA2	NM_031411	chr5:140155870-140156887	90.16	1018	194	108	Yes
PCDHA3	NM_031497	chr5:140162342-140163241	92.65	900	242	97	Yes
PCDHA4	NM_031411	chr5:140168052-140169110	92.77	1059	152	107	Yes
PCDHA5	NM_018908	chr5:140183092-140183792	87.62	701	251	73	Yes
PCDHA6	NM_018908	chr5:140188955-140190111	92.2	1157	270	131	Yes
PCDHA7	NM_018908	chr5:140195248-140196250	96.18	1003	109	108	Yes
PCDHA8	NM_018908	chr5:140202185-140203188	90.99	1004	156	110	Yes
PCDHA9	NM_018908	chr5:140209451-140210515	93.5	1065	156	125	Yes
PCDHAC1	NM_018908	chr5:140285986-140286229	86.59	244	8	23	Yes
PCDHAC2	NM_018908	chr5:140327078-140327417	56.86	340	33	15	Yes
PCDHB12	NM_018932	chr5:140569910-140570477	91.17	568	30	52	Yes
PCDHB15	NM_018935	chr5:140606577-140607020	98.29	444	9	38	Yes
PCDHB3	NM_018937	chr5:140461705-140462231	89.54	527	16	49	Yes
PCDHB7	NM_018940	chr5:140533847-140534479	87.48	633	134	61	Yes
PCDHB8	NM_019120	chr5:140539049-140539492	90.64	444	17	39	Yes
PCDHGA1	NM_031993	chr5:140692124-140692512	88.8	389	10	36	Yes
PCDHGA10	NM_018919	chr5:140774432-140775015	96.47	584	16	43	Yes
PCDHGA11	NM_018914	chr5:140782502-140783057	93.69	556	33	43	Yes
PCDHGA12	NM_018914	chr5:140791079-140791253	80.15	175	20	22	Yes
PCDHGA12	NM_018914	chr5:140792046-140792587	98.37	542	27	47	Yes
PCDHGA2	NM_018915	chr5:140700414-140700799	87.46	386	22	33	Yes
PCDHGA3	NM_032011	chr5:140705473-140705988	94.21	516	48	49	Yes
PCDHGA6	NM_018919	chr5:140735523-140735911	93.04	389	18	34	Yes
PCDHGA7	NM_018919	chr5:140744339-140744723	92.75	385	7	23	Yes
PCDHGB3	NM_032097	chr5:140731834-140732355	98.09	522	37	33	Yes
PCDHGB4	NM_018919	chr5:140749539-140749829	92.98	291	7	19	Yes
PCDHGB5	NM_018919	chr5:140759116-140759908	97.58	793	82	70	Yes
PCDHGB6	NM_018919	chr5:140769642-140769991	98.33	350	8	30	Yes
PCDHGB7	NM_018919	chr5:140779299-140779737	98.43	439	35	30	Yes
PCSK4	NM_017573	chr19:1442129-1442582	57.28	454	23	54	Yes
PCSK6	NM_138323	chr15:99847981-99848302	72.75	322	9	23	Yes
PCSK9	NM_174936	chr1:55277795-55278057	93.97	263	6	29	Yes
PDDC1	NM_182612	chr11:769538-769966	99.41	429	19	13	No
PDE3A	NM_000921	chr12:20413929-20414212	86	284	5	25	Yes
PDE4A	NM_001111308	chr19:10402540-10402828	46.13	289	6	31	No
PDE4B	NM_001037341	chr1:66031235-66031533	92.57	299	13	43	Yes
PDE4D	NM_001104631	chr5:59224855-59225087	95.15	233	6	33	Yes
PDE4DIP	NM_001002811	chr1:143642390-143642511	100	122	5	5	No
PDE6B	NM_000283	chr4:609477-610030	78.2	554	59	37	Yes				Yes4
PDGFA	NM_033023	chr7:525104-525256	47.96	153	14	17	Yes
PDIA2	NM_006849	chr16:274428-274540	99.44	113	19	10	Yes
PDIA2	NM_001176	chr16:271760-271889	88.93	130	8	10	No
PDLIM7	NM_005451	chr5:176857704-176857890	82.28	187	10	23	Yes
PDLIM7	NM_005451	chr5:176857891-176858081	100	191	5	13	Yes
PDX1	NM_000209	chr13:27392006-27392479	89.41	474	32	51	Yes
PELI2	NM_021255	chr14:55655680-55656034	31.59	355	6	41	Yes
PEPD	NM_000285	chr19:38704860-38705279	90.91	420	5	11	No
PERP	NM_022121	chr6:138470056-138470335	93.74	280	34	42	Yes
PEX11G	NM_080662	chr19:7459855-7459964	58.36	110	83	20	Yes
PEX5L	NM_016559	chr3:181237147-181237710	96.29	564	36	73	Yes
PEX7	NM_000288	chr6:137185574-137185996	42.72	423	88	46	Yes
PGF	NM_002632	chr14:74492834-74492938	97.14	105	10	7	No			Yes3
PGM2L1	NM_173582	chr11:73786735-73786873	86.85	139	9	7	Yes
PGM5	NM_021965	chr9:70162069-70162335	80.13	267	8	25	Yes
PHF6	NM_001101357	chrX:133198852-133199403	96.43	552	6	49	Yes
PHLPP	NM_194449	chr18:58533916-58535312	22.98	1397	68	198	Yes
PHPT1	NM_014172	chr9:138864395-138864945	100	551	10	20	Yes
PIGM	NM_145167	chr1:158267929-158268204	70.62	276	7	23	Yes
PIK3R4	NM_014602	chr3:131947269-131947379	95.83	111	9	9	No
PIR	NM_001018109	chrX:15421201-15421371	92.41	171	8	16	Yes
PITX3	NM_005029	chr10:103991132-103991521	93.42	390	6	38	Yes				Yes4
PKDREJ	NM_006071	chr22:45037109-45038086	95.85	978	43	131	Yes
PKN3	NM_013355	chr9:130505280-130505351	100	72	6	5	Yes
PKNOX1	NM_004571	chr21:43266884-43267203	51.52	320	8	11	Yes
PKP1	NM_001005337	chr1:199519467-199519886	90.17	420	7	39	Yes
PKP2	NM_001005242	chr12:32940903-32941228	79.13	326	29	46	Yes
PKP4	NM_003628	chr2:159022248-159022793	93.15	546	17	59	Yes
PLA2G4C	NM_003706	chr19:53307004-53307381	100	378	14	6	No
PLA2G7	NM_005084	chr6:46810707-46811085	92.27	379	8	47	Yes				Yes4
PLA2G7	NM_005084	chr6:46811086-46811176	95.83	91	5	6	Yes				Yes4
PLA2R1	NM_007366	chr2:160626606-160626865	88.45	260	10	20	No
PLAGL1	NM_001080953	chr6:144371131-144371416	81.67	286	15	36	Yes				Yes4
PLAUR	NM_001005377	chr19:48864841-48864966	95.24	126	6	7	Yes
PLCE1	NM_016341	chr10:95743428-95743590	95.12	163	13	23	Yes
PLCL1	NM_001114661	chr2:198377857-198378006	85.83	150	7	20	Yes
PLD1	NM_002662	chr3:173010725-173011201	90	477	8	52	Yes
PLEC1	NM_201378	chr8:145119356-145119711	89.14	356	32	48	Yes
PLEKHG5	NM_148965	chr1:6448693-6448939	65.57	247	8	34	Yes				Yes4
PLEKHN1	NM_032129	chr1:893221-893552	74.55	332	8	11	No
PLK2	NM_006622	chr5:57792223-57792388	100	166	6	18	Yes
PLS3	NM_005032	chrX:114701678-114701874	71.88	197	6	16	Yes			Yes3
PLSCR4	NM_001128304	chr3:147451295-147451486	91	192	25	26	Yes
PLXDC2	NM_032812	chr10:20144617-20144960	91.78	344	10	38	Yes	Yes1	Yes2	Yes3	Yes4
PLXNC1	NM_005761	chr12:93067115-93067381	64.47	267	89	32	Yes
PLXND1	NM_015103	chr3:130806606-130807960	58.62	1355	87	171	Yes
PMEPA1	NM_199170	chr20:55718631-55719081	49.43	451	9	34	Yes
PNLDC1	NM_173516	chr6:160141138-160141578	98.11	441	21	39	Yes
PNMAL1	NM_018215	chr19:51666532-51666737	93.5	206	9	28	Yes
PNPLA6	NM_006702	chr19:7505049-7505220	58.97	172	22	18	Yes
PON1	NM_000446	chr7:94791772-94791856	54.67	85	14	8	Yes
POU3F1	NM_002699	chr1:38284526-38286258	77.28	1733	181	231	Yes
POU4F2	NM_004575	chr4:147779520-147779828	80.41	309	39	30	Yes
POU5F2	NM_153216	chr5:93102606-93102771	98.57	166	7	10	No
PPAP2B	NM_177414	chr1:56816938-56817264	62.62	327	10	39	Yes				Yes4
PPAPDC3	NM_032728	chr9:133153149-133153290	97.14	142	5	7	No
PPCS	NM_001077447	chr1:42694071-42694346	80.21	276	7	18	Yes
PPFIA1	NM_003626	chr11:69793322-69793723	100	402	13	18	No
PPFIA2	NM_003625	chr12:80676643-80676754	88.89	112	5	9	Yes
PPP1R16A	NM_032902	chr8:145692353-145692731	96.75	379	8	10	No
PPP1R3D	NM_006242	chr20:57947583-57947812	90.04	230	40	29	Yes				Yes4
PPP1R7	NM_002712	chr2:241736914-241736982	72.5	69	8	5	No
PPP2R2C	NM_020416	chr4:6524629-6524685	100	57	6	1	Yes
PRDM12	NM_021619	chr9:132528917-132529139	85.37	223	10	21	Yes
PRDM12	NM_021619	chr9:132529309-132529385	97.9	77	42	12	Yes
PRDM13	NM_021620	chr6:100161327-100161551	93.44	225	14	6	Yes
PRDM13	NM_021620	chr6:100159203-100159331	91.67	129	5	23	No
PRDM14	NM_024504	chr8:71145691-71146150	84.05	460	10	44	Yes
PRDM8	NM_020226	chr4:81323788-81323994	76.43	207	18	15	Yes				Yes4
PRDM9	NM_020227	chr5:23542459-23542823	72.22	365	8	15	No
PRG-3	NM_207299	chr9:102831048-102831146	94.45	99	59	14	Yes
PRIMA1	NM_178013	chr14:93323867-93323966	91.94	100	10	12	Yes
PRIMA1	NM_178013	chr14:93324642-93324828	84.73	187	16	25	Yes
PRKACG	NM_002732	chr9:70818213-70818463	93.48	251	15	23	Yes
PRKAR1B	NM_002735	chr7:718512-719053	93.49	542	11	67	Yes
PRKG1	NM_001098512	chr10:52421020-52421334	85.42	315	5	28	Yes
PRLH	NM_015893	chr2:238140026-238140419	81.02	394	12	13	No
PRLHR	NM_004248	chr10:120345617-120345844	93.12	228	31	16	Yes
PRMT1	NM_001101340	chr19:54883566-54883786	100	221	9	7	No
PRODH	NM_016335	chr22:17303598-17303832	88.1	235	46	37	Yes
PROK2	NM_001126128	chr3:71916709-71917024	94.66	316	9	38	Yes	Yes1
PROKR2	NM_144773	chr20:5245082-5245756	90.3	675	19	70	Yes
PRPF40B	NM_001031698	chr12:48311924-48312149	100	226	7	8	No
PRPH	NM_006262	chr12:47975306-47975596	88.57	291	5	28	Yes
PRR15	NM_175887	chr7:29570376-29570593	77.52	218	9	22	Yes
PRR18	NM_175922	chr6:166640664-166641076	91.36	413	6	54	Yes
PRR19	NM_199285	chr19:47496243-47496365	100	123	6	3	No
PRRG1	NM_000950	chrX:37093494-37093598	99.11	105	7	16	Yes
PRRT2	NM_145239	chr16:29732000-29732129	66.67	130	5	3	No
PRRX1	NM_022716	chr1:168900296-168900521	87.5	226	5	14	Yes				Yes4
PRSS3	NM_007343	chr9:33740601-33741224	94.22	624	6	49	Yes
PRUNE2	NM_138818	chr9:78711006-78711406	80.86	401	6	35	Yes
PSAPL1	NM_001085382	chr4:7487250-7487538	80.3	289	7	11	No
PSD	NM_002779	chr10:104168663-104169003	84	341	6	25	Yes
PSMB10	NM_002801	chr16:66526851-66527142	81.25	292	6	20	Yes
PSMB11	NM_001099780	chr14:22581548-22582009	88.78	462	28	26	No
PSMD5	NM_005047	chr9:122644849-122645314	67.22	466	10	39	Yes
PTCHD3	NM_001034842	chr10:27742715-27743101	84.43	387	10	28	Yes
PTF1A	NM_178161	chr10:23520806-23521305	98.86	500	25	66	Yes
PTF1A	NM_178161	chr10:23521511-23521976	92.21	466	172	68	Yes
PTGDR	NM_000953	chr14:51804810-51804876	100	67	5	4	Yes
PTGER1	NM_000955	chr19:14445583-14445839	97.21	257	191	38	Yes
PTGER2	NM_000956	chr14:51850474-51850534	94.44	61	10	9	Yes
PTGER2	NM_000956	chr14:51851292-51851550	97.26	259	68	24	Yes
PTGER3	NM_198715	chr1:71285252-71285510	90.57	259	41	28	Yes
PTGFR	NM_000959	chr1:78729183-78729558	97.5	376	15	37	Yes
PTGIR	NM_000960	chr19:51818679-51818835	85.73	157	64	14	Yes
PTH2	NM_178449	chr19:54617570-54617898	85.75	329	18	38	Yes
PTK7	NM_002821	chr6:43152026-43152492	47.83	467	163	58	Yes
PTPLA	NM_014241	chr10:17698683-17698853	98.75	171	5	16	Yes
PTPN12	NM_002835	chr7:77004670-77004984	24.19	315	5	31	Yes
PTPRE	NM_006504	chr10:129595747-129596232	81.7	486	38	48	Yes
PTPRG	NM_002841	chr3:61522155-61522258	97.4	104	36	20	Yes
PTPRM	NM_001105244	chr18:7556568-7556685	98.6	118	34	13	Yes
PTX3	NM_002852	chr3:158637993-158638484	93.02	492	81	56	Yes
PUNC	NM_004884	chr15:63456516-63456920	83.38	405	21	31	Yes
PURB	NM_033224	chr7:44890691-44891174	71.43	484	32	61	No
PWWP2	NM_138499	chr10:134061192-134061349	63.89	158	6	9	No
PYGO1	NM_015617	chr15:53668111-53668271	95.72	161	10	24	Yes
RAB11FIP4	NM_032932	chr17:26743541-26743663	80.56	123	7	6	No
RAB6B	NM_016577	chr3:135096279-135096598	90.31	320	12	25	Yes
RABGGTA	NM_004581	chr14:23808998-23809108	100	111	5	5	No
RAD9A	NM_004584	chr11:66914789-66914897	100	109	6	5	No
RAMP1	NM_005855	chr2:238433167-238433513	86.76	347	6	34	Yes
RAMP2	NM_005854	chr17:38166850-38167032	85.17	183	14	22	Yes
RANBP1	NM_002882	chr22:18483186-18483442	97.62	257	7	7	No
RAP2B	NM_002886	chr3:154362863-154363490	42.13	628	26	71	Yes
RAPGEF3	NM_001098531	chr12:46437907-46438191	75.76	285	12	12	No
RARRES1	NM_206963	chr3:159933111-159933253	97.21	143	15	18	Yes
RASD1	NM_016084	chr17:17339244-17339375	98.06	132	86	21	Yes
RASGRF1	NM_002891	chr15:77168757-77169504	83.22	748	14	61	Yes
RASGRF2	NM_006909	chr5:80292352-80292607	91.19	256	24	28	Yes
RASSF10	NM_001080521	chr11:12988084-12988923	97.07	840	13	94	Yes
RASSF5	NM_182663	chr1:204747550-204748015	62.88	466	24	63	Yes				Yes4
RASSF8	NM_007211	chr12:26003316-26003589	67.74	274	15	31	No
RBM15B	NM_013286	chr3:51404281-51404800	40.54	520	111	64	Yes
RBM35B	NM_024939	chr16:66826588-66827114	96.74	527	39	48	Yes
RBM35B	NM_024939	chr16:66828253-66828397	90.18	145	8	8	Yes
RBM43	NM_198557	chr2:151826197-151826437	56.49	241	9	26	Yes
RBM44	NM_001080504	chr2:238371718-238372559	99.61	842	9	94	Yes
RBP7	NM_052960	chr1:9979767-9980063	95.39	297	18	35	Yes
RCOR2	NM_173587	chr11:63440361-63440644	67.26	284	25	26	Yes
RD3	NM_183059	chr1:209735067-209735408	100	342	7	3	No
RDHE2	NM_138969	chr8:57395187-57395465	95.08	279	5	22	Yes
REC8	NM_001048205	chr14:23711971-23712084	98.99	114	13	9	Yes
REEP1	NM_022912	chr2:86417870-86418599	79.11	730	30	98	Yes
REEP4	NM_025232	chr8:22054569-22054781	76.92	213	6	13	Yes
REEP6	NM_138393	chr19:1442129-1442582	57.28	454	23	54	Yes
RET	NM_020630	chr10:42892518-42892778	77.56	261	17	39	Yes
RFNG	NM_002917	chr17:77604530-77605179	98.33	650	11	27	No
RFPL3	NM_006604	chr22:31079966-31080099	95.83	134	8	9	No
RFX2	NM_000635	chr19:6062461-6062531	100	71	7	2	No				Yes4
RFX4	NM_213594	chr12:105499313-105499396	89.09	84	5	11	Yes				Yes4
RFX6	NM_173560	chr6:117304685-117305266	87.45	582	9	47	Yes
RG9MTD3	NM_144964	chr9:37743849-37743976	75.6	128	14	10	Yes
RGMA	NM_020211	chr15:91432510-91432855	81.88	346	27	47	Yes
RGPD1	NM_001024457	chr2:87906147-87906495	97.83	349	5	46	Yes
RGS11	NM_183337	chr16:265595-265985	90.8	391	24	63	Yes
RGS22	NM_015668	chr8:101187209-101187456	95.26	248	47	35	Yes
RHBDL1	NM_003961	chr16:667058-667255	97.61	198	26	13	No
RHOB	NM_004040	chr2:20510389-20510599	95.54	211	15	33	Yes				Yes4
RHOD	NM_014578	chr11:66581543-66581914	77.78	372	6	12	No
RHOT2	NM_138769	chr16:658700-659051	57.75	352	27	28	Yes
RHPN2	NM_033103	chr19:38247430-38247735	23.83	306	14	40	Yes
RIC3	NM_024557	chr11:8146942-8147317	81.46	376	37	42	Yes
RILPL1	NM_178314	chr12:122583899-122584197	59.63	299	6	45	Yes
RIN3	NM_024832	chr14:92050516-92050683	90.28	168	10	16	Yes
RND3	NM_005168	chr2:151051067-151051207	97.65	141	10	17	Yes
RNF123	NM_022064	chr3:49699005-49699719	92.31	715	40	56	Yes
RNF130	NM_018434	chr5:179431000-179431768	93.85	769	84	120	Yes
RNF149	NM_173647	chr2:101291101-101291829	63.31	729	54	96	Yes				Yes4
RNF150	NM_020724	chr4:142273029-142273299	94.57	271	12	35	Yes
RNF207	NM_207396	chr1:6188953-6189278	79.47	326	17	29	Yes
RNF208	NM_031297	chr9:139234306-139235127	95.42	822	43	49	Yes
RNF220	NM_018150	chr1:44643585-44643829	69.67	245	9	22	Yes
RNF26	NM_032015	chr11:118711742-118711882	98.45	141	19	7	No
ROBO3	NM_022370	chr11:124240538-124241022	79.17	485	6	32	Yes
ROBO3	NM_022370	chr11:124241501-124241670	95.13	170	8	22	Yes
ROM1	NM_000327	chr11:62137562-62137692	100	131	5	7	No
RPL37	NM_000997	chr5:40871472-40871629	57.09	158	11	13	Yes
RPP25	NM_017793	chr15:73035311-73035915	85.42	605	25	68	Yes
RPRM	NM_019845	chr2:154043013-154043426	89.25	414	21	48	Yes
RPRML	NM_203400	chr17:42410471-42411483	93.83	1013	28	106	Yes				Yes4
RPRML	NM_203400	chr17:42411668-42411847	88.61	180	12	23	Yes				Yes4
RPS6KA2	NM_021135	chr6:166960446-166960735	96.31	290	12	38	Yes
RPS6KA3	NM_004586	chrX:20196082-20196435	54.69	354	5	32	Yes
RPS6KA4	NM_003942	chr11:63884266-63884574	93.9	309	14	24	No
RPUSD1	NM_058192	chr16:777400-777816	91.39	417	41	32	Yes
RRAD	NM_001128850	chr16:65516165-65516601	64.43	437	11	52	Yes
RRAGA	NM_006570	chr9:19038929-19039211	34.37	283	5	16	Yes
RRAS2	NM_012250	chr11:14336374-14337440	38.84	1067	36	138	Yes				Yes4
RRP7A	NM_015703	chr22:41246856-41247013	100	158	5	5	No
RSPO3	NM_032784	chr6:127482329-127482992	79.54	664	18	60	Yes
RSPO4	NM_001040007	chr20:930580-931191	88.74	612	13	78	Yes
RTKN2	NM_145307	chr10:63698475-63698848	59.01	374	5	37	Yes
RTN2	NM_206900	chr19:50693780-50694533	93.44	754	106	83	Yes
RTN4RL1	NM_178568	chr17:1874437-1874673	95.24	237	8	24	Yes
RUNDC3B	NM_138290	chr7:87095307-87095534	97.2	228	11	17	Yes
RUNDC3B	NM_138290	chr7:87096197-87096420	94.56	224	28	17	Yes
RXFP3	NM_016568	chr5:33972307-33972526	72	220	6	15	Yes
RXFP3	NM_016568	chr5:33972592-33972901	84.76	310	9	26	Yes
RXFP4	NM_181885	chr1:154178310-154178970	93.6	661	20	28	No
RXRG	NM_006917	chr1:163680933-163681086	95.83	154	6	16	No
RYR2	NM_001035	chr1:235272548-235272714	90.59	167	10	17	Yes
RYR3	NM_001036	chr15:31390031-31390519	87.63	489	24	46	Yes
S1PR1	NM_001400	chr1:101474991-101475324	96.35	334	8	33	Yes
S1PR4	NM_003775	chr19:3130642-3131008	38.96	367	12	26	Yes
SALL1	NM_001127892	chr16:49741320-49741469	95.19	150	28	19	Yes
SALL3	NM_171999	chr18:74839770-74839893	98.46	124	107	21	Yes				Yes4
SAMD4A	NM_015589	chr14:54104239-54104551	60	313	5	30	Yes
SAMD5	NM_001030060	chr6:147870702-147870938	93.41	237	9	23	Yes
SATB2	NM_015265	chr2:200032335-200032491	94.64	157	16	18	Yes
SC65	NM_006455	chr17:37221132-37221558	52.74	427	88	54	Yes
SCAND3	NM_052923	chr6:28662992-28663108	68.75	117	9	10	Yes
SCARA3	NM_182826	chr8:27547410-27547535	96.25	126	9	20	Yes
SCN1B	NM_199037	chr19:40213179-40213283	42.83	105	10	22	Yes
SCTR	NM_002980	chr2:119998192-119998339	93.4	148	25	20	Yes
SDC2	NM_002998	chr8:97576344-97576543	94.56	200	11	18	Yes
SDC3	NM_014654	chr1:31154136-31154470	49.66	335	14	53	Yes
SDC4	NM_002999	chr20:43409951-43410280	57.32	330	6	28	Yes
SDCBP2	NM_015685	chr20:1241789-1242093	55.89	305	10	25	Yes
SDF4	NM_016547	chr1:1158343-1158457	99.45	115	34	12	Yes
SDF4	NM_016547	chr1:1159228-1159322	100	95	11	8	No
SDK1	NM_152744	chr7:3306937-3307154	98.2	218	15	30	Yes
SDK1	NM_152744	chr7:3307155-3307505	98.67	351	7	64	Yes
SELENBP1	NM_003944	chr1:149610598-149610657	100	60	9	1	No
SEMA3F	NM_004186	chr3:50167303-50167827	33.85	525	5	78	Yes
SEMA4D	NM_006378	chr9:91285368-91285727	95.67	360	8	15	No
SEMA4D	NM_006378	chr9:91286137-91286495	94.44	359	5	9	No
SEMA5A	NM_003966	chr5:9598099-9598776	90.89	678	12	61	Yes
SEMA5A	NM_003966	chr5:9599409-9599646	95.25	238	5	20	Yes
SEMA6B	NM_032108	chr19:4508052-4508186	88.89	135	11	9	No
SEMA6C	NM_030913	chr1:149385335-149385752	80.24	418	6	41	Yes
SEPT10	NM_144710	chr2:109730319-109730651	89.81	333	5	26	Yes
SEPT5	NM_002688	chr22:18082127-18082318	66.49	192	29	28	Yes
SEPT8	NM_001098813	chr5:132141204-132141324	97.22	121	9	8	Yes
SERPINB6	NM_004568	chr6:2916762-2916986	60.97	225	9	30	Yes
SERTAD4	NM_019605	chr1:208472749-208473225	80.27	477	9	68	Yes
SEZ6L2	NM_001114099	chr16:29820075-29820458	90.91	384	12	7	Yes				Yes4
SEZ6L2	NM_001114099	chr16:29819461-29819589	56.12	129	9	22	Yes				Yes4
SF3B5	NM_031287	chr6:144457938-144458211	24.07	274	5	18	Yes
SFMBT2	NM_001029880	chr10:7494363-7494780	96.47	418	7	34	Yes				Yes4
SFRP4	NM_003014	chr7:37922320-37922486	95.93	167	18	17	Yes
SFRP5	NM_003015	chr10:99521130-99521488	84.75	359	12	36	Yes
SFRS8	NM_004592	chr12:130761724-130761991	88	268	6	25	Yes
SFTA3	NM_001101341	chr14:36053594-36053668	87.17	75	24	6	No
SFXN5	NM_144579	chr2:73152794-73152909	33.33	116	5	6	No
SGCZ	NM_139167	chr8:15138842-15139465	86.46	624	12	64	Yes
SH3GL2	NM_003026	chr9:17568912-17569100	96	189	10	20	Yes
SH3RF3	NM_001099289	chr2:109111932-109112241	90.9	310	14	19	Yes
SH3RF3	NM_001099289	chr2:109112289-109112393	95.78	105	10	43	Yes
SH3RF3	NM_001099289	chr2:109111759-109111931	94.82	173	5	10	Yes
SH3TC1	NM_018986	chr4:8251023-8251317	22.22	295	5	9	No
SHANK1	NM_016148	chr19:55914170-55914352	93.75	183	5	16	Yes
SHANK3	NM_001080420	chr22:49460725-49460997	100	273	7	10	No
SHB	NM_003028	chr9:38058618-38058972	70.79	355	22	50	Yes
SHC3	NM_016848	chr9:90984666-90984894	95.29	229	6	17	No
SHISA3	NM_001080505	chr4:42094908-42095174	83.51	267	9	31	Yes
SHISA4	NM_198149	chr1:200122510-200122634	100	125	11	1	No
SHISA5	NM_016479	chr3:48517030-48517321	80.64	292	30	10	No
SHROOM2	NM_001649	chrX:9714229-9714338	90.99	110	42	17	Yes
SIAE	NM_170601	chr11:124048792-124048949	65.21	158	16	13	Yes
SIM2	NM_009586	chr21:36991442-36991748	98.66	307	10	27	Yes				Yes4
SIM2	NM_009586	chr21:36993015-36993334	92.73	320	11	47	Yes				Yes4
SIX2	NM_016932	chr2:45089572-45090206	89.25	635	11	80	Yes
SIX2	NM_016932	chr2:45090926-45091311	80.15	386	9	36	Yes
SIX3	NM_005413	chr2:45023317-45023423	96.29	107	18	11	Yes
SIX3	NM_005413	chr2:45023625-45024154	68.37	530	10	35	Yes
SIX6	NM_007374	chr14:60046204-60046450	71.25	247	15	20	Yes
SKI	NM_003036	chr1:2150375-2151013	91.11	639	10	121	Yes
SKI	NM_003036	chr1:2149216-2149763	37.19	548	7	63	Yes
SLC12A7	NM_006598	chr5:1164381-1164654	89.29	274	12	28	Yes
SLC13A5	NM_177550	chr17:6557643-6557990	82.46	348	11	30	Yes
SLC15A1	NM_005073	chr13:98202727-98202957	71.51	231	5	31	Yes
SLC16A12	NM_213606	chr10:91285272-91285759	81.52	488	17	57	Yes
SLC16A14	NM_152527	chr2:230641124-230641448	61.2	325	8	30	Yes				Yes4
SLC18A3	NM_003055	chr10:50488939-50490498	90.58	1560	99	139	Yes
SLC22A16	NM_033125	chr6:110904120-110904239	97.53	120	9	9	Yes
SLC22A17	NM_016609	chr14:22890756-22891584	82.64	829	24	60	Yes
SLC22A7	NM_153320	chr6:43374990-43375739	90.93	750	20	17	No
SLC24A4	NM_153648	chr14:91859169-91859658	85.54	490	27	65	Yes
SLC24A6	NM_024959	chr12:112256983-112257428	43.17	446	13	52	Yes
SLC25A1	NM_005984	chr22:17545197-17545610	53.06	414	8	37	Yes
SLC25A2	NM_031947	chr5:140663543-140663977	96.95	435	9	41	Yes
SLC25A21	NM_030631	chr14:36711203-36711616	92.62	414	5	40	Yes
SLC25A22	NM_024698	chr11:784461-784787	94.89	327	6	15	No
SLC25A29	NM_001039355	chr14:99842929-99843011	52.31	83	5	13	Yes
SLC26A11	NM_173626	chr17:75806495-75806668	100	174	5	9	No
SLC26A4	NM_000441	chr7:107089264-107089595	92.74	332	6	39	Yes
SLC26A5	NM_198999	chr7:102873868-102873941	88.76	74	13	13	Yes
SLC26A8	NM_138718	chr6:36100178-36100472	80.44	295	22	30	No
SLC27A2	NM_003645	chr15:48261506-48261750	87.18	245	24	21	Yes
SLC2A1	NM_006516	chr1:43196943-43197443	54.49	501	5	52	Yes
SLC2A13	NM_052885	chr12:38785632-38785849	66.32	218	24	34	Yes
SLC2A14	NM_153449	chr12:7916593-7916794	95.03	202	7	23	Yes
SLC30A9	NM_006345	chr4:41687363-41687806	83.92	444	31	38	Yes
SLC32A1	NM_080552	chr20:36786334-36786551	91.67	218	10	29	Yes
SLC34A3	NM_080877	chr9:139244441-139244604	91.57	164	8	10	No
SLC35D3	NM_001008783	chr6:137286365-137286849	94.4	485	72	47	Yes
SLC35E4	NM_001001479	chr22:29362421-29362881	98.37	461	21	23	No
SLC35F1	NM_001029858	chr6:118336015-118336261	93.87	247	8	24	Yes
SLC35F3	NM_173508	chr1:232106871-232107370	96.6	500	33	75	Yes
SLC37A2	NM_198277	chr11:124437989-124438463	66.71	475	100	45	Yes
SLC38A3	NM_006841	chr3:50218060-50218353	74.02	294	23	21	Yes
SLC39A10	NM_001127257	chr2:196230108-196230213	23.86	106	8	11	Yes
SLC44A3	NM_001114106	chr1:95058543-95058754	81.67	212	25	27	Yes
SLC47A1	NM_018242	chr17:19377795-19378220	86.18	426	39	49	Yes
SLC4A11	NM_032034	chr20:3165762-3166362	92	601	14	15	No				Yes4
SLC4A4	NM_001098484	chr4:72271060-72271446	72.34	387	5	47	Yes
SLC5A5	NM_000453	chr19:17844485-17844573	49	89	5	5	Yes
SLC6A19	NM_001003841	chr5:1254592-1255145	73.93	554	6	39	Yes
SLC6A2	NM_001043	chr16:54247021-54247683	92.05	663	42	67	Yes				Yes4
SLC6A20	NM_020208	chr3:45812677-45812998	84.29	322	5	42	Yes
SLC6A3	NM_001044	chr5:1499203-1499692	97.73	490	15	44	Yes
SLC6A4	NM_001045	chr17:25586962-25587173	95	212	6	25	Yes
SLC7A14	NM_020949	chr3:171786071-171786476	92.6	406	14	41	Yes
SLC7A4	NM_004173	chr22:19716713-19717007	77.01	295	5	29	Yes
SLC9A2	NM_003048	chr2:102602576-102603112	79.43	537	28	44	Yes
SLC9A3R2	NM_004785	chr16:2017565-2017815	69.91	251	13	9	No
SLFN11	NM_001104588	chr17:30724786-30724885	37.5	100	8	9	Yes
SLFN5	NM_144975	chr17:30593230-30593463	93.64	234	17	21	Yes
SLFNL1	NM_144990	chr1:41262071-41262241	90	171	5	2	No
SLIT2	NM_004787	chr4:19863238-19863673	86.73	436	5	27	Yes	Yes1	Yes2	Yes3
SLIT2	NM_004787	chr4:19864437-19865017	95.82	581	7	39	Yes	Yes1	Yes2	Yes3
SLIT2	NM_004787	chr4:19865369-19865795	94.65	427	8	38	Yes	Yes1	Yes2	Yes3
SLIT3	NM_003062	chr5:168660086-168660179	90.14	94	23	8	Yes
SLIT3	NM_003062	chr5:168659580-168659741	92.5	162	6	10	No
SLITRK2	NM_032539	chrX:144707070-144707624	95.23	555	11	66	Yes
SLITRK3	NM_014926	chr3:166396304-166396400	86.67	97	6	6	No
SLITRK4	NM_173078	chrX:142549052-142549427	90.53	376	15	36	Yes
SLITRK5	NM_015567	chr13:87122211-87122474	94.6	264	5	21	Yes
SLITRK5	NM_015567	chr13:87124229-87124324	85.71	96	6	7	No
SMARCA4	NM_001128847	chr19:10955917-10956095	94.23	179	20	8	No
SMPD3	NM_018667	chr16:67038411-67038941	93.17	531	11	50	Yes
SMURF1	NM_020429	chr7:98581322-98581380	100	59	5	2	No
SNAG1	NM_001102575	chr5:53849403-53850160	82.77	758	66	99	Yes
SNAP25	NM_130811	chr20:10146464-10146596	84.55	133	16	11	Yes
SNAP91	NM_014841	chr6:84475274-84475482	97.29	209	19	27	Yes
SNTB1	NM_021021	chr8:121892800-121893097	67.41	298	6	27	Yes				Yes4
SOCS2	NM_003877	chr12:92488766-92488947	77.83	182	10	23	Yes				Yes4
SOHLH1	NM_001012415	chr9:137731657-137732010	78.57	354	8	20	No
SOSTDC1	NM_001101417	chr7:16427143-16427501	91.22	359	32	40	Yes
SOX1	NM_005986	chr13:111770374-111771007	96.12	634	41	112	Yes	Yes1	Yes2	Yes3
SOX1	NM_005986	chr13:111771011-111771245	98.17	235	52	41	Yes	Yes1	Yes2	Yes3
SOX10	NM_006941	chr22:36709114-36709971	95.88	858	29	88	Yes
SOX13	NM_005686	chr1:202310262-202310789	91.87	528	6	42	Yes
SOX14	NM_004189	chr3:138966548-138967232	79.33	685	11	52	Yes
SOX15	NM_006942	chr17:7433263-7433369	95.64	107	49	12	Yes
SOX17	NM_022454	chr8:55534271-55534757	83.53	487	13	64	Yes	Yes1		Yes3
SOX17	NM_022454	chr8:55533060-55533610	93.75	551	5	65	Yes	Yes1		Yes3
SOX18	NM_018419	chr20:62150081-62150244	88.24	164	101	25	Yes
SOX18	NM_018419	chr20:62150258-62150660	92.61	403	95	63	Yes
SOX2	NM_003106	chr3:182913213-182913463	23.19	251	100	28	Yes				Yes4
SOX21	NM_007084	chr13:94161360-94161421	96.04	62	17	9	Yes				Yes4
SOX21	NM_007084	chr13:94161431-94162079	94.7	649	1412	101	Yes				Yes4
SOX21	NM_007084	chr13:94163530-94163825	85.54	296	11	22	Yes				Yes4
SOX3	NM_005634	chrX:139413435-139414079	97.12	645	97	79	Yes
SOX3	NM_005634	chrX:139414109-139414226	97.01	118	12	17	Yes
SOX3	NM_005634	chrX:139414491-139414664	98.41	174	6	21	Yes
SOX4	NM_003107	chr6:21703128-21703719	96.58	592	14	81	Yes				Yes4
SP4	NM_003112	chr7:21432759-21432876	100	118	6	2	No
SP5	NM_001003845	chr2:171281323-171282388	94.01	1066	175	113	Yes
SP7	NM_152860	chr12:52017563-52018020	100	458	6	3	No
SPA17	NM_017425	chr11:124048792-124048949	65.21	158	16	13	Yes
SPDYA	NM_182756	chr2:28887205-28887549	99.19	345	145	42	Yes
SPEF2	NM_144722	chr5:35653952-35654221	92.02	270	8	20	Yes
SPEG	NM_005876	chr2:220008258-220008416	87.5	159	8	12	Yes
SPG7	NM_199367	chr16:88100589-88100743	100	155	5	12	No
SPHK1	NM_021972	chr17:71893616-71894014	62.86	399	5	35	Yes
SPHKAP	NM_030623	chr2:228754529-228754967	94.62	439	7	31	Yes
SPIRE1	NM_020148	chr18:12648258-12648571	80.02	314	11	38	Yes
SPOCK1	NM_004598	chr5:136861765-136863030	85.93	1266	26	137	Yes
SPOCK2	NM_014767	chr10:73517720-73517943	34.13	224	7	21	Yes
SPON2	NM_001128325	chr4:1156211-1156582	63.8	372	7	32	Yes
SPRY1	NM_199327	chr4:124538679-124539117	55.62	439	7	51	Yes				Yes4
SPSB3	NM_080861	chr16:1774925-1775021	96.67	97	12	5	No
SRD5A2	NM_000348	chr2:31659227-31659399	89.22	173	19	20	Yes
SRP68	NM_014230	chr17:71581961-71582468	90.8	508	7	50	Yes
SSTR1	NM_001049	chr14:37748387-37748687	88.75	301	9	20	Yes				Yes4
SSTR3	NM_001051	chr22:35940799-35940905	100	107	5	8	No
SSTR5	NM_001053	chr16:1069007-1069424	90.43	418	39	39	Yes
ST3GAL5	NM_003896	chr2:85968873-85969578	28.2	706	62	77	Yes
ST6GAL2	NM_032528	chr2:106869643-106870127	94.89	485	18	51	Yes
ST6GALNAC2	NM_006456	chr17:72093057-72093389	85.72	333	16	31	Yes				Yes4
ST6GALNAC3	NM_152996	chr1:76312757-76313062	84.29	306	6	35	Yes
ST6GALNAC5	NM_030965	chr1:77106186-77107122	91.62	937	12	72	Yes
ST8SIA1	NM_003034	chr12:22378167-22378483	85.13	317	11	26	Yes
ST8SIA5	NM_013305	chr18:42590497-42591034	90.62	538	15	66	Yes
ST8SIA6	NM_001004470	chr10:17535922-17536360	90.19	439	15	62	Yes
STK25	NM_006374	chr2:242096852-242097368	65.85	517	13	11	Yes
STK25	NM_006374	chr2:242096066-242096199	89.09	134	5	57	Yes
STK31	NM_001122833	chr7:23716093-23716454	82.15	362	11	30	No
STOX2	NM_020225	chr4:185063690-185063974	98.61	285	5	24	Yes				Yes4
STRADB	NM_018571	chr2:202025018-202025227	48.33	210	5	26	Yes
STUB1	NM_005861	chr16:671061-671149	57.14	89	6	7	Yes
STX10	NM_003765	chr19:13121670-13121915	25.47	246	34	24	Yes
STXBP5L	NM_014980	chr3:122109677-122109855	74.03	179	10	18	Yes
SULT1A3	NM_001017391	chr16:29374061-29374354	66.67	294	5	24	Yes
SUMO3	NM_006936	chr21:45062880-45063199	88.57	320	7	35	Yes
SURF4	NM_033161	chr9:135233172-135233580	92.06	409	11	29	Yes
SVIL	NM_003174	chr10:30065336-30065697	91.21	362	6	29	Yes
SYCN	NM_001080468	chr19:44386391-44386629	95.24	239	5	21	Yes
SYDE2	NM_032184	chr1:85438801-85439154	95.05	354	12	39	Yes
SYNJ2	NM_003898	chr6:158321944-158322327	89.01	384	7	27	Yes
SYNM	NM_015286	chr15:97463263-97463713	96.23	451	112	74	Yes
SYT10	NM_198992	chr12:33483180-33483520	95.72	341	6	37	Yes
SYT12	NM_177963	chr11:66547031-66547515	97.4	485	9	59	Yes
SYT12	NM_177963	chr11:66547639-66547888	98.44	250	9	32	Yes
SYT15	NM_031912	chr10:46391514-46391885	80	372	5	15	Yes
SYT7	NM_004200	chr11:61104861-61105148	86.13	288	8	50	Yes
TAC1	NM_013997	chr7:97200061-97200331	47.02	271	5	19	Yes
TACC2	NM_206860	chr10:123912881-123913404	90.1	524	5	69	Yes
TACC2	NM_206860	chr10:123913843-123913957	93	115	5	10	No
TAF6L	NM_006473	chr11:62296268-62296537	71.43	270	5	14	No
TAS1R2	NM_152232	chr1:19060385-19060491	100	107	5	4	No
TAS1R3	NM_152228	chr1:1256973-1258250	96.01	1278	52	90	Yes
TBC1D10C	NM_198517	chr11:66929308-66929760	87.14	453	7	12	No
TBC1D16	NM_019020	chr17:75624658-75625046	78.93	389	6	50	Yes
TBCEL	NM_001130047	chr11:120397628-120398063	90.78	436	26	38	No
TBKBP1	NM_014726	chr17:43128441-43128535	97.14	95	5	7	Yes
TBL1Y	NM_033284	chrY:6838410-6839531	90.09	1122	33	109	Yes
TBX10	NM_005995	chr11:67162625-67162914	84.75	290	14	9	No
TBX18	NM_001080508	chr6:85530066-85530214	98.65	149	57	21	Yes
TBX2	NM_005994	chr17:56830316-56830596	98.37	281	9	23	Yes
TBX20	NM_001077653	chr7:35260190-35260458	91.67	269	6	37	Yes
TBX4	NM_018488	chr17:56887069-56887147	100	79	5	6	Yes
TBX4	NM_018488	chr17:56888365-56888765	82.1	401	9	31	Yes
TCEAL4	NM_001006935	chrX:102727002-102727268	28.57	267	9	19	Yes
TCEB3C	NM_001100817	chr18:42797240-42797418	80.87	179	20	17	Yes
TCEB3C	NM_001100817	chr18:42803167-42803341	87.08	175	16	17	Yes
TCERG1L	NM_174937	chr10:133000444-133001253	90.8	810	19	60	Yes
TCF7L1	NM_031283	chr2:85214103-85214504	91.76	402	56	65	Yes
TCFL5	NM_006602	chr20:60962622-60963311	82.92	690	60	108	Yes
TCIRG1	NM_006053	chr11:67568212-67568493	86.06	282	10	15	No
TCTE1	NM_182539	chr6:44373286-44373654	94.89	369	22	48	Yes
TDRD6	NM_001010870	chr6:46763701-46764485	95.64	785	36	82	Yes
TEKT3	NM_031898	chr17:15185538-15186021	100	484	7	33	Yes
TEKT4	NM_144705	chr2:94900341-94900822	50	482	7	10	No
TEKT4	NM_144705	chr2:94900845-94901169	88.64	325	6	22	Yes
TEKT5	NM_144674	chr16:10695660-10696100	86.36	441	8	22	No
TERT	NM_198255	chr5:1346618-1347643	93.98	1026	15	87	Yes
TESC	NM_017899	chr12:116021404-116021792	29.97	389	21	58	Yes				Yes4
TEX2	NM_018469	chr17:59693545-59693674	85.58	130	8	13	Yes
TFAP2B	NM_003221	chr6:50895340-50895850	95.12	511	14	57	Yes
TFAP2C	NM_003222	chr20:54635527-54635936	83	410	5	25	Yes	Yes1	Yes2	Yes3
TFAP2C	NM_003222	chr20:54635941-54636026	100	86	5	8	Yes	Yes1	Yes2	Yes3
TFAP2E	NM_178548	chr1:35811622-35811721	99.2	100	46	14	Yes
TFF1	NM_003225	chr21:42658525-42658802	97.92	278	9	8	No
TGFBI	NM_000358	chr5:135393161-135393319	89.04	159	19	4	No
TGM1	NM_000359	chr14:23802032-23802335	87.5	304	10	8	No
THAP4	NM_015963	chr2:242227292-242227622	100	331	5	8	No
THBD	NM_000361	chr20:22976486-22977017	88.77	532	14	45	Yes				Yes4
THBS1	NM_003246	chr15:37660042-37660715	84.07	674	23	65	Yes
THNSL1	NM_024838	chr10:25345316-25345620	94.24	305	10	31	Yes
THSD3	NM_199265	chr14:77034403-77035087	66.21	685	25	92	Yes
THY1	NM_006288	chr11:118797926-118798041	49.85	116	6	11	Yes
TIE1	NM_005424	chr1:43538146-43538508	79.38	363	6	8	No
TIGD3	NM_145719	chr11:64880111-64880441	86.76	331	7	17	Yes
TLR2	NM_003264	chr4:154824673-154825560	86.64	888	41	86	Yes
TLR5	NM_003268	chr1:221383000-221383348	75.33	349	25	39	Yes
TLX2	NM_016170	chr2:74595545-74595778	79.44	234	8	27	Yes
TM4SF11	NM_015993	chr16:55875567-55875678	89.05	112	10	12	Yes
TM4SF11	NM_015993	chr16:55876272-55876358	78.08	87	8	11	Yes
TMED1	NM_006858	chr19:10806568-10807078	98.41	511	5	21	No
TMEFF1	NM_003692	chr9:102275552-102275868	67.09	317	22	38	Yes
TMEFF2	NM_016192	chr2:192768097-192768405	95.62	309	28	35	Yes	Yes1		Yes3
TMEM17	NM_198276	chr2:62586585-62586995	91.53	411	11	46	Yes
TMEM181	NM_020823	chr6:158878348-158878510	89.91	163	5	19	Yes
TMEM30B	NM_001017970	chr14:60816821-60817295	97.95	475	38	59	Yes
TMEM30B	NM_001017970	chr14:60817327-60817627	98.35	301	197	32	Yes
TMEM42	NM_144638	chr3:44878157-44878482	82.59	326	24	36	Yes
TMEM48	NM_018087	chr1:54076172-54076549	51.52	378	5	33	Yes
TMEM89	NM_001008269	chr3:48634203-48634412	100	210	6	7	No
TMEM91	NM_001098825	chr19:46560756-46561064	100	309	11	9	No
TMEM98	NM_015544	chr17:28278704-28279258	89.12	555	5	49	Yes
TMPRSS2	NM_005656	chr21:41801982-41802241	72.95	260	5	26	Yes				Yes4
TMPRSS3	NM_032401	chr21:42682099-42682180	100	82	7	7	No
TMTC1	NM_175861	chr12:29827304-29827629	91.4	326	7	25	Yes
TNFAIP2	NM_006291	chr14:102660410-102660611	76.2	202	10	9	No
TNFRSF10B	NM_147187	chr8:22984459-22984814	98.28	356	5	29	No
TNFRSF1B	NM_001066	chr1:12149645-12150141	86.89	497	5	61	Yes
TNFRSF6B	NM_003823	chr20:61798330-61798646	86.75	317	20	17	Yes
TNFRSF6B	NM_003823	chr20:61799081-61799400	100	320	7	5	No
TNFRSF8	NM_001243	chr1:12045938-12046460	65.25	523	15	50	Yes
TNNI3	NM_000363	chr19:60359376-60359650	95	275	7	18	Yes
TOM1L1	NM_005486	chr17:50332946-50333157	83.87	212	23	29	Yes
TOX	NM_014729	chr8:60193113-60193252	67.5	140	6	12	Yes
TP73	NM_005427	chr1:3557502-3557960	85.58	459	7	43	Yes
TPBG	NM_006670	chr6:83130979-83131471	96.37	493	9	57	Yes
TPM1	NM_001018007	chr15:61123078-61123261	95.24	184	33	11	Yes				Yes4
TPTE	NM_199260	chr21:10012142-10012830	91.28	689	44	76	Yes
TRABD	NM_025204	chr22:48965703-48966033	77.52	331	10	35	Yes
TRAK2	NM_015049	chr2:202025018-202025227	48.33	210	5	26	Yes
[truncated: 151 more rows]

## Sheet: Sheet2
	CHR	START	STOP	Methylation	LEN	#READ	# CPG	Accession	Strand	Promoter	Gene Symbol		CGI	RepeatMasker
chr15:19336688-19337282	chr15	19336688	19337282	91.97	595	33	46	NM_207355	A	5'end	A26B1	10384|19349003_1:19347666..19349003	-10384	-389|SINE_1389667:19337671..19337950+	SINE	5'end
chr2:131691720-131691992	chr2	131691720	131691992	97.67	273	7	43	NM_001083538	S	5'end	A26C1A	81340|131773669_1:131773332..131773669	-81340	0|Simple_repeat_50728:131691784..131691836+	Simple_repeat	5'end
chr2:130594996-130595255	chr2	130594996	130595255	91.82	260	33	39	NM_001099771	A	5'end	A26C1B	0|130595270_1:130594992..130595270	0	22|Simple_repeat_50608:130594937..130594974+	Simple_repeat	3'end
chr13:99982309-99982565	chr13	99982309	99982565	83.86	257	17	19	NM_033110	A	5'end inside	A2LD1	0|99982849_1:99982397..99982849	0	-447|DNA_310279:99983012..99983136-	DNA	3'end
chr13:99982581-99982829	chr13	99982581	99982829	93.1	249	6	29	NM_033110	A	5'end inside	A2LD1	0|99982849_1:99982397..99982849	0	-183|DNA_310279:99983012..99983136-	DNA	3'end
chr4:171249006-171249428	chr4	171249006	171249428	93.94	423	14	29	NM_182662	A	5'end	AADAT	928|171248078_1:171247518..171248078	928	0|LTR_194578:171248774..171250307+	LTR	inside
chr17:32377646-32377878	chr17	32377646	32377878	78.7	233	5	9	NM_012138	S	5'end	AATF	0|32377685_1:32377397..32377685	0	-1562|LINE_1308455:32379440..32379572+	LINE	5'out
chr9:106730457-106730606	chr9	106730457	106730606	89.63	150	7	14	NM_005502	A	5'end	ABCA1	0|106730619_2:106729668..106730619	0	0|Low_complexity_215565:106730535..106730557+	Low_complexity	5'end
chr17:64834748-64835301	chr17	64834748	64835301	58.5	554	26	68	NM_172232	A	5'end inside	ABCA5	0|64835432_1:64834304..64835432	0	-670|DNA_358898:64835971..64836495-	DNA	3'end
chr2:219791523-219791816	chr2	219791523	219791816	96.49	294	27	29	NM_005689	A	5'end inside	ABCB6	0|219792256_1:219791235..219792256	0	899|SINE_283470:219790329..219790624+	SINE	3'end
chr13:94752049-94752166	chr13	94752049	94752166	48.11	118	17	11	NM_001105515	A	5'end	ABCC4	0|94752212_1:94751338..94752212	0	-431|Simple_repeat_328086:94752597..94752622+	Simple_repeat	5'end
chr11:17454195-17454336	chr11	17454195	17454336	51.56	142	11	8	NM_000352	A	5'end inside	ABCC8	0|17455202_1:17454039..17455202	0	549|SINE_1122559:17453350..17453646-	SINE	5'end
chr1:94656144-94656614	chr1	94656144	94656614	36.72	471	18	59	NM_002858	S	5'end inside	ABCD3	0|94656990_1:94656113..94656990	0	0|Simple_repeat_13847:94656565..94656588+|Low_complexity_10339:94656464..94656521+	Simple_repeat	5'end
chr4:8210600-8210930	chr4	8210600	8210930	86.83	331	9	30	NM_001130087	A	5'end inside	ABLIM2	0|8211793_1:8210628..8211793	0	102|SINE_414654:8210362..8210498+	SINE	3'end
chr5:148501167-148501314	chr5	148501167	148501314	98.77	148	10	18	NM_014945	S	5'end inside	ABLIM3	0|148501660_1:148501185..148501660	0	393|LINE_500288:148500640..148500774-	LINE	5'end
chr9:135140598-135141026	chr9	135140598	135141026	90.48	429	6	49	NM_020469	A	5'end	ABO	0|135141186_2:135139852..135141186	0	73|Low_complexity_218607:135140456..135140525+	Low_complexity	3'end
chr11:34335029-34336034	chr11	34335029	34336034	46.1	1006	123	104	NM_145804	A	5'end inside	ABTB2	0|34336569_1:34334805..34336569	0	-305|Low_complexity_257603:34336339..34336388+	Low_complexity	5'end
chr17:29508309-29508488	chr17	29508309	29508488	70.26	180	8	13	NM_001094	A	5'end	ACCN1	0|29508393_1:29508120..29508393	0	-514|Simple_repeat_372709:29509002..29509050+	Simple_repeat	5'end
chr2:220087936-220088351	chr2	220087936	220088351	73.2	416	20	20	NM_018674	S	5'end inside	ACCN4	1746|220086190_1:220085987..220086190	1746	438|Simple_repeat_62957:220087460..220087498+	Simple_repeat	3'end
chr16:66252724-66253092	chr16	66252724	66253092	60.48	369	5	31	NM_022914	A	5'end	ACD	0|66253061_1:66250952..66253061	0	282|Low_complexity_327964:66252350..66252442+	Low_complexity	3'end
chr2:253975-254084	chr2	253975	254084	98.69	110	35	14	NM_001040649	S	5'end	ACP1	0|255238_1:253400..255238	0	0|Low_complexity_27338:253987..254010+	Low_complexity	5'end
chr1:145608728-145608910	chr1	145608728	145608910	77.77	183	32	15	NM_016361	A	5'end inside	ACP6	0|145609542_1:145608466..145609542	0	396|DNA_16415:145608226..145608332+	DNA	3'end
chr19:55986727-55987218	chr19	55986727	55987218	93.87	492	9	34	NM_033068	S	5'end inside	ACPT	0|55987349_1:55986688..55987349	0	0|SINE_1698755:55987079..55987144+	SINE	5'end
chr19:6084185-6084377	chr19	6084185	6084377	50	193	8	2	NM_030924	S	5'end	ACSBG2	22307|6061878_1:6061066..6061878	22307	0|Simple_repeat_392814:6084067..6084308+	Simple_repeat	5'end
chr5:131374597-131374948	chr5	131374597	131374948	75.01	352	23	20	NM_001009185	A	5'end inside	ACSL6	0|131375675_1:131374791..131375675	0	-209|Simple_repeat_138663:131375157..131375181+	Simple_repeat	5'end
chr12:79995986-79996291	chr12	79995986	79996291	89.81	306	66	27	NM_024560	S	5'end inside	ACSS3	0|79996250_1:79995700..79996250	0	-293|LINE_1091053:79996584..79996684-	LINE	3'end
chr9:110657547-110657855	chr9	110657547	110657855	88.64	309	79	25	NM_006686	A	5'end inside	ACTL7B	0|110657965_1:110657141..110657965	0	-522|SINE_913222:110658377..110658565-	SINE	3'end
chr1:234916649-234917161	chr1	234916649	234917161	93.89	513	14	35	NM_001103	S	5'end inside	ACTN2	0|234916946_1:234916095..234916946	0	0|Low_complexity_25695:234916729..234916778+	Low_complexity	5'end
chr20:36808950-36809075	chr20	36808950	36809075	86.67	126	6	8	NM_024855	S	5'end	ACTR5	960|36810844_1:36810035..36810844	-960	0|SINE_1733221:36808954..36809265+	SINE	5'end
chr2:148317849-148318190	chr2	148317849	148318190	80.54	342	9	36	NM_001616	S	5'end	ACVR2A	0|148319329_1:148317750..148319329	0	-121|Low_complexity_45056:148318311..148318429+	Low_complexity	5'end
chr11:67173731-67173829	chr11	67173731	67173829	93.76	99	53	4	NM_080658	A	5'end inside	ACY3	15502|67189627_1:67189331..67189627	-15502	0|Simple_repeat_287638:67173678..67173840+|Simple_repeat_287639:67173814..67173992+	Simple_repeat	5'end
chr15:41409884-41409944	chr15	41409884	41409944	62.86	61	5	7	NM_001012969	S	5'end	ADAL	0|41410245_1:41409122..41410245	0	-1210|LINE_1222322:41411154..41411715-	LINE	3'end
chr17:40191347-40191613	chr17	40191347	40191613	82.97	267	49	24	NM_002390	S	5'end	ADAM11	0|40192458_1:40191302..40192458	0	-168|Low_complexity_334267:40191781..40191834+	Low_complexity	5'end
chr10:128066601-128066871	chr10	128066601	128066871	96.19	271	16	43	NM_021641	A	5'end inside	ADAM12	0|128067472_1:128066145..128067472	0	-762|DNA_262771:128067633..128067711+	DNA	5'end
chr2:207016648-207016792	chr2	207016648	207016792	88.68	145	56	25	NM_003812	S	5'end inside	ADAM23	0|207017152_1:207016511..207017152	0	0|Low_complexity_54212:207016663..207016731+	Low_complexity	5'end
chr2:207215444-207215815	chr2	207215444	207215815	79.24	372	5	24	NM_001102659	S	5'end inside	ADAM23	0|207215667_1:207215019..207215667	0	-897|Low_complexity_54242:207216712..207216733+	Low_complexity	5'end
chr10:72102426-72102840	chr10	72102426	72102840	92.08	415	5	40	NM_080722	S	5'end inside	ADAMTS14	0|72102744_1:72102248..72102744	0	-63|Simple_repeat_269744:72102903..72102999+	Simple_repeat	5'end
chr15:98698604-98699968	chr15	98698604	98699968	94.25	1365	176	187	NM_139057	A	5'end inside	ADAMTS17	0|98699961_1:98698480..98699961	0	0|Low_complexity_321648:98699162..98699224+|Low_complexity_321649:98699407..98699474+|Low_complexity_321646:98698849..98698884+|Low_complexity_321647:98698986..98699067+	Low_complexity	inside
chr5:178703366-178703659	chr5	178703366	178703659	83.28	294	45	28	NM_014244	A	5'end inside	ADAMTS2	0|178705400_1:178703330..178705400	0	296|Simple_repeat_145439:178702909..178703070+	Simple_repeat	3'end
chr12:42232114-42232284	chr12	42232114	42232284	93.7	171	9	15	NM_025003	A	5'end	ADAMTS20	0|42232552_1:42230986..42232552	0	-573|DNA_285786:42232857..42232981+	DNA	5'end
chr21:27259679-27260039	chr21	27259679	27260039	89.05	361	14	41	NM_007038	A	5'end inside	ADAMTS5	0|27262108_1:27259727..27262108|27262108_2:27259727..27262108	0	1802|Simple_repeat_413271:27257831..27257877+	Simple_repeat	3'out
chr1:148788143-148788572	chr1	148788143	148788572	72.75	430	13	54	NM_019032	S	5'end inside	ADAMTSL4	0|148788992_1:148787973..148788992	0	0|Simple_repeat_18261:148788412..148788470+|Low_complexity_14872:148788326..148788354+	Simple_repeat	5'end
chr14:23874060-23874454	chr14	23874060	23874454	97.4	395	8	26	NM_139247	A	5'end	ADCY4	0|23874193_1:23873518..23874193	0	661|SINE_1337177:23873363..23873399-	SINE	5'end
chr8:132121903-132122108	chr8	132121903	132122108	90	206	5	15	NM_001115	A	5'end inside	ADCY8	0|132123931_1:132121385..132123931	0	-230|Low_complexity_202785:132122338..132122407+	Low_complexity	5'end
chr8:132122905-132123177	chr8	132122905	132123177	84.72	273	34	28	NM_001115	A	5'end	ADCY8	0|132123931_1:132121385..132123931	0	0|Low_complexity_202786:132123159..132123181+	Low_complexity	5'end
chr16:4106653-4106974	chr16	4106653	4106974	58.22	322	10	33	NM_001116	A	5'end	ADCY9	0|4107013_1:4106656..4107013	0	4|Simple_repeat_355417:4106612..4106649+	Simple_repeat	3'end
chr11:10283850-10283957	chr11	10283850	10283957	97.07	108	10	11	NM_001124	S	5'end inside	ADM	0|10286407_1:10283589..10286407	0	-686|Low_complexity_254502:10284643..10284685+	Low_complexity	5'end
chr10:64235197-64235355	chr10	64235197	64235355	87.82	159	89	25	NM_032804	S	5'end inside	ADO	0|64235824_1:64234441..64235824	0	1766|SINE_1062957:64233302..64233431+	SINE	3'out
chr17:15788934-15789317	chr17	15788934	15789317	46.15	384	5	52	NM_000676	S	5'end inside	ADORA2B	0|15790238_1:15788482..15790238	0	550|LINE_1300014:15788098..15788384-	LINE	5'end
chr20:4176783-4176997	chr20	4176783	4176997	92.81	215	41	16	NM_000678	A	5'end inside	ADRA1D	0|4178496_1:4176532..4178496	0	-306|Low_complexity_355452:4177303..4177463+	Low_complexity	5'end
chr20:4177020-4177405	chr20	4177020	4177405	92.11	386	14	38	NM_000678	A	5'end inside	ADRA1D	0|4178496_1:4176532..4178496	0	0|Low_complexity_355452:4177303..4177463+	Low_complexity	5'end
chr10:112828079-112828377	chr10	112828079	112828377	97.8	299	68	33	NM_000681	S	5'end inside	ADRA2A	0|112829293_1:112825980..112829293	0	0|Low_complexity_251204:112828313..112828350+	Low_complexity	5'end
chr2:96145100-96145355	chr2	96145100	96145355	91.86	256	53	25	NM_000682	A	5'end inside	ADRA2B	0|96146698_1:96145133..96146698	0	376|Simple_repeat_45698:96144697..96144724+	Simple_repeat	3'end
chr4:3738265-3738486	chr4	3738265	3738486	98.03	222	45	21	NM_000683	S	5'end inside	ADRA2C	0|3739587_1:3736870..3739587	0	85|Simple_repeat_94057:3738141..3738180+	Simple_repeat	3'end
chr4:3738509-3738761	chr4	3738509	3738761	96.99	253	52	30	NM_000683	S	5'end inside	ADRA2C	0|3739587_1:3736870..3739587	0	-277|Low_complexity_85467:3739038..3739113+	Low_complexity	5'end
chr4:3739080-3739235	chr4	3739080	3739235	87.23	156	8	26	NM_000683	S	5'end inside	ADRA2C	0|3739587_1:3736870..3739587	0	0|Low_complexity_85467:3739038..3739113+	Low_complexity	5'end
chr7:44111199-44111274	chr7	44111199	44111274	57.14	76	11	7	NM_001129	S	5'end inside	AEBP1	7478|44119030_1:44118752..44119030	-7478	-276|SINE_708664:44111550..44111631+	SINE	5'end
chr4:7992148-7992425	chr4	7992148	7992425	93.02	278	91	38	NM_198595	A	5'end inside	AFAP1	0|7992753_1:7991463..7992753	0	0|Low_complexity_85767:7992383..7992411+	Low_complexity	5'end
chr10:88721236-88721669	chr10	88721236	88721669	91.81	434	19	35	NM_133447	S	5'end inside	AGAP11	0|88721612_1:88720534..88721612	0	-455|SINE_1081042:88722124..88722265+	SINE	5'end
chr7:140895416-140895744	chr7	140895416	140895744	85.71	329	8	7	NM_018238	S	5'end	AGK	1738|140897941_1:140897482..140897941	-1738	0|SINE_771224:140895358..140895666-	SINE	5'end
chr16:66074043-66074223	chr16	66074043	66074223	98.16	181	19	10	NM_001138	A	5'end inside	AGRP	1197|66072846_1:66071899..66072846	1197	400|LTR_591496:66072919..66073643+	LTR	3'end
chr4:109903189-109903664	chr4	109903189	109903664	91.96	476	46	48	NM_031279	A	5'end inside	AGXT2L1	0|109903811_1:109903178..109903811	0	-497|SINE_462840:109904161..109904258-	SINE	3'end
chr21:44531346-44531449	chr21	44531346	44531449	80	104	5	5	NM_000383	S	5'end inside	AIRE	874|44530472_2:44529856..44530472	874	-651|LINE_1438388:44532100..44532273+	LINE	5'end
chr21:44534629-44534972	chr21	44534629	44534972	62.22	344	6	9	NM_000658	S	5'end inside	AIRE	2965|44538241_1:44537937..44538241	-2965	876|LTR_667937:44533400..44533753-	LTR	5'end
chr6:151604074-151604330	chr6	151604074	151604330	86.55	257	8	17	NM_005100	S	5'end inside	AKAP12	0|151604243_1:151602976..151604243	0	455|Simple_repeat_166329:151603595..151603619+	Simple_repeat	3'end
chr1:19487511-19488227	chr1	19487511	19488227	90.92	717	51	73	NM_012067	A	5'end inside	AKR7A3	0|19488247_1:19487585..19488247	0	-69|LINE_7857:19488296..19488354+	LINE	5'end
chr14:104329312-104329975	chr14	104329312	104329975	91.35	664	12	13	NM_005163	A	5'end inside	AKT1	2404|104332669_1:104332379..104332669	-2404	94|LINE_1209479:104329087..104329218-	LINE	5'end
chr15:56144814-56145036	chr15	56144814	56145036	91.43	223	5	21	NM_170696	A	5'end inside	ALDH1A2	0|56146068_1:56144601..56146068	0	-154|Low_complexity_317194:56145190..56145218+	Low_complexity	5'end
chr15:56145161-56145304	chr15	56145161	56145304	92.48	144	9	17	NM_170696	A	5'end inside	ALDH1A2	0|56146068_1:56144601..56146068	0	0|Low_complexity_317194:56145190..56145218+	Low_complexity	5'end
chr12:104002360-104002486	chr12	104002360	104002486	99.03	127	86	18	NM_001034173	A	5'end inside	ALDH1L2	0|104002647_1:104002219..104002647	0	199|Simple_repeat_311477:104002138..104002161+	Simple_repeat	3'end
chr11:67534319-67534535	chr11	67534319	67534535	45.63	217	7	8	NM_000694	S	5'end inside	ALDH3B1	6114|67528205_1:67527002..67528205	6114	287|Low_complexity_260855:67533996..67534032+	Low_complexity	3'end
chr2:29997118-29997351	chr2	29997118	29997351	85.34	234	18	17	NM_004304	A	5'end inside	ALK	0|29998128_1:29996335..29998128	0	-636|Low_complexity_30631:29997987..29998036+	Low_complexity	5'end
chr2:3681545-3681943	chr2	3681545	3681943	98.33	399	8	15	NM_018436	S	5'end	ALLC	4205|3677340_1:3677000..3677340	4205	0|DNA_30435:3681871..3682062+	DNA	5'end
chr17:4491998-4492221	chr17	4491998	4492221	70.83	224	6	12	NM_001140	A	5'end	ALOX15	315|4491683_2:4489464..4491683	315	0|Simple_repeat_369102:4492096..4492146+	Simple_repeat	5'end
chr17:7961879-7962140	chr17	7961879	7962140	48.67	262	7	15	NM_021628	A	5'end inside	ALOXE3	635|7963031_1:7962775..7963031	-635	164|SINE_1531090:7961562..7961715-	SINE	5'end
chr19:2201548-2201975	chr19	2201548	2201975	96.33	428	17	42	NM_000479	S	5'end inside	AMH	0|2204959_1:2201560..2204959	0	-191|Low_complexity_349361:2202166..2202210+	Low_complexity	5'end
chr3:49730597-49731138	chr3	49730597	49731138	98.28	542	35	48	NM_198722	A	5'end inside	AMIGO3	0|49732321_1:49730767..49732321	0	0|Simple_repeat_73167:49730646..49730685+	Simple_repeat	5'end
chr3:49731156-49731305	chr3	49731156	49731305	98.89	150	32	15	NM_198722	A	5'end inside	AMIGO3	0|49732321_1:49730767..49732321	0	471|Simple_repeat_73167:49730646..49730685+	Simple_repeat	3'end
chr3:49731627-49731970	chr3	49731627	49731970	95	344	6	24	NM_198722	A	5'end inside	AMIGO3	0|49732321_1:49730767..49732321	0	-500|SINE_328963:49732470..49732770+	SINE	5'end
chr3:49731976-49732113	chr3	49731976	49732113	87.65	138	22	14	NM_198722	A	5'end inside	AMIGO3	0|49732321_1:49730767..49732321	0	-357|SINE_328963:49732470..49732770+	SINE	5'end
chr11:94142150-94142239	chr11	94142150	94142239	96.28	90	24	11	NM_130847	S	5'end inside	AMOTL1	0|94142344_1:94141014..94142344	0	422|Low_complexity_263868:94141704..94141728+	Low_complexity	3'end
chr14:76350399-76350497	chr14	76350399	76350497	100	99	7	1	NM_015305	A	5'end	ANGEL1	1237|76349162_1:76348326..76349162	1237	209|LTR_553042:76349779..76350190+	LTR	3'end
chr9:128923810-128924063	chr9	128923810	128924063	73.66	254	11	8	NM_012098	A	5'end inside	ANGPTL2	102322|129028116_1:129026385..129028116	-102322	333|SINE_929747:128923335..128923477-	SINE	5'end
chr8:41775428-41775714	chr8	41775428	41775714	54.86	287	5	12	NM_020475	A	5'end	ANK1	287|41775141_1:41774032..41775141	287	-123|Simple_repeat_198472:41775837..41775860+	Simple_repeat	5'end
chr2:241145357-241145934	chr2	241145357	241145934	93.79	578	6	51	NM_016552	A	5'end inside	ANKMY1	0|241146273_1:241145249..241146273	0	0|Low_complexity_58539:241145499..241145527+	Low_complexity	5'end
chr2:241146397-241146622	chr2	241146397	241146622	95.83	226	5	12	NM_016552	A	5'end	ANKMY1	124|241146273_1:241145249..241146273	124	0|LINE_236737:241146572..241146705-|SINE_295972:241146298..241146456-	LINE	5'end
chr9:43123799-43124440	chr9	43123799	43124440	70.41	642	12	45	NM_001012419	A	5'end	ANKRD20A2	0|43124841_1:43123112..43124841	0	223|Simple_repeat_218781:43123497..43123576+	Simple_repeat	3'end
chr9:68671279-68671542	chr9	68671279	68671542	75.42	264	14	25	NM_001098805	S	5'end	ANKRD20A4	0|68672228_1:68670499..68672228	0	-222|Simple_repeat_219703:68671764..68671843+	Simple_repeat	5'end
chr10:37454704-37454793	chr10	37454704	37454793	100	90	5	8	NM_052997	S	5'end inside	ANKRD30A	0|37454775_1:37454151..37454775	0	594|SINE_1051508:37454023..37454110+	SINE	3'end
chr5:132176822-132177237	chr5	132176822	132177237	58.47	416	7	59	NM_175873	S	5'end inside	ANKRD43	0|132178817_1:132176753..132178817	0	0|Low_complexity_136111:132176971..132177026+|Low_complexity_136110:132176828..132176850+	Low_complexity	5'end
chr5:132178255-132178608	chr5	132178255	132178608	92.58	354	34	45	NM_175873	S	5'end inside	ANKRD43	0|132178817_1:132176753..132178817	0	881|Low_complexity_136112:132177344..132177374+	Low_complexity	3'end
chr2:71059165-71059611	chr2	71059165	71059611	71.41	447	7	39	NM_001115116	S	5'end inside	ANKRD53	0|71060037_1:71059071..71060037	0	0|Low_complexity_35904:71059211..71059238+	Low_complexity	5'end
chr4:78038136-78038289	chr4	78038136	78038289	93.87	154	32	18	NM_001029870	A	5'end	ANKRD56	0|78038624_1:78037039..78038624	0	-2443|SINE_448293:78040732..78041080+	SINE	5'out
chr2:109730319-109730651	chr2	109730319	109730651	89.81	333	5	26	NM_023016	S	5'end inside	ANKRD57	0|109730590_2:109728195..109730590	0	313|LTR_73162:109729864..109730006+	LTR	3'end
chr11:69602050-69602276	chr11	69602050	69602276	94.23	227	5	39	NM_018043	S	5'end inside	ANO1	0|69602845_1:69601986..69602845	0	0|Low_complexity_261037:69602169..69602272+	Low_complexity	5'end
chr11:69602377-69602857	chr11	69602377	69602857	90.83	481	14	65	NM_018043	S	5'end inside	ANO1	0|69602845_1:69601986..69602845	0	105|Low_complexity_261037:69602169..69602272+	Low_complexity	3'end
chr11:22170921-22171390	chr11	22170921	22171390	88.85	470	17	39	NM_213599	S	5'end inside	ANO5	0|22171896_1:22170748..22171896	0	410|SINE_1125892:22170383..22170511-	SINE	5'end
chr2:241777793-241777938	chr2	241777793	241777938	91.67	146	9	6	NM_001001891	S	5'end inside	ANO7	19413|241797752_1:241797351..241797752	-19413	1653|Low_complexity_58590:241775976..241776140+	Low_complexity	3'out
chr19:10558874-10559026	chr19	10558874	10559026	96.88	153	5	16	NM_005498	A	5'end inside	AP1M2	0|10559099_1:10558786..10559099	0	134|SINE_1653600:10558552..10558740-	SINE	5'end
chr11:915061-915295	chr11	915061	915295	93.85	235	5	13	NM_012305	S	5'end	AP2A2	0|916083_1:915183..916083	0	-67|Low_complexity_253463:915362..915395+	Low_complexity	5'end
chr9:71476571-71476889	chr9	71476571	71476889	89.96	319	7	27	NM_001163	A	5'end inside	APBA1	0|71477901_1:71476624..71477901	0	-121|Simple_repeat_220180:71477010..71477057+	Simple_repeat	5'end
chr9:71477149-71477238	chr9	71477149	71477238	92.77	90	25	17	NM_001163	A	5'end	APBA1	0|71477901_1:71476624..71477901	0	0|Low_complexity_211427:71477169..71477233+	Low_complexity	5'end
chr19:1401896-1402183	chr19	1401896	1402183	100	288	11	7	NM_005883	S	5'end inside	APC2	509|1401387_1:1401056..1401387	509	0|LINE_1366333:1401984..1402113-|LINE_1366332:1401784..1401940-	LINE	5'end
chr21:26465043-26465251	chr21	26465043	26465251	89.73	209	7	25	NM_201414	A	5'end	APP	0|26465395_1:26463764..26465395	0	-387|Low_complexity_363893:26465638..26465682+	Low_complexity	5'end
chr16:87405939-87406159	chr16	87405939	87406159	57.58	221	7	22	NM_001030018	A	5'end	APRT	0|87406437_1:87405213..87406437	0	0|DNA_349222:87405941..87406007-	DNA	5'end
chr2:241278742-241279094	chr2	241278742	241279094	66.79	353	5	14	NM_198998	S	5'end	AQP12A	9988|241290032_1:241289082..241290032	-9988	1265|LINE_236781:241277255..241277477+	LINE	3'end
chr12:48629641-48629844	chr12	48629641	48629844	50	204	10	4	NM_000486	S	5'end	AQP2	5502|48635792_1:48635346..48635792	-5502	-82|SINE_1226743:48629926..48630073-	SINE	3'end
chr12:48630889-48631049	chr12	48630889	48631049	100	161	6	5	NM_000486	S	5'end inside	AQP2	4297|48635792_1:48635346..48635792	-4297	-283|Simple_repeat_303506:48631332..48631388+	Simple_repeat	5'end
chr12:48641005-48641183	chr12	48641005	48641183	96.92	179	6	13	NM_001651	S	5'end	AQP5	0|48642430_1:48641106..48642430	0	101|Low_complexity_274527:48640661..48640904+	Low_complexity	3'end
chr8:143691706-143691817	chr8	143691706	143691817	94.77	112	20	10	NM_015193	A	5'end inside	ARC	0|143693168_1:143691432..143693168	0	-935|Low_complexity_203834:143692752..143692776+	Low_complexity	5'end
chr8:143691953-143692228	chr8	143691953	143692228	76.45	276	109	27	NM_015193	A	5'end inside	ARC	0|143693168_1:143691432..143693168	0	-524|Low_complexity_203834:143692752..143692776+	Low_complexity	5'end
chr20:61810200-61810862	chr20	61810200	61810862	50	663	26	45	NM_003224	A	5'end	ARFRP1	0|61810718_2:61809103..61810718	0	0|Low_complexity_360989:61810728..61810760+	Low_complexity	5'end
chr4:148872676-148872794	chr4	148872676	148872794	67.15	119	28	18	NM_024605	S	5'end	ARHGAP10	0|148873368_1:148872298..148873368	0	16|Low_complexity_109120:148872623..148872660+	Low_complexity	3'end
chr11:110087842-110088133	chr11	110087842	110088133	98.37	292	13	38	NM_020809	A	5'end inside	ARHGAP20	0|110089093_1:110087049..110089093	0	0|Low_complexity_266258:110087983..110088046+	Low_complexity	5'end
chr11:110088495-110088642	chr11	110088495	110088642	95.45	148	14	15	NM_020809	A	5'end inside	ARHGAP20	0|110089093_1:110087049..110089093	0	0|Simple_repeat_293709:110088389..110088513+	Simple_repeat	5'end
chr11:110088643-110088934	chr11	110088643	110088934	95.19	292	5	26	NM_020809	A	5'end inside	ARHGAP20	0|110089093_1:110087049..110089093	0	130|Simple_repeat_293709:110088389..110088513+	Simple_repeat	3'end
chr10:25052055-25052183	chr10	25052055	25052183	86.76	129	17	22	NM_020824	A	5'end inside	ARHGAP21	0|25053822_1:25051969..25053822	0	0|Low_complexity_240954:25052151..25052175+	Low_complexity	5'end
chr1:94475413-94475994	chr1	94475413	94475994	96.72	582	27	76	NM_004815	A	5'end inside	ARHGAP29	0|94475932_1:94475278..94475932	0	0|Simple_repeat_13820:94475683..94475792+|Low_complexity_10320:94475808..94475845+	Simple_repeat	5'end
chr11:72698468-72698581	chr11	72698468	72698581	85.21	114	31	9	NM_014786	S	5'end inside	ARHGEF17	257|72698211_1:72696100..72698211	257	-2491|SINE_1159246:72701072..72701203+	SINE	5'out
chr19:7350044-7350408	chr19	7350044	7350408	100	365	6	7	NM_015318	S	5'end	ARHGEF18	15371|7366376_1:7365779..7366376	-15371	0|SINE_1648443:7350162..7350465+	SINE	5'end
chr15:72618048-72618173	chr15	72618048	72618173	100	126	7	4	NM_006465	S	5'end	ARID3B	2121|72621014_1:72620294..72621014	-2121	0|SINE_1427455:72617870..72618160-	SINE	5'end
chr7:12692778-12692912	chr7	12692778	12692912	96.38	135	20	15	NM_212460	S	5'end	ARL4A	0|12693773_1:12692681..12693773	0	-65|Low_complexity_166247:12692977..12693014+	Low_complexity	5'end
chr7:12692947-12693336	chr7	12692947	12693336	94.61	390	11	46	NM_212460	S	5'end inside	ARL4A	0|12693773_1:12692681..12693773	0	0|Low_complexity_166247:12692977..12693014+|Low_complexity_166248:12693197..12693227+	Low_complexity	5'end
chr7:102503213-102503530	chr7	102503213	102503530	46.67	318	9	15	NM_031905	S	5'end inside	ARMC10	0|102503251_1:102502342..102503251	0	-170|LTR_303442:102503700..102504237-	LTR	3'end
chr11:13256253-13256418	chr11	13256253	13256418	70.4	166	12	16	NM_001030273	S	5'end inside	ARNTL	0|13257311_1:13255372..13257311	0	104|Low_complexity_254758:13256114..13256149+	Low_complexity	3'end
chr3:170969856-170970051	chr3	170969856	170970051	55.56	196	17	21	NM_032487	A	5'end inside	ARPM1	0|170970213_1:170969836..170970213|170970213_2:170969836..170970213	0	95|Simple_repeat_89431:170969689..170969761+	Simple_repeat	3'end
chr3:35656168-35656439	chr3	35656168	35656439	100	272	7	19	NM_016300	S	5'end	ARPP-21	0|35656632_1:35655513..35656632	0	-4|Simple_repeat_71420:35656443..35656498+	Simple_repeat	5'end
chr11:74739918-74740166	chr11	74739918	74740166	82.48	249	10	19	NM_020251	A	5'end inside	ARRB1	0|74740625_2:74739872..74740625|74740625_1:74739872..74740625	0	-71|Low_complexity_261455:74740237..74740270+	Low_complexity	5'end
chr15:96304969-96305366	chr15	96304969	96305366	87.62	398	35	52	NM_183376	S	5'end inside	ARRDC4	0|96305653_1:96304538..96305653	0	-633|Low_complexity_321415:96305999..96306041+	Low_complexity	5'end
chrX:2857234-2857378	chrX	2857234	2857378	97.99	145	13	23	NM_001669	A	5'end inside	ARSD	0|2857511_1:2856195..2857511	0	0|Low_complexity_219601:2857274..2857309+	Low_complexity	5'end
chr4:77151334-77151440	chr4	77151334	77151440	92.36	107	9	8	NM_001130017	S	5'end inside	ART3	20058|77131276_1:77130867..77131276	20058	121|SINE_447668:77151171..77151213+	SINE	3'end
chr19:6284500-6284954	chr19	6284500	6284954	100	455	16	13	NM_133492	A	5'end inside	ASAH3	27488|6313002_1:6312442..6313002	-27488	0|SINE_1646670:6284897..6285060-	SINE	inside
chr11:2247845-2248682	chr11	2247845	2248682	96.65	838	53	104	NM_005170	A	5'end inside	ASCL2	0|2249508_1:2246680..2249508	0	0|Low_complexity_253604:2248436..2248519+	Low_complexity	5'end
chr11:2248710-2249099	chr11	2248710	2249099	92.6	390	8	48	NM_005170	A	5'end inside	ASCL2	0|2249508_1:2246680..2249508	0	191|Low_complexity_253604:2248436..2248519+	Low_complexity	3'end
chr11:2249190-2249334	chr11	2249190	2249334	80.78	145	15	13	NM_005170	A	5'end	ASCL2	0|2249508_1:2246680..2249508	0	671|Low_complexity_253604:2248436..2248519+	Low_complexity	3'end
chr12:106693103-106693429	chr12	106693103	106693429	96.97	327	6	44	NM_203436	S	5'end inside	ASCL4	0|106693700_1:106693116..106693700	0	-1557|SINE_1262761:106694986..106695227-	SINE	3'out
chr16:29819461-29819589	chr16	29819461	29819589	56.12	129	9	7	NM_181718	S	5'end	ASPHD1	0|29819543_1:29818848..29819543	0	0|Low_complexity_324760:29819588..29819716+	Low_complexity	5'end
chr16:29820075-29820458	chr16	29820075	29820458	90.91	384	12	22	NM_181718	S	5'end inside	ASPHD1	0|29820704_1:29820397..29820704	0	296|Low_complexity_324761:29819720..29819779+	Low_complexity	3'end
chr11:63195502-63195960	chr11	63195502	63195960	88.82	459	86	52	NM_015459	A	5'end inside	ATL3	0|63195890_1:63194877..63195890	0	0|Simple_repeat_287039:63195574..63195617+	Simple_repeat	5'end
chr10:69661033-69661208	chr10	69661033	69661208	65.45	176	13	18	NM_145178	A	5'end inside	ATOH7	0|69661529_1:69660899..69661529	0	615|Low_complexity_246523:69660380..69660418+	Low_complexity	3'end
chr2:85835453-85835740	chr2	85835453	85835740	87.83	288	5	30	NM_032827	S	5'end inside	ATOH8	0|85835709_1:85834010..85835709	0	135|Low_complexity_38013:85835297..85835318+	Low_complexity	3'end
chr1:167342123-167342373	chr1	167342123	167342373	85	251	5	25	NM_001677	S	5'end	ATP1B1	0|167343035_1:167341390..167343035	0	0|Low_complexity_16754:167342126..167342155+	Low_complexity	5'end
chr3:10522133-10522275	chr3	10522133	10522275	77.5	143	10	12	NM_001683	A	5'end inside	ATP2B2	0|10522389_1:10522178..10522389	0	-15|Low_complexity_59831:10522290..10522321+	Low_complexity	5'end
chr13:24844682-24844975	chr13	24844682	24844975	100	294	7	30	NM_016529	S	5'end inside	ATP8A2	0|24844953_1:24843993..24844953	0	-21|Simple_repeat_317753:24844996..24845070+	Simple_repeat	5'end
chr19:56298983-56299385	chr19	56298983	56299385	100	403	6	47	NM_145232	A	5'end inside	ATPBD3	0|56299652_1:56299019..56299652	0	309|SINE_1699065:56298400..56298674+	SINE	3'end
chr11:66939333-66939815	chr11	66939333	66939815	64.02	483	18	48	NM_020811	S	5'end inside	ATPGD1	0|66939969_1:66939541..66939969	0	0|Low_complexity_260815:66939587..66939622+|Simple_repeat_287599:66939729..66939808+	Low_complexity	5'end
chr20:3399325-3399592	chr20	3399325	3399592	65.91	268	8	30	NM_139322	S	5'end	ATRN	0|3400231_1:3399291..3400231	0	0|Simple_repeat_402057:3399571..3399606+	Simple_repeat	5'end
chr10:99436508-99437323	chr10	99436508	99437323	45.45	816	41	73	NM_021732	A	5'end inside	AVPI1	0|99437390_1:99436686..99437390	0	0|Low_complexity_249737:99437187..99437217+	Low_complexity	5'end
chr17:60986758-60986898	chr17	60986758	60986898	85.79	141	6	19	NM_004655	A	5'end inside	AXIN2	0|60987824_1:60986364..60987824	0	0|Low_complexity_336662:60986802..60986840+	Low_complexity	5'end
chr3:162305216-162305561	chr3	162305216	162305561	90.42	346	5	40	NM_033168	A	5'end inside	B3GALNT1	0|162305951_1:162305185..162305951	0	708|SINE_385906:162304203..162304508-	SINE	5'end
chr1:1158343-1158457	chr1	1158343	1158457	99.45	115	34	12	NM_080605	S	5'end inside	B3GALT6	0|1158848_1:1156909..1158848	0	281|Low_complexity_138:1158030..1158062+	Low_complexity	3'end
chr16:65740682-65741253	chr16	65740682	65741253	99.39	572	9	55	NM_033309	A	5'end inside	B3GNT9	0|65742469_1:65740709..65742469	0	-1604|SINE_1500536:65742857..65743002-	SINE	3'out
chr16:65741270-65741590	chr16	65741270	65741590	96.42	321	18	42	NM_033309	A	5'end inside	B3GNT9	0|65742469_1:65740709..65742469	0	-1267|SINE_1500536:65742857..65743002-	SINE	3'end
chr12:440132-440503	chr12	440132	440503	89.97	372	7	43	NM_173593	S	5'end inside	B4GALNT3	0|440623_2:438963..440623	0	107|Low_complexity_268512:439997..440025+	Low_complexity	3'end
chr19:46560756-46561064	chr19	46560756	46561064	100	309	11	9	NM_030578	A	5'end inside	B9D2	449|46561973_1:46561513..46561973	-449	0|SINE_1685750:46560711..46560988+	SINE	5'end
chr11:63811067-63811397	chr11	63811067	63811397	89.5	331	8	5	NM_032989	A	5'end	BAD	346|63811964_1:63811743..63811964	-346	-18|SINE_1150107:63811415..63811595-	SINE	3'end
chr8:143539581-143539942	chr8	143539581	143539942	94.44	362	11	13	NM_001702	S	5'end	BAI1	2505|143543180_1:143542447..143543180	-2505	0|SINE_860081:143539516..143539650+	SINE	5'end
chr17:76620958-76621249	chr17	76620958	76621249	80	292	6	10	NM_017450	S	5'end	BAIAP2	0|76621430_1:76621179..76621430	0	-590|LTR_610590:76621839..76621905+	LTR	5'end
chr1:90957334-90957407	chr1	90957334	90957407	96	74	9	5	NM_020063	A	5'end	BARHL2	206|90957128_1:90955733..90957128	206	-242|Simple_repeat_13392:90957649..90957676+	Simple_repeat	5'end
chr9:95757023-95757243	chr9	95757023	95757243	93.63	221	11	34	NM_021570	A	5'end inside	BARX1	0|95758007_1:95753147..95758007	0	0|Low_complexity_214211:95757216..95757244+|Low_complexity_214210:95757086..95757124+	Low_complexity	5'end
chr11:128750493-128750965	chr11	128750493	128750965	88.48	473	6	47	NM_003658	S	5'end	BARX2	0|128751605_1:128750318..128751605	0	0|Low_complexity_267996:128750827..128750855+	Low_complexity	5'end
chr14:100104368-100104792	chr14	100104368	100104792	88.92	425	27	44	NM_020836	A	5'end inside	BEGAIN	0|100104982_1:100103629..100104982	0	0|Low_complexity_312388:100104374..100104413+	Low_complexity	5'end
chr20:61108966-61109308	chr20	61108966	61109308	92.28	343	40	37	NM_080606	A	5'end	BHLHB4	0|61109500_1:61106616..61109500	0	0|Low_complexity_360909:61108984..61109014+	Low_complexity	5'end
chr8:65656636-65657000	chr8	65656636	65657000	94.27	365	18	39	NM_152414	S	5'end inside	BHLHB5	0|65657006_1:65655489..65657006	0	32|Simple_repeat_201014:65656522..65656604+	Simple_repeat	3'end
chr5:78401205-78401477	chr5	78401205	78401477	87.29	273	37	35	NM_017614	S	5'end inside	BHMT2	0|78401467_1:78401054..78401467	0	0|Low_complexity_127479:78401255..78401280+	Low_complexity	5'end
chr2:127580729-127581343	chr2	127580729	127581343	65.83	615	7	80	NM_139350	A	5'end inside	BIN1	0|127581758_1:127580112..127581758	0	0|Simple_repeat_50256:127581152..127581187+|Low_complexity_42154:127581228..127581258+	Simple_repeat	5'end
chr19:50374385-50375009	chr19	50374385	50375009	43.47	625	25	88	NM_212550	S	5'end inside	BLOC1S3	0|50374996_1:50373163..50374996	0	0|Low_complexity_353504:50374687..50374712+	Low_complexity	5'end
chr7:43764929-43765263	chr7	43764929	43765263	26.5	335	6	39	NM_000712	S	5'end inside	BLVRA	0|43765327_1:43764348..43765327	0	0|Low_complexity_170340:43764962..43765038+	Low_complexity	5'end
chr20:6696270-6696400	chr20	6696270	6696400	100	131	7	30	NM_001200	S	5'end	BMP2	0|6697546_1:6696052..6697546	0	0|Simple_repeat_402519:6696331..6696357+	Simple_repeat	5'end
chr20:6696401-6696743	chr20	6696401	6696743	100	343	9	50	NM_001200	S	5'end	BMP2	0|6697546_1:6696052..6697546	0	44|Simple_repeat_402519:6696331..6696357+	Simple_repeat	3'end
chr20:6696771-6697029	chr20	6696771	6697029	97.93	259	16	32	NM_001200	S	5'end inside	BMP2	0|6697546_1:6696052..6697546	0	414|Simple_repeat_402519:6696331..6696357+	Simple_repeat	3'end
chr4:82171077-82171663	chr4	82171077	82171663	95.39	587	29	57	NM_001201	S	5'end inside	BMP3	0|82171832_1:82170965..82171832	0	121|Simple_repeat_105358:82170895..82170956+	Simple_repeat	3'end
chr14:53492990-53493571	chr14	53492990	53493571	84.75	582	25	41	NM_130850	A	5'end inside	BMP4	282|53492708_2:53489934..53492708	282	0|Low_complexity_306967:53493250..53493389+	Low_complexity	5'end
chr6:7671092-7671570	chr6	7671092	7671570	88.59	479	28	60	NM_001718	S	5'end	BMP6	0|7673160_1:7671094..7673160	0	0|Low_complexity_141833:7671388..7671410+	Low_complexity	5'end
chr6:7672388-7672607	chr6	7672388	7672607	93.58	220	7	19	NM_001718	S	5'end inside	BMP6	0|7673160_1:7671094..7673160	0	0|Simple_repeat_146756:7672510..7672542+	Simple_repeat	5'end
chr20:55274247-55274328	chr20	55274247	55274328	96.83	82	9	7	NM_001719	A	5'end inside	BMP7	0|55275440_1:55273623..55275440	0	-366|Simple_repeat_409613:55274694..55274804+	Simple_repeat	5'end
chr1:39728780-39729281	chr1	39728780	39729281	93.89	502	10	24	NM_181809	S	5'end	BMP8A	0|39730724_1:39729011..39730724	0	0|LINE_18616:39728890..39729011+|SINE_44974:39728698..39728874+	LINE	5'end
chr1:39730337-39730960	chr1	39730337	39730960	97.98	624	9	66	NM_181809	S	5'end inside	BMP8A	0|39730724_2:39729011..39730724	0	0|Low_complexity_3510:39730412..39730473+|Low_complexity_3509:39730303..39730340+	Low_complexity	inside
chr1:40026703-40027876	chr1	40026703	40027876	94.52	1174	12	141	NM_001720	A	5'end inside	BMP8B	0|40027759_1:40026270..40027759	0	0|LINE_18778:40027854..40027975-|Low_complexity_3533:40027181..40027259+|Simple_repeat_6422:40026833..40026880+	LINE	inside
chr7:33910727-33910991	chr7	33910727	33910991	72.22	265	5	18	NM_133468	S	5'end	BMPER	0|33912034_1:33910190..33912034	0	200|Low_complexity_169193:33910503..33910527+	Low_complexity	3'end
chr4:95897849-95897971	chr4	95897849	95897971	96.6	123	14	14	NM_001203	S	5'end	BMPR1B	0|95898832_1:95897821..95898832	0	-86|Simple_repeat_107196:95898057..95898082+	Simple_repeat	5'end
chr15:81743959-81744200	chr15	81743959	81744200	95.13	242	88	35	NM_001717	A	5'end inside	BNC1	0|81744934_1:81742984..81744934	0	-132|Low_complexity_319780:81744332..81744382+	Low_complexity	5'end
chr16:29374061-29374354	chr16	29374061	29374354	66.67	294	5	24	NM_001031827	A	5'end	BOLA2	0|29374644_1:29372854..29374644	0	-609|SINE_1480299:29374963..29375266-	SINE	3'end
chr16:30113403-30113696	chr16	30113403	30113696	71.79	294	18	24	NM_001031827	A	5'end	BOLA2B	0|30113986_1:30112196..30113986	0	-609|SINE_1481588:30114305..30114608-	SINE	3'end
chr2:198358444-198358611	chr2	198358444	198358611	95.83	168	6	16	NM_197970	A	5'end inside	BOLL	0|198359844_1:198357996..198359844	0	748|SINE_270211:198357418..198357696-	SINE	5'end
chr17:38532223-38532782	chr17	38532223	38532782	96.45	560	27	46	NM_007296	A	5'end	BRCA1	237|38531986_1:38531660..38531986	237	0|LTR_603206:38532209..38533285+	LTR	inside
chr11:1367037-1367705	chr11	1367037	1367705	78.25	669	41	78	NM_003957	S	5'end inside	BRSK2	0|1368922_1:1366695..1368922	0	0|Simple_repeat_279018:1367460..1367753+	Simple_repeat	5'end
chr10:122597698-122598192	chr10	122597698	122598192	100	495	15	11	NM_018117	S	5'end	BRWD2	2476|122601042_1:122600668..122601042	-2476	0|LTR_453446:122597740..122597888+|LTR_453445:122594905..122597746+|LTR_453447:122597878..122598378+	LTR	5'end
chr11:62231493-62231753	chr11	62231493	62231753	90	261	5	5	NM_001122955	A	5'end	BSCL2	761|62230732_1:62230029..62230732	761	1031|Simple_repeat_286946:62230434..62230462+	Simple_repeat	3'end
chr3:49566927-49567229	chr3	49566927	49567229	56.11	303	105	51	NM_003458	S	5'end inside	BSN	0|49567538_1:49566582..49567538	0	0|Low_complexity_64008:49567062..49567137+|Low_complexity_64007:49566976..49567039+|Low_complexity_64009:49567222..49567261+	Low_complexity	5'end
chr12:106236706-106237129	chr12	106236706	106237129	97.58	424	21	38	NM_001018072	S	5'end inside	BTBD11	0|106238237_1:106235733..106238237	0	477|Low_complexity_282962:106236208..106236229+	Low_complexity	3'end
chr14:104786049-104786473	chr14	104786049	104786473	55.28	425	23	67	NM_033271	S	5'end inside	BTBD6	0|104787370_1:104785536..104787370	0	0|Simple_repeat_343279:104786336..104786400+|Low_complexity_312836:104786175..104786249+	Simple_repeat	5'end
chr14:104786740-104787025	chr14	104786740	104787025	95.87	286	9	16	NM_033271	S	5'end inside	BTBD6	0|104787370_1:104785536..104787370	0	225|Low_complexity_312837:104786477..104786515+	Low_complexity	3'end
chr14:104787535-104787657	chr14	104787535	104787657	86.46	123	13	8	NM_033271	S	5'end inside	BTBD6	165|104787370_1:104785536..104787370	165	1020|Low_complexity_312837:104786477..104786515+	Low_complexity	3'end
chr4:75938056-75938286	chr4	75938056	75938286	93	231	6	20	NM_001729	A	5'end inside	BTC	0|75938764_1:75938125..75938764	0	-963|SINE_446862:75939249..75939447+	SINE	5'end
chr21:17907250-17907520	chr21	17907250	17907520	56.75	271	15	32	NM_006806	A	5'end	BTG3	0|17907568_1:17906406..17907568	0	-516|Low_complexity_361895:17908036..17908057+	Low_complexity	5'end
chr6:26609977-26610086	chr6	26609977	26610086	82.73	110	54	15	NM_001732	S	5'end inside	BTN1A1	0|26610086_2:26609704..26610086|26610086_1:26609704..26610086	0	-171|LTR_249257:26610257..26610648-	LTR	3'end
chr10:21825681-21826089	chr10	21825681	21826089	22.82	409	17	36	NM_001010911	A	5'end inside	C10orf114	0|21826426_1:21823204..21826426	0	3027|SINE_1039944:21822344..21822654+	SINE	3'out
chr10:88717865-88718688	chr10	88717865	88718688	90.26	824	11	58	NM_006829	S	5'end inside	C10orf116	0|88718700_1:88718019..88718700	0	0|SINE_1081041:88717638..88717865+	SINE	3'end
chr10:44816337-44816786	chr10	44816337	44816786	22.58	450	9	68	NM_001039380	A	5'end inside	C10orf25	0|44816556_1:44816281..44816556	0	0|Low_complexity_242943:44816692..44816724+|Simple_repeat_265820:44816559..44816647+	Low_complexity	5'end
chr10:11905489-11905625	chr10	11905489	11905625	88.01	137	15	17	NM_153256	S	5'end inside	C10orf47	0|11905990_1:11905131..11905990	0	420|SINE_1032054:11904763..11905069+	SINE	3'end
chr10:50557635-50557918	chr10	50557635	50557918	90.18	284	6	28	NM_001042427	S	5'end inside	C10orf53	0|50557868_1:50557571..50557868	0	125|SINE_1056706:50557376..50557510+	SINE	3'end
chr10:82158038-82158876	chr10	82158038	82158876	65.19	839	56	97	NM_032333	S	5'end inside	C10orf58	0|82158897_1:82158044..82158897	0	396|SINE_1077788:82157354..82157642-	SINE	5'end
chr10:25345316-25345620	chr10	25345316	25345620	94.24	305	10	31	NM_145010	A	5'end	C10orf63	0|25346030_1:25345324..25346030	0	599|Low_complexity_241001:25344687..25344717+	Low_complexity	3'end
chr10:50174568-50174959	chr10	50174568	50174959	100	392	14	4	NM_199459	S	5'end	C10orf71	29321|50204710_1:50204280..50204710	-29321	526|SINE_1056559:50173969..50174042+	SINE	3'end
chr11:8887363-8887494	chr11	8887363	8887494	83.33	132	7	6	NM_020642	S	5'end	C11orf17	1655|8889870_1:8889149..8889870	-1655	0|SINE_1116495:8887321..8887519+	SINE	5'end
chr11:65441706-65442095	chr11	65441706	65442095	97.02	390	35	20	NM_031450	A	5'end inside	C11orf68	0|65441940_1:65441676..65441940	0	-237|SINE_1152071:65442332..65442436+	SINE	5'end
chr13:45859475-45859629	chr13	45859475	45859629	55.93	155	9	18	NM_025113	A	5'end inside	C13orf18	0|45859671_1:45858685..45859671	0	-432|SINE_1306184:45860061..45860362+	SINE	5'end
chr13:36146054-36146278	chr13	36146054	36146278	95.34	225	8	34	NM_203451	S	5'end inside	C13orf36	0|36146463_1:36145949..36146463	0	573|SINE_1300609:36145347..36145481-	SINE	5'end
chr14:73028341-73028745	chr14	73028341	73028745	98.75	405	13	20	NM_024644	S	5'end inside	C14orf169	0|73028642_1:73027503..73028642	0	886|Low_complexity_309242:73027432..73027455+	Low_complexity	3'end
chr14:50408516-50408756	chr14	50408516	50408756	92.89	241	46	37	NM_181814	S	5'end inside	C14orf29	0|50408896_1:50408462..50408896	0	-913|Low_complexity_306628:50409669..50409690+	Low_complexity	5'end
chr14:57688288-57688677	chr14	57688288	57688677	77.94	390	10	57	NM_001001872	A	5'end inside	C14orf37	0|57688973_1:57688044..57688973	0	0|Simple_repeat_336240:57688625..57688652+	Simple_repeat	5'end
chr14:76563077-76563373	chr14	76563077	76563373	98.83	297	31	28	NM_024496	A	5'end inside	C14orf4	0|76565029_1:76561691..76565029	0	-24|Simple_repeat_338642:76563397..76563433+	Simple_repeat	5'end
chr15:88256775-88257227	chr15	88256775	88257227	99.52	453	15	56	NM_182616	A	5'end inside	C15orf38	0|88257267_1:88256566..88257267	0	0|Low_complexity_320425:88256799..88256835+	Low_complexity	5'end
chr16:15435521-15435668	chr16	15435521	15435668	44.44	148	6	9	NM_033201	S	5'end	C16orf45	183|15436587_1:15435851..15436587	-183	229|Simple_repeat_357581:15435264..15435292+	Simple_repeat	3'end
chr16:88252560-88252734	chr16	88252560	88252734	58.52	175	14	6	NM_153025	S	5'end inside	C16orf55	423|88252137_1:88250693..88252137	423	-196|SINE_1521074:88252930..88253071+	SINE	5'end
chr16:84341930-84342226	chr16	84341930	84342226	79.05	297	27	49	NM_206967	A	5'end inside	C16orf74	0|84342632_1:84341363..84342632	0	0|Low_complexity_329840:84342061..84342139+|Low_complexity_329841:84342171..84342221+|Low_complexity_329839:84341949..84341970+	Low_complexity	5'end
chr16:2199912-2200414	chr16	2199912	2200414	98.91	503	5	23	NM_182563	A	5'end inside	C16orf79	3499|2205429_1:2203913..2205429	-3499	-166|Simple_repeat_355178:2200580..2200610+	Simple_repeat	5'end
chr17:8033140-8033230	chr17	8033140	8033230	93.33	91	9	10	NM_017622	A	5'end inside	C17orf59	0|8034431_1:8033143..8034431	0	1431|tRNA_1709:8031635..8031709+	tRNA	3'end
chr17:56843473-56843847	chr17	56843473	56843847	63.71	375	7	35	NM_203425	S	5'end	C17orf82	0|56845267_1:56842897..56845267	0	-1625|SINE_1579587:56845472..56845619-	SINE	3'out
chr18:13207029-13207527	chr18	13207029	13207527	90.59	499	14	61	NM_181482	S	5'end	C18orf1	0|13209044_1:13207073..13209044	0	0|Low_complexity_339963:13207337..13207465+	Low_complexity	5'end
chr19:1222392-1222509	chr19	1222392	1222509	94.34	118	37	7	NM_152480	A	5'end	C19orf23	1449|1220943_2:1216854..1220943	1449	649|SINE_1638778:1221484..1221743+	SINE	3'end
chr19:10900997-10901246	chr19	10900997	10901246	43.84	250	11	28	NM_138358	S	5'end inside	C19orf52	0|10901285_2:10899956..10901285	0	220|Low_complexity_350386:10900755..10900777+	Low_complexity	3'end
chr19:12641576-12641873	chr19	12641576	12641873	39.72	298	5	24	NM_016145	A	5'end	C19orf56	0|12642094_1:12640795..12642094	0	-846|SINE_1657137:12642719..12642856+	SINE	5'end
chr1:218930487-218930651	chr1	218930487	218930651	93.87	165	42	28	NM_024709	S	5'end inside	C1orf115	0|218930872_1:218930130..218930872	0	0|Low_complexity_24066:218930540..218930568+	Low_complexity	5'end
chr1:181189061-181189236	chr1	181189061	181189236	66.67	176	9	14	NM_030933	A	5'end inside	C1orf14	0|181189267_1:181188442..181189267	0	418|Simple_repeat_22583:181188623..181188643+	Simple_repeat	3'end
chr1:27159468-27159647	chr1	27159468	27159647	66.76	180	13	25	NM_152365	A	5'end inside	C1orf172	0|27159688_1:27158652..27159688	0	-106|LINE_11736:27159753..27160000+	LINE	5'end
chr1:182622558-182622697	chr1	182622558	182622697	79.29	140	8	16	NM_030806	S	5'end	C1orf21	0|182623434_1:182622038..182623434	0	0|Simple_repeat_22753:182622516..182622577+|Low_complexity_18488:182622635..182622670+	Simple_repeat	5'end
chr1:1848041-1848319	chr1	1848041	1848319	57.35	279	20	11	NM_001003808	A	5'end inside	C1orf222	787|1849383_1:1849106..1849383	-787	-2343|Simple_repeat_302:1850662..1850746+	Simple_repeat	5'out
chr1:27192793-27193096	chr1	27192793	27193096	55.87	304	16	31	NM_001013642	S	5'end inside	C1orf225	0|27193733_1:27192714..27193733	0	0|Low_complexity_2345:27192930..27193028+	Low_complexity	5'end
chr1:28072035-28072395	chr1	28072035	28072395	39.16	361	10	22	NM_004848	S	5'end inside	C1orf38	191|28071844_1:28071618..28071844	191	0|SINE_30941:28072193..28072411+	SINE	5'end
chr1:109005130-109005554	chr1	109005130	109005554	52.5	425	51	61	NM_001102592	A	5'end inside	C1orf59	0|109005901_1:109005116..109005901	0	33|SINE_90345:109004787..109005097+	SINE	3'end
chr1:25445011-25445133	chr1	25445011	25445133	100	123	8	8	NM_020317	A	5'end inside	C1orf63	420|25447108_1:25445553..25447108	-420	0|SINE_26814:25444978..25445128-	SINE	5'end
chr1:226417346-226417643	chr1	226417346	226417643	82.35	298	6	17	NM_001010867	S	5'end	C1orf69	2088|226420609_1:226419731..226420609	-2088	-372|LTR_44448:226418015..226418472+	LTR	5'end
chr17:40400964-40401336	chr17	40400964	40401336	63.67	373	34	57	NM_006688	A	5'end inside	C1QL1	0|40401950_2:40399895..40401950	0	0|Low_complexity_334284:40400976..40401022+|Simple_repeat_374338:40401116..40401143+|Low_complexity_334285:40401272..40401310+	Low_complexity	5'end
chr12:48016834-48017076	chr12	48016834	48017076	74.31	243	13	17	NM_001008223	A	5'end inside	C1QL4	0|48017429_1:48015995..48017429	0	-690|Simple_repeat_303429:48017766..48017813+	Simple_repeat	5'end
chr13:23780767-23780860	chr13	23780767	23780860	85.21	94	26	8	NM_178540	S	5'end	C1QTNF9	0|23780951_1:23780098..23780951	0	-470|LINE_1121411:23781330..23781421+	LINE	5'end
chr20:54367289-54367836	chr20	54367289	54367836	42.8	548	15	65	NM_080821	S	5'end inside	C20orf108	0|54367777_1:54367399..54367777	0	0|Low_complexity_360281:54367548..54367600+|SINE_1749706:54367825..54367896-|Low_complexity_360280:54367328..54367392+	Low_complexity	5'end
chr20:61963193-61963632	chr20	61963193	61963632	99.05	440	9	47	NM_080622	S	5'end inside	C20orf135	0|61964693_1:61963293..61964693	0	150|SINE_1754061:61962909..61963043+	SINE	3'end
chr20:61963633-61964080	chr20	61963633	61964080	96.97	448	57	52	NM_080622	S	5'end inside	C20orf135	0|61964693_1:61963293..61964693	0	590|SINE_1754061:61962909..61963043+	SINE	3'end
chr20:61623801-61623896	chr20	61623801	61623896	97.44	96	13	6	NM_024299	S	5'end inside	C20orf149	87|61623714_1:61623510..61623714	87	8|Low_complexity_360968:61623728..61623793+	Low_complexity	3'end
chr20:60435183-60435326	chr20	60435183	60435326	80	144	5	10	NM_080833	A	5'end inside	C20orf151	8702|60426481_1:60425853..60426481	8702	134|SINE_1753345:60434917..60435049-	SINE	5'end
chr20:57947583-57947812	chr20	57947583	57947812	90.04	230	40	29	NM_022106	S	5'end	C20orf177	0|57949031_1:57947466..57949031	0	-297|Low_complexity_360616:57948109..57948130+	Low_complexity	5'end
chr20:3335781-3336435	chr20	3335781	3336435	87.22	655	19	73	NM_001009984	A	5'end inside	C20orf194	0|3336901_1:3335965..3336901	0	0|Simple_repeat_402041:3336341..3336374+|Low_complexity_355357:3336284..3336341+	Simple_repeat	5'end
chr20:60895559-60895894	chr20	60895559	60895894	51.85	336	5	9	NM_018270	S	5'end	C20orf20	1247|60897544_1:60897141..60897544	-1247	0|SINE_1753458:60895845..60896003-	SINE	5'end
chr20:24397783-24397877	chr20	24397783	24397877	85.71	95	8	7	NM_024893	S	5'end inside	C20orf39	0|24400037_1:24397844..24400037	0	-268|Low_complexity_357748:24398145..24398205+	Low_complexity	5'end
chr20:24398508-24398902	chr20	24398508	24398902	94.49	395	13	40	NM_024893	S	5'end inside	C20orf39	0|24400037_1:24397844..24400037	0	74|Low_complexity_357750:24398403..24398434+	Low_complexity	3'end
chr20:1113181-1113244	chr20	1113181	1113244	98	64	10	5	NM_018354	A	5'end	C20orf46	121|1114332_1:1113365..1114332	-121	-4|Simple_repeat_401781:1113248..1113300+	Simple_repeat	5'end
chr20:1113507-1114035	chr20	1113507	1114035	83.94	529	92	71	NM_018354	A	5'end	C20orf46	0|1114332_1:1113365..1114332	0	0|Low_complexity_355175:1113823..1113846+	Low_complexity	5'end
chr21:32705666-32706066	chr21	32705666	32706066	84.05	401	15	37	NM_058187	S	5'end	C21orf63	0|32707588_1:32705785..32707588	0	-184|SINE_1762883:32706250..32706370+	SINE	5'end
chr21:45183747-45183891	chr21	45183747	45183891	100	145	7	5	NM_058190	S	5'end	C21orf70	184|45184851_1:45184075..45184851	-184	0|SINE_1770791:45183762..45184051+	SINE	5'end
chr22:43986430-43986537	chr22	43986430	43986537	81.38	108	18	7	NM_015264	A	5'end inside	C22orf9	8686|43977744_1:43977385..43977744	8686	49|SINE_1804271:43986158..43986381+	SINE	3'end
chr21:42246245-42246734	chr21	42246245	42246734	86.76	490	39	40	NM_015500	A	5'end inside	C2CD2	0|42247131_1:42246204..42247131	0	160|SINE_1768952:42245834..42246085+	SINE	3'end
chr21:42247975-42248191	chr21	42247975	42248191	98.75	217	29	5	NM_015500	A	5'end	C2CD2	844|42247131_1:42246204..42247131	844	0|Simple_repeat_415680:42247955..42248420+	Simple_repeat	5'end
chr2:75792371-75792651	chr2	75792371	75792651	97.61	281	11	23	NM_003203	A	5'end	C2orf3	724|75791647_1:75791165..75791647	724	0|LTR_65685:75792248..75793512+	LTR	5'end
chr2:26478081-26478298	chr2	26478081	26478298	97.27	218	12	20	NM_145038	S	5'end inside	C2orf39	0|26478561_1:26478107..26478561	0	92|LINE_132121:26477933..26477989+	LINE	3'end
chr2:106048453-106048947	chr2	106048453	106048947	85.67	495	9	47	NM_032411	S	5'end inside	C2orf40	0|106048835_1:106048414..106048835	0	82|Low_complexity_39855:106048350..106048371+	Low_complexity	3'end
chr2:11190958-11191177	chr2	11190958	11191177	85.23	220	12	12	NM_182500	S	5'end inside	C2orf50	21833|11213457_1:11213010..11213457	-21833	339|Simple_repeat_34028:11190574..11190619+	Simple_repeat	3'end
chr2:74727875-74727975	chr2	74727875	74727975	93.33	101	6	6	NM_138804	A	5'end inside	C2orf65	661|74729070_1:74728636..74729070	-661	-70|DNA_40954:74728045..74728246-	DNA	3'end
chr2:74728896-74729337	chr2	74728896	74729337	100	442	7	24	NM_138804	A	5'end	C2orf65	0|74729070_1:74728636..74729070	0	0|LINE_156980:74729273..74729381-	LINE	5'end
chr3:120904698-120904963	chr3	120904698	120904963	90.61	266	10	21	NM_033364	S	5'end inside	C3orf15	0|120905021_1:120904542..120905021	0	162|Low_complexity_74111:120904386..120904536+	Low_complexity	3'end
chr3:130629826-130630220	chr3	130629826	130630220	69.89	395	22	29	NM_207307	A	5'end inside	C3orf25	0|130630304_2:130629916..130630304|130630304_1:130629916..130630304	0	-179|SINE_369025:130630399..130630460+	SINE	5'end
chr3:49816996-49817122	chr3	49816996	49817122	50	127	5	4	NM_203370	S	5'end inside	C3orf54	801|49816195_1:49815107..49816195	801	218|Simple_repeat_73184:49816751..49816778+	Simple_repeat	3'end
chr3:158743054-158743172	chr3	158743054	158743172	61.61	119	7	16	NM_001099777	S	5'end	C3orf55	185|158743915_1:158743357..158743915	-185	0|Simple_repeat_87698:158743076..158743100+|Simple_repeat_87697:158743047..158743076+	Simple_repeat	5'end
chr3:162573020-162573440	chr3	162573020	162573440	80.88	421	5	34	NM_001040100	A	5'end	C3orf57	0|162573340_1:162572317..162573340	0	-832|SINE_386055:162574272..162574494-	SINE	3'end
chr3:59010748-59010878	chr3	59010748	59010878	96.4	131	23	19	NM_198463	A	5'end inside	C3orf67	0|59010984_1:59010446..59010984	0	-405|SINE_336718:59011283..59011439-	SINE	3'end
chr3:186353123-186353253	chr3	186353123	186353253	95.29	131	18	10	NM_001025266	A	5'end inside	C3orf70	0|186354216_1:186352876..186354216	0	-268|Simple_repeat_91600:186353521..186353572+	Simple_repeat	5'end
chr3:186353751-186354272	chr3	186353751	186354272	89.2	522	13	45	NM_001025266	A	5'end	C3orf70	0|186354216_1:186352876..186354216	0	0|Simple_repeat_91601:186354246..186354314+	Simple_repeat	5'end
chr3:140146555-140146687	chr3	140146555	140146687	94.29	133	20	14	NM_001040061	S	5'end	C3orf72	0|140149033_1:140146405..140149033	0	-557|Simple_repeat_85138:140147244..140147417+	Simple_repeat	5'end
chr3:140147490-140147677	chr3	140147490	140147677	93.95	188	86	17	NM_001040061	S	5'end	C3orf72	0|140149033_1:140146405..140149033	0	0|Simple_repeat_85139:140147551..140147595+	Simple_repeat	5'end
chr3:140147695-140148081	chr3	140147695	140148081	93.84	387	26	51	NM_001040061	S	5'end	C3orf72	0|140149033_1:140146405..140149033	0	0|Low_complexity_75977:140147704..140147754+	Low_complexity	5'end
chr3:140148437-140148641	chr3	140148437	140148641	87.06	205	6	17	NM_001040061	S	5'end	C3orf72	0|140149033_1:140146405..140149033	0	0|LTR_136137:140148403..140148463-	LTR	5'end
chr4:37131818-37131970	chr4	37131818	37131970	97.06	153	21	22	NM_001104629	S	5'end inside	C4orf19	0|37132152_1:37131674..37132152	0	-52|Simple_repeat_99508:37132022..37132046+	Simple_repeat	5'end
chr5:2804323-2805026	chr5	2804323	2805026	96.6	704	114	106	NM_178569	S	5'end	C5orf38	0|2810024_1:2801368..2810024	0	0|Low_complexity_116584:2804923..2804992+|Simple_repeat_121083:2804687..2804723+|Low_complexity_116583:2804530..2804660+	Low_complexity	5'end
chr6:43305958-43306110	chr6	43305958	43306110	100	153	6	4	NM_006443	A	5'end	C6orf108	640|43305318_1:43304789..43305318	640	0|LTR_253165:43305649..43306292-	LTR	5'end
chr6:43585135-43586597	chr6	43585135	43586597	39.18	1463	29	156	NM_001012974	A	5'end inside	C6orf154	0|43586531_1:43585199..43586531	0	0|Simple_repeat_152086:43585870..43585903+|Low_complexity_145798:43585546..43585682+|Low_complexity_145799:43585755..43585784+	Simple_repeat	inside
chr6:88088903-88089005	chr6	88088903	88089005	79.35	103	15	14	NM_001042493	S	5'end	C6orf162	0|88089148_1:88088876..88089148	0	423|LTR_262512:88088300..88088480-	LTR	5'end
chr6:151812541-151812652	chr6	151812541	151812652	95.81	112	38	7	NM_024573	S	5'end	C6orf211	2084|151815763_1:151814736..151815763	-2084	0|Other_1508:151812457..151814046+	Other	5'end
chr7:23686284-23686414	chr7	23686284	23686414	44.08	131	15	17	NM_001127364	S	5'end inside	C7orf46	0|23686531_1:23686144..23686531	0	242|LINE_611831:23686004..23686042-	LINE	5'end
chr7:48041991-48042085	chr7	48041991	48042085	88.33	95	10	8	NM_001100159	S	5'end inside	C7orf57	0|48042510_1:48041363..48042510	0	-1320|SINE_711025:48043405..48043608-	SINE	3'end
chr7:48042109-48042546	chr7	48042109	48042546	86.14	438	51	37	NM_001100159	S	5'end inside	C7orf57	0|48042510_1:48041363..48042510	0	-859|SINE_711025:48043405..48043608-	SINE	3'end
chr9:138956255-138957044	chr9	138956255	138957044	94.94	790	45	60	NM_000606	S	5'end	C8G	0|138959261_1:138955237..138959261	0	-1018|Low_complexity_218944:138958062..138958086+	Low_complexity	5'end
chr9:138957660-138957953	chr9	138957660	138957953	78.41	294	9	15	NM_000606	S	5'end	C8G	0|138959261_1:138955237..138959261	0	-109|Low_complexity_218944:138958062..138958086+	Low_complexity	5'end
chr9:138960428-138960693	chr9	138960428	138960693	100	266	7	7	NM_000606	S	5'end inside	C8G	1167|138959261_1:138955237..138959261	1167	-1144|LINE_812701:138961837..138961885-	LINE	3'end
chr8:484493-484622	chr8	484493	484622	98.17	130	12	15	NM_175075	A	5'end inside	C8orf42	0|486083_1:484155..486083	0	-36|Simple_repeat_192010:484658..484686+	Simple_repeat	5'end
chr8:484623-484881	chr8	484623	484881	89.75	259	5	34	NM_175075	A	5'end inside	C8orf42	0|486083_1:484155..486083	0	0|Simple_repeat_192010:484658..484686+	Simple_repeat	5'end
chr8:145723639-145724004	chr8	145723639	145724004	96.48	366	63	44	NM_001001795	A	5'end inside	C8orf82	0|145727134_1:145722763..145727134	0	-875|Low_complexity_204038:145724879..145724901+	Low_complexity	5'end
chr9:103288342-103289119	chr9	103288342	103289119	94.71	778	43	67	NM_032342	A	5'end inside	C9orf125	0|103289322_1:103288068..103289322	0	571|LINE_793301:103287596..103287771+	LINE	3'end
chr9:98456943-98457247	chr9	98456943	98457247	94.85	305	17	47	NM_153698	A	5'end inside	C9orf21	0|98457647_1:98456725..98457647	0	0|Low_complexity_214494:98456975..98457016+	Low_complexity	5'end
chr9:27563273-27563539	chr9	27563273	27563539	79.69	267	5	32	NM_145005	A	5'end inside	C9orf72	0|27563385_1:27562966..27563385	0	0|Low_complexity_208024:27563412..27563544+	Low_complexity	5'end
chr9:73717185-73717321	chr9	73717185	73717321	100	137	7	8	NM_182505	S	5'end inside	C9orf85	686|73716499_1:73715069..73716499	686	0|SINE_891187:73717198..73717335+	SINE	5'end
chr9:135233172-135233580	chr9	135233172	135233580	92.06	409	11	29	NM_153710	S	5'end inside	C9orf96	0|135233370_1:135232127..135233370	0	322|Low_complexity_218614:135232820..135232850+	Low_complexity	3'end
chr15:61460770-61461087	chr15	61460770	61461087	88.36	318	13	29	NM_001218	A	5'end inside	CA12	0|61461213_1:61460941..61461213	0	-326|LTR_569869:61461413..61461530-	LTR	3'end
chrX:15666095-15666561	chrX	15666095	15666561	58.2	467	6	38	NM_007220	S	5'end inside	CA5B	0|15666557_1:15665972..15666557	0	1294|LINE_819972:15664559..15664801+	LINE	3'end
chr20:60416554-60416649	chr20	60416554	60416649	91.11	96	10	5	NM_031215	A	5'end	CABLES2	379|60416175_1:60415800..60416175	379	0|SINE_1753335:60416511..60416571+	SINE	5'end
chr11:66980260-66980584	chr11	66980260	66980584	96.25	325	6	16	NM_145200	S	5'end inside	CABP4	8290|66989134_1:66988874..66989134	-8290	-682|SINE_1154293:66981266..66981409-	SINE	3'end
chr22:28445836-28446260	chr22	28445836	28446260	87.48	425	49	68	NM_182527	S	5'end	CABP7	0|28447160_1:28446081..28447160	0	0|Simple_repeat_418673:28445896..28446081+|Low_complexity_367400:28446165..28446258+	Simple_repeat	5'end
chr9:139892383-139893237	chr9	139892383	139893237	95.98	855	72	105	NM_000718	S	5'end inside	CACNA1B	0|139893334_1:139891121..139893334	0	0|Simple_repeat_230410:139892500..139892554+	Simple_repeat	inside
chr1:199350314-199351240	chr1	199350314	199351240	88.21	927	13	92	NM_000069	A	5'end	CACNA1S	0|199351190_1:199350081..199351190	0	0|Low_complexity_22013:199350583..199350672+	Low_complexity	inside
chr3:54130963-54131506	chr3	54130963	54131506	94.92	544	25	71	NM_018398	S	5'end	CACNA2D3	0|54132065_1:54130279..54132065	0	0|Low_complexity_64368:54131408..54131495+|Low_complexity_64367:54131096..54131125+	Low_complexity	5'end
chr2:152662778-152663282	chr2	152662778	152663282	93.04	505	7	45	NM_001005746	A	5'end inside	CACNB4	0|152664030_1:152662879..152664030	0	-215|Low_complexity_45618:152663497..152663582+	Low_complexity	5'end
chr17:62471187-62471567	chr17	62471187	62471567	81.94	381	6	24	NM_000727	S	5'end inside	CACNG1	0|62471491_1:62471191..62471491	0	-337|DNA_358522:62471904..62472060-	DNA	3'end
chr17:62391591-62391916	chr17	62391591	62391916	92	326	37	45	NM_014405	S	5'end inside	CACNG4	0|62392783_1:62391469..62392783	0	0|Low_complexity_336803:62391638..62391667+|Simple_repeat_377614:62391738..62391813+	Low_complexity	5'end
chr17:62303810-62304018	chr17	62303810	62304018	84.21	209	36	10	NM_145811	S	5'end inside	CACNG5	41774|62262036_1:62261655..62262036	41774	213|Simple_repeat_377599:62303559..62303597+	Simple_repeat	3'end
chr7:71439094-71440076	chr7	71439094	71440076	90.66	983	83	114	NM_001017440	A	5'end inside	CALN1	0|71440704_1:71438693..71440704|71440704_2:71438693..71440704	0	0|Low_complexity_173198:71439234..71439263+|Low_complexity_173199:71439817..71439853+	Low_complexity	inside
chr10:75302796-75302993	chr10	75302796	75302993	95.24	198	5	7	NM_001222	A	5'end inside	CAMK2G	613|75304802_1:75303606..75304802	-613	-495|Low_complexity_247077:75303488..75303558+	Low_complexity	5'end
chr3:185460781-185460891	chr3	185460781	185460891	97.31	111	10	12	NM_033259	A	5'end inside	CAMK2N2	0|185463324_1:185460239..185463324	0	144|Low_complexity_83377:185460496..185460637+	Low_complexity	3'end
chr3:185462291-185462552	chr3	185462291	185462552	57.77	262	16	19	NM_033259	A	5'end	CAMK2N2	0|185463324_1:185460239..185463324	0	-54|Simple_repeat_91453:185462606..185462794+	Simple_repeat	5'end
chr5:110587845-110588360	chr5	110587845	110588360	45.29	516	8	72	NM_001744	S	5'end inside	CAMK4	0|110588345_1:110587468..110588345	0	0|Simple_repeat_136068:110588032..110588059+	Simple_repeat	5'end
chr11:64706856-64706942	chr11	64706856	64706942	85.42	87	5	4	NM_005186	S	5'end inside	CAPN1	1220|64705636_1:64705291..64705636	1220	885|Low_complexity_260616:64705901..64705971+	Low_complexity	3'end
chr1:221966858-221967130	chr1	221966858	221967130	92.05	273	23	34	NM_001748	S	5'end inside	CAPN2	0|221967446_1:221966613..221967446	0	-81|Simple_repeat_28605:221967211..221967287+	Simple_repeat	5'end
chr19:5865990-5866477	chr19	5865990	5866477	94.83	488	5	29	NM_080590	S	5'end inside	CAPS	0|5866301_1:5866007..5866301	0	992|SINE_1646192:5864940..5864998-	SINE	5'end
chr5:71050973-71051291	chr5	71050973	71051291	74.29	319	5	21	NM_004291	S	5'end inside	CARTPT	0|71051471_1:71050673..71051471	0	749|SINE_528371:71050024..71050224-	SINE	5'end
chr15:41728298-41728630	chr15	41728298	41728630	95.85	333	14	41	NM_172095	A	5'end inside	CATSPER2	0|41728994_1:41728158..41728994	0	-171|Low_complexity_315444:41728801..41728840+	Low_complexity	5'end
chr1:26390400-26390722	chr1	26390400	26390722	62.1	323	14	5	NM_198137	S	5'end inside	CATSPER4	20989|26369411_1:26368766..26369411	20989	0|SINE_28112:26390511..26390654+|LINE_11373:26390654..26390761-	SINE	5'end
chr16:47874064-47874211	chr16	47874064	47874211	98.29	148	28	13	NM_004352	A	5'end	CBLN1	0|47874764_1:47871538..47874764	0	0|LINE_1271981:47874068..47874173-	LINE	5'end
chr21:36364422-36364526	chr21	36364422	36364526	98.33	105	13	10	NM_001757	S	5'end inside	CBR1	0|36364648_1:36364010..36364648	0	-295|LINE_1434831:36364821..36365054-	LINE	3'end
chr21:36429277-36429765	chr21	36429277	36429765	83.49	489	6	53	NM_001236	S	5'end inside	CBR3	0|36430129_1:36429068..36430129	0	-565|SINE_1765401:36430330..36430490+	SINE	5'end
chr22:37879354-37879495	chr22	37879354	37879495	78.52	142	5	9	NM_175709	A	5'end	CBX7	0|37879612_1:37878559..37879612	0	-121|LINE_1451367:37879616..37879733+	LINE	5'end
chr19:14982539-14982955	chr19	14982539	14982955	95.67	417	13	38	NM_173482	S	5'end inside	CCDC105	0|14983143_1:14982590..14983143	0	-343|SINE_1661072:14983298..14983564+	SINE	5'end
chr4:110698314-110698453	chr4	110698314	110698453	100	140	17	7	NM_017918	S	5'end	CCDC109B	1823|110701509_1:110700276..110701509	-1823	0|LTR_179204:110697842..110699378+	LTR	inside
chr22:27498533-27498707	chr22	27498533	27498707	100	175	6	9	NM_173510	S	5'end inside	CCDC117	0|27499048_1:27498628..27499048	0	25|SINE_1783847:27498411..27498508-	SINE	5'end
chr7:76589004-76589256	chr7	76589004	76589256	65.43	253	22	29	NM_020879	S	5'end	CCDC146	0|76589330_1:76588931..76589330	0	764|Simple_repeat_179817:76588204..76588240+	Simple_repeat	3'end
chr2:159022248-159022793	chr2	159022248	159022793	93.15	546	17	59	NM_138803	A	5'end	CCDC148	0|159023059_1:159021898..159023059	0	118|Low_complexity_46611:159022065..159022130+	Low_complexity	3'end
chr10:13083377-13083445	chr10	13083377	13083445	80	69	9	5	NM_031455	A	5'end inside	CCDC3	0|13083787_1:13083100..13083787	0	-131|Low_complexity_239405:13083576..13083638+	Low_complexity	5'end
chr10:13083744-13084007	chr10	13083744	13084007	86.07	264	6	28	NM_031455	A	5'end	CCDC3	0|13083787_1:13083100..13083787	0	0|Low_complexity_239406:13083800..13083871+	Low_complexity	5'end
chr3:49211720-49211835	chr3	49211720	49211835	96.1	116	7	11	NM_178173	S	5'end inside	CCDC36	0|49212332_1:49211571..49212332	0	400|LINE_263376:49211259..49211320+	LINE	3'end
chr17:75624658-75625046	chr17	75624658	75625046	78.93	389	6	50	NM_017950	S	5'end inside	CCDC40	0|75625679_1:75623671..75625679	0	0|Low_complexity_338154:75624968..75625027+	Low_complexity	5'end
chr16:3026460-3026675	chr16	3026460	3026675	67.51	216	7	17	NM_001103175	A	5'end	CCDC64B	0|3026969_1:3026284..3026969	0	-309|Low_complexity_322150:3026984..3027014+	Low_complexity	5'end
chr18:50777761-50777820	chr18	50777761	50777820	91.67	60	7	4	NM_025214	A	5'end	CCDC68	0|50777847_1:50777515..50777847	0	-81|Low_complexity_344944:50777901..50777946+	Low_complexity	5'end
chr11:66116561-66116980	chr11	66116561	66116980	29.31	420	6	29	NM_018219	A	5'end inside	CCDC87	0|66117410_1:66116673..66117410	0	-823|SINE_1153017:66117803..66117997-	SINE	3'end
chr11:85074014-85074253	chr11	85074014	85074253	100	240	5	6	NM_152723	A	5'end inside	CCDC89	20132|85053882_1:85052520..85053882	20132	-1570|LINE_1025272:85075823..85076189+	LINE	5'out
chr2:118488490-118488817	chr2	118488490	118488817	84.31	328	6	17	NM_019044	A	5'end	CCDC93	152|118488338_1:118487329..118488338	152	-241|SINE_232349:118489058..118489329+	SINE	5'end
chr19:4198573-4198705	chr19	4198573	4198705	50	133	6	2	NM_018074	S	5'end inside	CCDC94	351|4198222_1:4197828..4198222	351	0|Simple_repeat_392449:4198579..4198695+|Simple_repeat_392448:4198555..4198576+	Simple_repeat	5'end
chr9:36160423-36160780	chr9	36160423	36160780	92.5	358	5	10	NM_005893	S	5'end inside	CCIN	3594|36156829_1:36156198..36156829	3594	-1163|SINE_880323:36161943..36162074+	SINE	5'end
chr3:42281287-42281442	chr3	42281287	42281442	98.33	156	6	10	NM_000729	A	5'end inside	CCK	0|42282524_1:42281153..42282524	0	-1528|DNA_71847:42282970..42283027-	DNA	3'out
chr5:132111326-132111525	chr5	132111326	132111525	69.73	200	90	28	NM_001039780	S	5'end inside	CCNI2	0|132111810_1:132110772..132111810	0	706|SINE_554435:132110494..132110620-	SINE	5'end
chr5:159671402-159671596	chr5	159671402	159671596	90.4	195	44	20	NM_024565	A	5'end inside	CCNJL	0|159672491_1:159671359..159672491	0	-41|Low_complexity_138726:159671637..159671663+	Low_complexity	5'end
chr5:159671829-159672089	chr5	159671829	159672089	86.13	261	23	29	NM_024565	A	5'end inside	CCNJL	0|159672491_1:159671359..159672491	0	-121|Low_complexity_138727:159672210..159672243+	Low_complexity	5'end
chr5:159672342-159672476	chr5	159672342	159672476	100	135	5	15	NM_024565	A	5'end	CCNJL	0|159672491_1:159671359..159672491	0	-25|Low_complexity_138728:159672501..159672552+	Low_complexity	5'end
chr9:89779008-89779174	chr9	89779008	89779174	90.84	167	11	14	NM_012119	A	5'end inside	CCRK	0|89779627_1:89779029..89779627	0	-607|SINE_900163:89779781..89780092+	SINE	5'end
chr9:89779278-89779728	chr9	89779278	89779728	85.04	451	35	36	NM_012119	A	5'end inside	CCRK	0|89779627_1:89779029..89779627	0	-53|SINE_900163:89779781..89780092+	SINE	5'end
chr11:66116561-66116980	chr11	66116561	66116980	29.31	420	6	29	NM_005125	S	5'end	CCS	0|66117410_1:66116673..66117410	0	-823|SINE_1153017:66117803..66117997-	SINE	3'end
chr5:139991991-139992769	chr5	139991991	139992769	80.77	779	24	64	NM_000591	A	5'end inside	CD14	0|139992923_1:139991666..139992923	0	499|LINE_495489:139991424..139991492+	LINE	3'end
chr1:27582205-27582538	chr1	27582205	27582538	94.01	334	7	32	NM_207397	A	5'end inside	CD164L2	0|27582418_1:27582187..27582418	0	0|Simple_repeat_4457:27582431..27582520+	Simple_repeat	5'end
chr1:156414093-156414369	chr1	156414093	156414369	97.87	277	29	25	NM_001766	S	5'end	CD1D	0|156414478_1:156414057..156414478	0	-325|LTR_29701:156414694..156414955+	LTR	5'end
chr3:113534689-113534886	chr3	113534689	113534886	86.02	198	19	18	NM_001004196	S	5'end inside	CD200	0|113535093_1:113534580..113535093	0	361|Low_complexity_73135:113534282..113534328+	Low_complexity	3'end
chr3:109293112-109293375	chr3	109293112	109293375	97.75	264	6	20	NM_001777	A	5'end	CD47	0|109293230_1:109292062..109293230	0	481|Simple_repeat_81211:109292564..109292631+	Simple_repeat	3'end
chr20:23014603-23015010	chr20	23014603	23015010	61.74	408	9	24	NM_012072	A	5'end inside	CD93	34385|22980218_2:22976403..22980218	34385	0|Simple_repeat_404865:23014784..23014811+	Simple_repeat	5'end
chr1:20788078-20788207	chr1	20788078	20788207	24.62	130	13	5	NM_001785	S	5'end inside	CDA	34899|20753179_1:20751481..20753179	34899	445|SINE_20056:20787360..20787633-	SINE	5'end
chr9:98420747-98421194	chr9	98420747	98421194	100	448	10	41	NM_033331	A	5'end inside	CDC14B	0|98422057_1:98420635..98422057	0	-23|Low_complexity_214485:98421217..98421307+	Low_complexity	5'end
chr1:225572264-225572656	chr1	225572264	225572656	96.67	393	5	48	NM_014826	A	5'end inside	CDC42BPA	0|225573375_1:225572069..225573375	0	0|Simple_repeat_28983:225572385..225572409+	Simple_repeat	5'end
chr14:102593412-102593589	chr14	102593412	102593589	72.19	178	38	29	NM_006035	A	5'end inside	CDC42BPB	0|102594184_1:102592741..102594184	0	0|Low_complexity_312626:102593485..102593581+	Low_complexity	5'end
chr11:64368175-64368319	chr11	64368175	64368319	75	145	5	10	NM_017525	A	5'end inside	CDC42BPG	0|64369210_1:64368290..64369210	0	-330|Simple_repeat_287234:64368649..64368746+	Simple_repeat	5'end
chr3:45162189-45162524	chr3	45162189	45162524	98.28	336	6	29	NM_178181	A	5'end inside	CDCP1	0|45162950_1:45162030..45162950	0	-428|Low_complexity_63660:45162952..45163003+	Low_complexity	5'end
chr16:67328595-67328872	chr16	67328595	67328872	92.2	278	40	23	NM_004360	S	5'end inside	CDH1	0|67329845_1:67328535..67329845	0	0|Simple_repeat_364996:67328748..67328805+	Simple_repeat	5'end
chr16:63712501-63712698	chr16	63712501	63712698	82.22	198	10	15	NM_001797	A	5'end inside	CDH11	0|63715165_1:63712157..63715165	0	-806|Low_complexity_327724:63713504..63713562+	Low_complexity	5'end
chr16:63714175-63714406	chr16	63714175	63714406	92.75	232	7	20	NM_001797	A	5'end	CDH11	0|63715165_1:63712157..63715165	0	613|Low_complexity_327724:63713504..63713562+	Low_complexity	3'end
chr16:81218486-81218910	chr16	81218486	81218910	87.27	425	19	40	NM_001257	S	5'end inside	CDH13	0|81219314_1:81218152..81219314	0	0|Simple_repeat_367179:81218439..81218487+	Simple_repeat	5'end
chr16:65509420-65509553	chr16	65509420	65509553	42.86	134	8	2	NM_004062	A	5'end inside	CDH16	3891|65513752_1:65513444..65513752	-3891	507|DNA_345521:65508717..65508913+	DNA	3'end
chr18:24009233-24009884	chr18	24009233	24009884	88.14	652	5	52	NM_001792	A	5'end inside	CDH2	0|24012173_1:24009412..24012173	0	-901|Simple_repeat_383357:24010785..24010812+	Simple_repeat	5'end
chr20:44313116-44313568	chr20	44313116	44313568	87.05	453	39	60	NM_021248	A	5'end inside	CDH22	0|44313695_1:44313106..44313695	0	0|Simple_repeat_407665:44313241..44313284+	Simple_repeat	5'end
chr11:2862163-2862365	chr11	2862163	2862365	90.7	203	28	29	NM_001122630	A	5'end inside	CDKN1C	0|2863600_1:2861599..2863600	0	0|Low_complexity_253635:2862185..2862230+	Low_complexity	5'end
chr11:2862884-2863525	chr11	2862884	2863525	97.32	642	35	80	NM_001122630	A	5'end inside	CDKN1C	0|2863600_1:2861599..2863600	0	0|Low_complexity_253636:2863325..2863378+	Low_complexity	5'end
chr5:149526671-149526759	chr5	149526671	149526759	90.57	89	46	9	NM_001804	S	5'end inside	CDX1	0|149527181_1:149526220..149527181	0	0|Low_complexity_137796:149526721..149526753+	Low_complexity	5'end
chr5:149527290-149527631	chr5	149527290	149527631	100	342	5	15	NM_001804	S	5'end inside	CDX1	109|149527181_1:149526220..149527181	109	0|SINE_568587:149527488..149527548+|SINE_568586:149527272..149527383-	SINE	5'end
chr13:27441032-27441105	chr13	27441032	27441105	94.64	74	9	7	NM_001265	A	5'end inside	CDX2	0|27441544_2:27438356..27441544	0	128|Low_complexity_286629:27440876..27440904+	Low_complexity	3'end
chr19:38484117-38484930	chr19	38484117	38484930	96.64	814	18	113	NM_004364	A	5'end inside	CEBPA	0|38486784_1:38483901..38486784	0	0|Low_complexity_352367:38484805..38484837+|Low_complexity_352368:38484847..38484885+|Low_complexity_352366:38484414..38484484+|Simple_repeat_397137:38484594..38484615+	Low_complexity	5'end
chr19:38485333-38485926	chr19	38485333	38485926	97.01	594	66	74	NM_004364	A	5'end	CEBPA	0|38486784_1:38483901..38486784	0	0|Simple_repeat_397138:38485393..38485465+|Low_complexity_352370:38485513..38485545+	Simple_repeat	inside
chr19:38486127-38486639	chr19	38486127	38486639	90.03	513	31	51	NM_004364	A	5'end	CEBPA	0|38486784_1:38483901..38486784	0	582|Low_complexity_352370:38485513..38485545+	Low_complexity	3'end
chr8:48812652-48813086	chr8	48812652	48813086	88.88	435	55	63	NM_005195	A	5'end inside	CEBPD	0|48814206_1:48812319..48814206	0	0|Low_complexity_190436:48812911..48812932+|Low_complexity_190435:48812700..48812724+	Low_complexity	5'end
chr8:48813110-48813308	chr8	48813110	48813308	98.61	199	12	29	NM_005195	A	5'end inside	CEBPD	0|48814206_1:48812319..48814206	0	0|Low_complexity_190437:48813187..48813209+	Low_complexity	5'end
chr22:45310394-45310467	chr22	45310394	45310467	95.45	74	33	6	NM_014246	A	5'end inside	CELSR1	0|45313525_2:45307981..45313525	0	-556|Low_complexity_368840:45311023..45311059+	Low_complexity	5'end
chr22:45310500-45310751	chr22	45310500	45310751	92.4	252	27	30	NM_014246	A	5'end inside	CELSR1	0|45313525_2:45307981..45313525	0	-272|Low_complexity_368840:45311023..45311059+	Low_complexity	5'end
chr1:109594190-109594824	chr1	109594190	109594824	86.27	635	5	34	NM_001408	S	5'end inside	CELSR2	0|109594246_1:109593468..109594246	0	0|Simple_repeat_15979:109594259..109594306+	Simple_repeat	inside
chr1:109595107-109595363	chr1	109595107	109595363	73.03	257	6	11	NM_001408	S	5'end inside	CELSR2	861|109594246_1:109593468..109594246	861	801|Simple_repeat_15979:109594259..109594306+	Simple_repeat	3'end
chr1:109595476-109595634	chr1	109595476	109595634	96.67	159	5	6	NM_001408	S	5'end inside	CELSR2	1230|109594246_1:109593468..109594246	1230	1170|Simple_repeat_15979:109594259..109594306+	Simple_repeat	3'end
chr3:48673466-48674092	chr3	48673466	48674092	95.14	627	70	73	NM_001407	A	5'end inside	CELSR3	0|48676671_1:48673339..48676671	0	-950|Low_complexity_63939:48675042..48675213+	Low_complexity	5'end
chr20:3714300-3714954	chr20	3714300	3714954	97.65	655	28	76	NM_001810	A	5'end inside	CENPB	0|3715636_1:3714343..3715636	0	-176|Low_complexity_355396:3715130..3715240+	Low_complexity	5'end
chr11:72115753-72116016	chr11	72115753	72116016	86.67	264	7	6	NM_001040118	A	5'end inside	CENTD2	100|72115653_1:72115324..72115653	100	0|LINE_1017030:72116007..72116140+	LINE	5'end
chr1:178189252-178189334	chr1	178189252	178189334	95.54	83	8	6	NM_014810	S	5'end	CEP350	1005|178191042_1:178190339..178191042	-1005	0|SINE_123279:178189020..178189329-|SINE_123280:178189329..178189438+	SINE	5'end
chr3:127906156-127906296	chr3	127906156	127906296	87.36	141	8	13	NM_032343	S	5'end inside	CHCHD6	0|127906296_1:127905575..127906296	0	143|Simple_repeat_83606:127905892..127906013+	Simple_repeat	3'end
chr1:6161922-6162240	chr1	6161922	6162240	98.54	319	21	40	NM_015557	A	5'end inside	CHD5	0|6163401_1:6161824..6163401	0	-45|Low_complexity_559:6162285..6162363+	Low_complexity	5'end
chr3:53854770-53855327	chr3	53854770	53855327	59.02	558	21	68	NM_018397	A	5'end inside	CHDH	0|53855871_1:53854761..53855871	0	0|Low_complexity_64336:53855239..53855264+|Low_complexity_64335:53855204..53855232+	Low_complexity	5'end
chr16:88252560-88252734	chr16	88252560	88252734	58.52	175	14	6	NM_001083314	A	5'end	CHMP1A	423|88252137_1:88250693..88252137	423	-196|SINE_1521074:88252930..88253071+	SINE	5'end
chr3:185581893-185582269	chr3	185581893	185582269	79.33	377	16	38	NM_003741	S	5'end inside	CHRD	0|185582273_1:185581786..185582273	0	-245|SINE_397853:185582514..185582747-	SINE	3'end
chr11:74119977-74120555	chr11	74119977	74120555	95.63	579	26	65	NM_015424	A	5'end	CHRDL2	0|74120522_1:74119908..74120522|74120522_2:74119908..74120522	0	0|Simple_repeat_288741:74120037..74120086+	Simple_repeat	inside
chr11:3649588-3649992	chr11	3649588	3649992	100	405	12	7	NM_020402	A	5'end	CHRNA10	4005|3645583_1:3644951..3645583	4005	25|Low_complexity_253684:3649411..3649563+	Low_complexity	3'end
chr15:76699862-76700447	chr15	76699862	76700447	89.03	586	64	80	NM_000743	A	5'end inside	CHRNA3	0|76700671_1:76699301..76700671|76700671_2:76699301..76700671	0	0|Simple_repeat_351354:76700112..76700159+|Simple_repeat_351355:76700408..76700440+	Simple_repeat	5'end
chr15:76720655-76720873	chr15	76720655	76720873	98.07	219	35	17	NM_000750	A	5'end	CHRNB4	0|76720876_1:76720242..76720876	0	-1289|LINE_1241020:76722162..76722258+	LINE	5'end
chr2:233097157-233097485	chr2	233097157	233097485	63.18	329	17	28	NM_000751	S	5'end	CHRND	0|233097405_1:233094858..233097405	0	0|SINE_291770:233097478..233097609+	SINE	5'end
chr17:4745687-4746439	chr17	4745687	4746439	99.16	753	19	53	NM_000080	A	5'end inside	CHRNE	0|4746181_1:4743044..4746181	0	-1503|SINE_1527790:4747942..4748230-	SINE	3'out
chr3:127725596-127726081	chr3	127725596	127726081	88.39	486	5	56	NM_152889	S	5'end inside	CHST13	0|127726045_1:127725470..127726045	0	471|Simple_repeat_83580:127725086..127725125+	Simple_repeat	3'end
chr3:144322849-144323244	chr3	144322849	144323244	92.98	396	7	38	NM_004267	S	5'end inside	CHST2	0|144323525_1:144320572..144323525	0	157|Low_complexity_76422:144322655..144322692+	Low_complexity	3'end
chr16:70118868-70119118	chr16	70118868	70119118	81.48	251	5	9	NM_005769	S	5'end inside	CHST4	65107|70053761_1:70053274..70053761	65107	0|SINE_1506282:70118868..70119173+	SINE	5'end
chrX:46318370-46319043	chrX	46318370	46319043	36.74	674	51	85	NM_019886	S	5'end inside	CHST7	0|46319846_1:46317998..46319846	0	0|Low_complexity_224919:46318822..46318857+	Low_complexity	5'end
chr19:38804092-38804378	chr19	38804092	38804378	84.57	287	9	27	NM_001127895	S	5'end	CHST8	0|38806193_1:38804119..38806193	0	89|SINE_1675902:38803875..38804003+	SINE	3'end
chr19:38805959-38806117	chr19	38805959	38806117	80.77	159	7	13	NM_001127895	S	5'end inside	CHST8	0|38806193_1:38804119..38806193	0	-704|Simple_repeat_397202:38806821..38806844+	Simple_repeat	5'end
chr5:129267457-129267865	chr5	129267457	129267865	90.6	409	8	39	NM_175856	S	5'end	CHSY3	0|129269511_1:129267452..129269511	0	-115|Low_complexity_135769:129267980..129268043+	Low_complexity	5'end
chr5:129268075-129268302	chr5	129268075	129268302	96.65	228	43	30	NM_175856	S	5'end	CHSY3	0|129269511_1:129267452..129269511	0	0|Simple_repeat_138443:129268132..129268172+	Simple_repeat	5'end
chr16:777400-777816	chr16	777400	777816	91.39	417	41	32	NM_022092	S	5'end	CHTF18	0|779342_1:777377..779342	0	-587|Low_complexity_321908:778403..778444+	Low_complexity	5'end
chr18:12244148-12244676	chr18	12244148	12244676	87.77	529	25	56	NM_198289	S	5'end inside	CIDEA	0|12245089_1:12244147..12245089	0	0|Low_complexity_339837:12244302..12244326+	Low_complexity	5'end
chr1:41100093-41100285	chr1	41100093	41100285	87.16	193	37	28	NM_133467	A	5'end inside	CITED4	0|41100872_2:41099536..41100872	0	0|Low_complexity_3637:41100214..41100253+|Low_complexity_3636:41100007..41100099+	Low_complexity	5'end
chr14:103058257-103058658	chr14	103058257	103058658	92.82	402	35	49	NM_001823	A	5'end inside	CKB	0|103059549_1:103056816..103059549	0	0|Low_complexity_312674:103058342..103058377+	Low_complexity	5'end
chr14:103058815-103059268	chr14	103058815	103059268	97.67	454	20	56	NM_001823	A	5'end inside	CKB	0|103059549_1:103056816..103059549	0	0|Low_complexity_312676:103058816..103058882+	Low_complexity	5'end
chr3:191522799-191522955	chr3	191522799	191522955	76.02	157	6	18	NM_021101	A	5'end inside	CLDN1	0|191523156_1:191522508..191523156	0	-531|Simple_repeat_92372:191523486..191523526+	Simple_repeat	5'end
chr13:94883941-94884343	chr13	94883941	94884343	95.45	403	5	22	NM_182848	S	5'end inside	CLDN10	0|94884277_1:94884048..94884277	0	260|LINE_1157815:94882821..94883681+	LINE	3'end
chr13:95003014-95003285	chr13	95003014	95003285	96.19	272	12	20	NM_006984	S	5'end inside	CLDN10	0|95003497_1:95002692..95003497	0	81|Simple_repeat_328126:95002883..95002933+	Simple_repeat	3'end
chr3:171619324-171619740	chr3	171619324	171619740	91.15	417	19	36	NM_005602	S	5'end inside	CLDN11	0|171620577_1:171618933..171620577	0	36|Low_complexity_81314:171619241..171619288+	Low_complexity	3'end
chr3:139200300-139200508	chr3	139200300	139200508	82.5	209	5	8	NM_001002026	S	5'end inside	CLDN18	11173|139211893_1:139211681..139211893	-11173	391|DNA_85716:139199268..139199909-	DNA	5'end
chr8:8596696-8597112	chr8	8596696	8597112	27.66	417	8	52	NM_194284	S	5'end inside	CLDN23	0|8598277_1:8596541..8598277	0	0|Low_complexity_186291:8596988..8597031+|Low_complexity_186290:8596768..8596806+	Low_complexity	5'end
chr8:8597453-8597987	chr8	8597453	8597987	98.48	535	100	56	NM_194284	S	5'end inside	CLDN23	0|8598277_1:8596541..8598277	0	422|Low_complexity_186291:8596988..8597031+	Low_complexity	3'end
chr7:72821743-72822121	chr7	72821743	72822121	91.93	379	80	38	NM_001306	A	5'end inside	CLDN3	0|72823051_1:72821315..72823051	0	111|Simple_repeat_179180:72821594..72821632+	Simple_repeat	3'end
chr7:72823015-72823115	chr7	72823015	72823115	78	101	10	5	NM_001306	A	5'end	CLDN3	0|72823051_1:72821315..72823051	0	-265|SINE_728310:72823380..72823679+	SINE	5'end
chr7:72883665-72883783	chr7	72883665	72883783	80.85	119	172	10	NM_001305	S	5'end inside	CLDN4	0|72883981_1:72883370..72883981	0	-1345|SINE_728418:72885128..72885429+	SINE	5'end
chr22:17891305-17891953	chr22	17891305	17891953	71.76	649	130	65	NM_003277	A	5'end inside	CLDN5	0|17892254_1:17890871..17892254	0	-29|Low_complexity_366446:17891982..17892007+	Low_complexity	5'end
chr16:3003562-3003682	chr16	3003562	3003682	63.33	121	6	5	NM_020982	S	5'end inside	CLDN9	0|3003982_1:3003680..3003982	0	1856|SINE_1449672:3001568..3001706-	SINE	5'out
chr14:37793990-37794548	chr14	37793990	37794548	93.71	559	24	48	NM_175060	A	5'end inside	CLEC14A	0|37795288_1:37794005..37795288	0	0|Low_complexity_304268:37794417..37794438+	Low_complexity	5'end
chr12:10142669-10142778	chr12	10142669	10142778	93.75	110	8	4	NM_016511	A	5'end inside	CLEC1A	12564|10155705_1:10155342..10155705	-12564	277|SINE_1206199:10142292..10142392-	SINE	5'end
chr19:7702421-7702655	chr19	7702421	7702655	100	235	7	5	NM_198492	A	5'end inside	CLEC4G	11|7702410_1:7700793..7702410	11	-67|SINE_1649012:7702722..7702843-	SINE	3'end
chr4:141567827-141567961	chr4	141567827	141567961	61.67	135	6	10	NM_004362	A	5'end inside	CLGN	0|141568407_1:141567492..141568407	0	-808|SINE_475869:141568769..141568926-	SINE	3'end
chr9:139008955-139009955	chr9	139008955	139009955	96.96	1001	72	104	NM_004669	A	5'end inside	CLIC3	0|139010164_1:139008755..139010164	0	2178|Simple_repeat_230270:139006650..139006777+	Simple_repeat	3'out
chr3:141136743-141137090	chr3	141136743	141137090	74.01	348	13	42	NM_022131	S	5'end inside	CLSTN2	0|141137802_1:141136117..141137802	0	914|Simple_repeat_85288:141135809..141135829+	Simple_repeat	3'end
chr16:65287094-65287852	chr16	65287094	65287852	75.01	759	170	57	NM_178818	A	5'end inside	CMTM4	0|65288763_1:65287450..65288763	0	0|LINE_1280750:65287241..65287337-	LINE	5'end
chr1:26376417-26376717	chr1	26376417	26376717	85.71	301	6	14	NM_006314	S	5'end inside	CNKSR1	7006|26369411_1:26368766..26369411	7006	-54|SINE_28093:26376771..26377066+	SINE	5'end
chr6:154872719-154872817	chr6	154872719	154872817	100	99	10	7	NM_173515	A	5'end inside	CNKSR3	0|154873693_1:154872252..154873693	0	870|SINE_675042:154871785..154871849+	SINE	3'end
chr10:101078915-101079031	chr10	101078915	101079031	98.77	117	11	9	NM_020348	S	5'end inside	CNNM1	0|101080645_1:101079000..101080645	0	-105|Simple_repeat_273738:101079136..101079168+	Simple_repeat	5'end
chr10:101079767-101080535	chr10	101079767	101080535	94.54	769	54	71	NM_020348	S	5'end inside	CNNM1	0|101080645_2:101079000..101080645|101080645_1:101079000..101080645	0	-469|LINE_966180:101081004..101081254-	LINE	3'end
chr19:59334375-59334562	chr19	59334375	59334562	100	188	5	6	NM_014516	S	5'end inside	CNOT3	238|59334137_1:59332883..59334137	238	569|Low_complexity_354631:59333774..59333806+	Low_complexity	3'end
chr7:155018464-155019154	chr7	155018464	155019154	79.31	691	8	58	NM_001103176	A	5'end inside	CNPY1	0|155019118_1:155018572..155019118	0	383|SINE_778838:155017796..155018081+	SINE	3'end
chr9:34581225-34581418	chr9	34581225	34581418	57.35	194	5	17	NM_001842	A	5'end	CNTFR	0|34581978_2:34579113..34581978	0	1036|Simple_repeat_217765:34580164..34580189+	Simple_repeat	3'end
chr9:17124878-17125157	chr9	17124878	17125157	98.92	280	5	31	NM_001114395	S	5'end inside	CNTLN	0|17125706_1:17124821..17125706	0	1075|SINE_870645:17123562..17123803+	SINE	3'end
chr14:30413301-30413726	chr14	30413301	30413726	65.91	426	8	55	NM_004086	S	5'end inside	COCH	0|30414508_1:30413106..30414508	0	0|Low_complexity_303241:30413555..30413576+	Low_complexity	5'end
chr1:86394874-86394992	chr1	86394874	86394992	88.13	119	7	13	NM_152890	A	5'end	COL24A1	0|86395459_1:86393866..86395459	0	-1033|Simple_repeat_12845:86396025..86396064+	Simple_repeat	5'end
chr4:110442473-110442739	chr4	110442473	110442739	100	267	5	17	NM_032518	A	5'end inside	COL25A1	0|110443706_1:110442419..110443706	0	-1849|DNA_108317:110444588..110444796+	DNA	5'out
chr9:115956559-115956666	chr9	115956559	115956666	95	108	47	9	NM_032888	S	5'end	COL27A1	0|115956843_1:115956096..115956843	0	362|Low_complexity_216639:115956174..115956197+	Low_complexity	3'end
chr12:46684733-46684914	chr12	46684733	46684914	79.64	182	6	14	NM_033150	A	5'end	COL2A1	0|46684998_1:46684156..46684998	0	1339|Simple_repeat_303241:46683354..46683394+	Simple_repeat	3'end
chr21:46226485-46226643	chr21	46226485	46226643	71.77	159	7	14	NM_001848	S	5'end inside	COL6A1	621|46225864_1:46225536..46225864	621	404|Low_complexity_366107:46225913..46226081+	Low_complexity	3'end
chr20:60918282-60918387	chr20	60918282	60918387	97.14	106	5	7	NM_001853	S	5'end	COL9A3	0|60919336_1:60918130..60919336	0	-297|Low_complexity_360886:60918684..60918712+	Low_complexity	5'end
chr19:18761525-18761993	chr19	18761525	18761993	60.37	469	5	49	NM_000095	A	5'end inside	COMP	0|18763284_1:18760037..18763284	0	-28|Low_complexity_351197:18762021..18762051+	Low_complexity	5'end
chr7:983309-983435	chr7	983309	983435	86.06	127	13	8	NM_001031617	A	5'end	COX19	1544|981765_1:981224..981765	1544	103|SINE_683089:982915..983206-	SINE	5'end
chr16:31346833-31346970	chr16	31346833	31346970	91.67	138	6	12	NM_005205	A	5'end inside	COX6A2	0|31347183_1:31346392..31347183	0	3|Low_complexity_324913:31346728..31346830+	Low_complexity	3'end
chr15:81113124-81113440	chr15	81113124	81113440	93.96	317	7	43	NM_030594	A	5'end inside	CPEB1	0|81114596_1:81112171..81114596	0	0|Low_complexity_319710:81113188..81113230+	Low_complexity	5'end
chr15:81113570-81113855	chr15	81113570	81113855	54.92	286	5	43	NM_030594	A	5'end inside	CPEB1	0|81114596_1:81112171..81114596	0	-3|Low_complexity_319711:81113858..81113903+	Low_complexity	5'end
chr5:175156498-175156838	chr5	175156498	175156838	91.38	341	21	47	NM_006650	S	5'end inside	CPLX2	0|175157285_1:175156215..175157285	0	733|LINE_514657:175155432..175155765-	LINE	5'end
chr8:145605691-145606109	chr8	145605691	145606109	70.5	419	8	50	NM_013291	A	5'end	CPSF1	0|145606030_1:145605198..145606030	0	-190|SINE_861290:145606299..145606422+	SINE	5'end
chr1:205884902-205885663	chr1	205884902	205885663	96.64	762	6	67	NM_175710	S	5'end inside	CR1L	0|205885575_1:205885012..205885575	0	0|Low_complexity_22551:205884969..205885000+	Low_complexity	inside
chr11:46256038-46256390	chr11	46256038	46256390	80.53	353	5	38	NM_052854	S	5'end inside	CREB3L1	0|46256792_1:46256120..46256792	0	0|Low_complexity_259090:46256052..46256118+	Low_complexity	5'end
chr7:137336746-137336899	chr7	137336746	137336899	22.22	154	5	9	NM_194071	A	5'end inside	CREB3L2	0|137337596_1:137336831..137337596	0	276|Simple_repeat_188605:137336443..137336470+	Simple_repeat	3'end
chr19:4105807-4106055	chr19	4105807	4106055	58	249	7	10	NM_032607	S	5'end inside	CREB3L3	18098|4124483_1:4124153..4124483	-18098	-134|SINE_1643174:4106189..4106327-	SINE	3'end
chr16:3871164-3871397	chr16	3871164	3871397	76.02	234	11	22	NM_001079846	A	5'end	CREBBP	0|3871652_1:3870649..3871652	0	0|SINE_1450712:3871295..3871387-	SINE	5'end
chr16:3871516-3871867	chr16	3871516	3871867	96.82	352	6	22	NM_001079846	A	5'end	CREBBP	0|3871652_1:3870649..3871652	0	0|LINE_1254411:3871675..3871785+	LINE	5'end
chr2:101369991-101370395	chr2	101369991	101370395	83.99	405	8	51	NM_153836	A	5'end inside	CREG2	0|101370619_2:101369709..101370619|101370619_1:101369709..101370619	0	0|Low_complexity_39290:101370052..101370097+|Low_complexity_39291:101370312..101370343+|Low_complexity_39292:101370364..101370385+	Low_complexity	5'end
chr5:76285483-76285792	chr5	76285483	76285792	97.22	310	5	27	NM_001882	S	5'end inside	CRHBP	0|76286284_1:76285191..76286284	0	-2249|SINE_531500:76288041..76288320+	SINE	5'out
chr17:41216881-41216974	chr17	41216881	41216974	94.34	94	18	9	NM_004382	S	5'end	CRHR1	0|41218691_1:41216447..41218691	0	-252|Low_complexity_334361:41217226..41217419+	Low_complexity	5'end
chr7:30688609-30688751	chr7	30688609	30688751	67.2	143	30	16	NM_001883	A	5'end inside	CRHR2	0|30688970_1:30687897..30688970	0	0|Low_complexity_168824:30688670..30688695+	Low_complexity	5'end
chr2:36436942-36437251	chr2	36436942	36437251	92.64	310	25	29	NM_016441	S	5'end inside	CRIM1	0|36437764_1:36435901..36437764	0	34|Low_complexity_31418:36436767..36436908+	Low_complexity	3'end
chr14:105023666-105023970	chr14	105023666	105023970	33.6	305	5	25	NM_001311	S	5'end	CRIP1	0|105025341_1:105023648..105025341	0	-1086|Low_complexity_312862:105025056..105025111+	Low_complexity	5'end
chr14:105012283-105012653	chr14	105012283	105012653	56.07	371	6	53	NM_001312	S	5'end inside	CRIP2	0|105012945_1:105011370..105012945	0	0|Simple_repeat_343295:105012614..105012648+	Simple_repeat	5'end
chr4:5945212-5945506	chr4	5945212	5945506	99.02	295	26	51	NM_001014809	A	5'end inside	CRMP1	0|5946017_1:5944972..5946017	0	-128|Low_complexity_85609:5945634..5945709+	Low_complexity	5'end
chr4:5945550-5945983	chr4	5945550	5945983	96.19	434	19	71	NM_001014809	A	5'end inside	CRMP1	0|5946017_1:5944972..5946017	0	0|Low_complexity_85609:5945634..5945709+|Simple_repeat_94384:5945720..5945772+	Low_complexity	5'end
chr15:88873953-88874258	chr15	88873953	88874258	20.72	306	9	47	NM_001042574	S	5'end inside	CRTC3	0|88874980_1:88873693..88874980	0	0|Low_complexity_320494:88874210..88874231+|Low_complexity_320493:88874080..88874178+	Low_complexity	5'end
chr22:25345437-25345519	chr22	25345437	25345519	100	83	5	3	NM_001886	S	5'end	CRYBA4	29173|25316264_1:25315516..25316264	29173	23|SINE_1781702:25345286..25345414-	SINE	5'end
chr22:25345437-25345519	chr22	25345437	25345519	100	83	5	3	NM_001887	A	5'end	CRYBB1	29173|25316264_1:25315516..25316264	29173	23|SINE_1781702:25345286..25345414-	SINE	5'end
chr2:208697073-208697168	chr2	208697073	208697168	83.64	96	11	10	NM_006891	A	5'end inside	CRYGD	0|208697514_1:208697079..208697514	0	612|Low_complexity_54436:208696223..208696461+	Low_complexity	3'end
chr1:110254644-110254784	chr1	110254644	110254784	68.75	141	10	12	NM_172212	S	5'end inside	CSF1	0|110255412_1:110254666..110255412	0	-79|Simple_repeat_16052:110254863..110254911+	Simple_repeat	5'end
chr15:73792271-73792361	chr15	73792271	73792361	51.56	91	16	8	NM_001897	A	5'end	CSPG4	23616|73768655_1:73768353..73768655	23616	-490|SINE_1429010:73792851..73793048-	SINE	3'end
chr12:75796886-75797085	chr12	75796886	75797085	32.86	200	9	24	NM_001321	A	5'end inside	CSRP2	0|75797347_1:75796763..75797347	0	129|Low_complexity_278251:75796736..75796757+	Low_complexity	3'end
chr18:18251968-18252053	chr18	18251968	18252053	92.86	86	5	7	NM_172241	A	5'end	CTAGE1	68641|18183327_1:18182414..18183327	68641	-54|LTR_614624:18252107..18252316+	LTR	5'end
chr10:126839619-126839949	chr10	126839619	126839949	83.72	331	5	30	NM_001083914	A	5'end	CTBP2	0|126841317_1:126837214..126841317	0	0|Low_complexity_252637:126839766..126839806+	Low_complexity	5'end
chr12:56527429-56527819	chr12	56527429	56527819	96	391	9	25	NM_005730	A	5'end	CTDSP2	116|56527313_1:56525107..56527313	116	0|SINE_1234863:56527472..56527771+	SINE	5'end
chr3:37876970-37877262	chr3	37876970	37877262	89.22	293	8	29	NM_001008392	S	5'end	CTDSPL	0|37879043_1:37876942..37879043	0	-885|Low_complexity_63028:37878147..37878186+	Low_complexity	5'end
chr5:11957737-11957878	chr5	11957737	11957878	84.85	142	11	6	NM_001332	A	5'end	CTNND2	34|11957703_1:11956550..11957703	34	224|Low_complexity_117689:11957489..11957513+	Low_complexity	3'end
chr9:89530450-89530891	chr9	89530450	89530891	91.16	442	5	33	NM_001912	S	5'end inside	CTSL1	0|89531362_1:89530535..89531362	0	-609|SINE_900066:89531500..89531817+	SINE	5'end
chr9:89531133-89531220	chr9	89531133	89531220	97.27	88	11	10	NM_001912	S	5'end inside	CTSL1	0|89531362_1:89530535..89531362	0	-280|SINE_900066:89531500..89531817+	SINE	5'end
chr9:89576075-89576398	chr9	89576075	89576398	88.95	324	12	19	NM_001023564	S	5'end	CTSL3	44713|89531362_1:89530535..89531362	44713	-667|Low_complexity_213699:89577065..89577088+	Low_complexity	5'end
chr7:117300292-117300717	chr7	117300292	117300717	92.23	426	41	57	NM_033427	A	5'end inside	CTTNBP2	0|117301101_1:117300178..117301101	0	0|Low_complexity_179990:117300561..117300585+|Low_complexity_179991:117300623..117300668+	Low_complexity	5'end
chr7:117300782-117300873	chr7	117300782	117300873	94.88	92	52	14	NM_033427	A	5'end inside	CTTNBP2	0|117301101_1:117300178..117301101	0	-7|Low_complexity_179992:117300880..117300952+	Low_complexity	5'end
chr17:4589317-4589895	chr17	4589317	4589895	54.01	579	47	66	NM_022059	A	5'end inside	CXCL16	0|4590159_1:4588787..4590159	0	1015|DNA_349920:4588197..4588302+	DNA	3'end
chr18:70109533-70110058	chr18	70109533	70110058	84.38	526	87	50	NM_148923	A	5'end inside	CYB5A	0|70110750_2:70109121..70110750|70110750_1:70109121..70110750	0	774|SINE_1635399:70108460..70108759-	SINE	5'end
chr18:70110343-70110617	chr18	70110343	70110617	90.74	275	5	27	NM_148923	A	5'end	CYB5A	0|70110750_2:70109121..70110750	0	-686|LTR_627092:70111303..70111457+	LTR	5'end
chr2:172087437-172087693	chr2	172087437	172087693	65.53	257	5	19	NM_001127383	S	5'end inside	CYBRD1	0|172088435_1:172087068..172088435	0	695|LTR_87209:172085852..172086742-	LTR	5'end
chr2:172087786-172088129	chr2	172087786	172088129	75.56	344	5	30	NM_001127383	S	5'end inside	CYBRD1	0|172088435_1:172087068..172088435	0	1044|LTR_87209:172085852..172086742-	LTR	5'end
chr8:145660945-145661203	chr8	145660945	145661203	73.8	259	20	13	NM_001129888	A	5'end inside	CYHR1	210|145663313_1:145661413..145663313	-210	-687|Simple_repeat_212815:145661890..145661959+	Simple_repeat	5'end
chr15:72806115-72806225	chr15	72806115	72806225	98.57	111	10	7	NM_000499	A	5'end	CYP1A1	0|72806389_1:72805239..72806389	0	-218|LINE_1238835:72806443..72806777-	LINE	3'end
chr2:38156559-38157216	chr2	38156559	38157216	94.09	658	16	61	NM_000104	A	5'end inside	CYP1B1	0|38158022_1:38154780..38158022	0	0|Low_complexity_31632:38156863..38156895+	Low_complexity	5'end
chr20:52222572-52222932	chr20	52222572	52222932	84.52	361	7	21	NM_000782	A	5'end inside	CYP24A1	0|52224393_1:52222659..52224393	0	1269|SINE_1748597:52221103..52221303-	SINE	5'end
chr20:52223035-52223594	chr20	52223035	52223594	82.47	560	10	48	NM_000782	A	5'end inside	CYP24A1	0|52224393_1:52222659..52224393	0	-833|Simple_repeat_409082:52224427..52224457+	Simple_repeat	5'end
chr10:94823899-94824810	chr10	94823899	94824810	69.85	912	11	76	NM_057157	S	5'end inside	CYP26A1	0|94825246_1:94823262..94825246	0	711|SINE_1085067:94823118..94823188+	SINE	3'end
chr2:72227954-72228450	chr2	72227954	72228450	94.86	497	11	51	NM_019885	A	5'end inside	CYP26B1	0|72228512_1:72224629..72228512	0	-62|Simple_repeat_42621:72228512..72228563+	Simple_repeat	5'end
chr2:72230477-72230798	chr2	72230477	72230798	87.55	322	18	28	NM_019885	A	5'end	CYP26B1	0|72230683_2:72229563..72230683	0	545|Simple_repeat_42625:72229866..72229932+	Simple_repeat	3'end
chr10:94811944-94812104	chr10	94811944	94812104	98.89	161	11	18	NM_183374	S	5'end inside	CYP26C1	0|94813242_1:94810016..94813242	0	-115|LINE_962767:94812219..94812290-	LINE	3'end
chr12:56445802-56446376	chr12	56445802	56446376	88.7	575	17	36	NM_000785	A	5'end inside	CYP27B1	0|56446267_1:56445122..56446267	0	-1557|SINE_1234774:56447933..56448061+	SINE	5'out
chr12:56446999-56447074	chr12	56446999	56447074	97.5	76	5	8	NM_000785	A	5'end inside	CYP27B1	732|56446267_1:56445122..56446267	732	-859|SINE_1234774:56447933..56448061+	SINE	5'end
chr10:135191956-135192262	chr10	135191956	135192262	90.84	307	30	30	NM_000773	S	5'end inside	CYP2E1	0|135192551_1:135191245..135192551	0	1828|LINE_982067:135189832..135190128+	LINE	3'out
chr11:14870004-14870254	chr11	14870004	14870254	86.04	251	6	16	NM_024514	A	5'end inside	CYP2R1	0|14870347_2:14869476..14870347	0	570|SINE_1120786:14869301..14869434+	SINE	3'end
chr19:46390958-46391214	chr19	46390958	46391214	85.78	257	17	23	NM_030622	S	5'end inside	CYP2S1	0|46391165_1:46390583..46391165	0	0|Simple_repeat_398499:46391032..46391078+	Simple_repeat	5'end
chr19:15871441-15871992	chr19	15871441	15871992	78.92	552	115	44	NM_001082	A	5'end	CYP4F2	2637|15875016_1:15874629..15875016	-2637	0|LTR_631779:15871424..15872430+	LTR	inside
chr8:65873710-65873800	chr8	65873710	65873800	86.92	91	19	13	NM_004820	A	5'end inside	CYP7B1	0|65874276_1:65873544..65874276	0	170|Low_complexity_192668:65873519..65873540+	Low_complexity	3'end
chr4:4439920-4440896	chr4	4439920	4440896	76.92	977	18	91	NM_014392	S	5'end inside	D4S234E	0|4440820_1:4438494..4440820|4440820_2:4438494..4440820	0	-916|LINE_338915:4441812..4441994+	LINE	5'end
chr6:39867911-39868475	chr6	39867911	39868475	76.56	565	56	54	NM_015345	S	5'end	DAAM2	0|39868404_1:39868044..39868404	0	0|Simple_repeat_151524:39868422..39868472+	Simple_repeat	5'end
chr1:58488408-58488672	chr1	58488408	58488672	67.74	265	12	31	NM_021080	A	5'end inside	DAB1	0|58488683_1:58487860..58488683	0	-14|Simple_repeat_8958:58488686..58488756+	Simple_repeat	5'end
chr14:58174539-58174608	chr14	58174539	58174608	81.67	70	12	10	NM_016651	S	5'end inside	DACT1	0|58175330_1:58174052..58175330	0	147|Low_complexity_307551:58174357..58174392+	Low_complexity	3'end
chr20:43467850-43468098	chr20	43467850	43468098	43.53	249	8	25	NM_001048222	S	5'end inside	DBNDD2	0|43469368_1:43467872..43469368	0	0|Low_complexity_359147:43468033..43468065+	Low_complexity	5'end
chr12:43730594-43730942	chr12	43730594	43730942	91.29	349	43	37	NM_001004329	A	5'end inside	DBX2	0|43731653_1:43730469..43731653	0	-1244|Low_complexity_273972:43732186..43732214+	Low_complexity	5'end
chr3:100102522-100102700	chr3	100102522	100102700	91.96	179	8	14	NM_080927	A	5'end inside	DCBLD2	118|100103597_1:100102818..100103597	-118	0|Low_complexity_71043:100102677..100102773+	Low_complexity	5'end
chr1:85702493-85702782	chr1	85702493	85702782	82.73	290	6	22	NM_012137	A	5'end inside	DDAH1	0|85703756_1:85702528..85703756	0	-78|Simple_repeat_12762:85702860..85702882+	Simple_repeat	5'end
chr11:103412098-103412736	chr11	103412098	103412736	97.06	639	5	17	NM_001001711	S	5'end inside	DDI1	0|103413200_1:103412615..103413200	0	0|Low_complexity_265290:103412736..103412760+|SINE_1178465:103412099..103412390+	Low_complexity	5'end
chr20:47270281-47270736	chr20	47270281	47270736	83.75	456	11	20	NM_017895	S	5'end inside	DDX27	807|47269474_1:47269190..47269474	807	0|LINE_1416651:47270029..47270457+	LINE	inside
chr6:74161279-74161397	chr6	74161279	74161397	99.14	119	20	12	NM_018665	S	5'end inside	DDX43	0|74161599_1:74161146..74161599	0	325|SINE_636606:74160818..74160954+	SINE	3'end
chr20:29523709-29523820	chr20	29523709	29523820	96.27	112	54	8	NM_001037500	A	5'end inside	DEFB124	2810|29526942_1:29526630..29526942	-2810	0|Other_3617:29522555..29523917-	Other	5'end
chr11:32993788-32994006	chr11	32993788	32994006	96.67	219	23	29	NM_001077242	S	5'end inside	DEPDC7	0|32994493_1:32993782..32994493	0	12|SINE_1131125:32993469..32993776-	SINE	5'end
chr22:22509830-22509982	chr22	22509830	22509982	88.36	153	12	10	NM_198440	A	5'end inside	DERL3	509|22511666_1:22510491..22511666	-509	-1938|Simple_repeat_417588:22511920..22511959+	Simple_repeat	5'out
chr9:116306785-116307041	chr9	116306785	116307041	93.55	257	48	38	NM_015404	A	5'end inside	DFNB31	0|116307915_1:116306289..116307915	0	0|Low_complexity_216658:116306808..116306844+	Low_complexity	5'end
chr9:116307078-116307352	chr9	116307078	116307352	86.68	275	16	28	NM_015404	A	5'end inside	DFNB31	0|116307915_1:116306289..116307915	0	234|Low_complexity_216658:116306808..116306844+	Low_complexity	3'end
chr22:17273546-17274201	chr22	17273546	17274201	96.53	656	12	78	NM_005675	S	5'end inside	DGCR6	0|17274291_1:17273251..17274291	0	0|Low_complexity_366405:17274000..17274023+	Low_complexity	5'end
chr2:233926554-233926752	chr2	233926554	233926752	92.78	199	7	9	NM_152879	S	5'end	DGKD	101080|233825474_1:233824839..233825474	101080	0|DNA_63345:233926391..233926567+	DNA	5'end
chrX:50228990-50229212	chrX	50228990	50229212	83.46	223	6	13	NM_001013742	A	5'end inside	DGKK	0|50229406_1:50229169..50229406	0	349|Simple_repeat_239579:50228596..50228641+	Simple_repeat	3'end
chr4:957340-957933	chr4	957340	957933	92.25	594	246	80	NM_001347	A	5'end inside	DGKQ	0|958137_1:956732..958137	0	0|Simple_repeat_93635:957376..957442+	Simple_repeat	inside
chr11:46310934-46311274	chr11	46310934	46311274	85.65	341	7	44	NM_201532	S	5'end	DGKZ	0|46311646_1:46310667..46311646	0	0|Low_complexity_259093:46311124..46311145+	Low_complexity	5'end
chr6:30747107-30747417	chr6	30747107	30747417	100	311	10	9	NM_003587	A	5'end inside	DHX16	993|30748832_1:30748410..30748832	-993	0|SINE_612574:30747156..30747398-	SINE	5'end
chr17:37517313-37517664	chr17	37517313	37517664	100	352	9	8	NM_024119	A	5'end inside	DHX58	3958|37513355_1:37513047..37513355	3958	640|SINE_1559869:37516590..37516673-	SINE	5'end
chr17:37517877-37518016	chr17	37517877	37518016	63.89	140	8	3	NM_024119	A	5'end inside	DHX58	4522|37513355_1:37513047..37513355	4522	1204|SINE_1559869:37516590..37516673-	SINE	5'end
chr12:121277999-121278174	chr12	121277999	121278174	98	176	6	10	NM_019887	A	5'end	DIABLO	675|121277324_1:121276007..121277324	675	1079|Simple_repeat_314651:121276867..121276920+	Simple_repeat	3'end
chr14:101098144-101098406	chr14	101098144	101098406	89.52	263	21	21	NM_001362	S	5'end inside	DIO3	0|101101320_1:101095742..101101320	0	706|Low_complexity_312487:101097368..101097438+	Low_complexity	3'end
chr1:68288797-68289089	chr1	68288797	68289089	85.87	293	5	23	NM_004675	A	5'end inside	DIRAS3	0|68289061_1:68288824..68289061	0	-95|LINE_36555:68289184..68289729+	LINE	5'end
chr11:111313185-111313292	chr11	111313185	111313292	78.79	108	6	11	NM_001037954	S	5'end inside	DIXDC1	0|111313413_1:111312817..111313413	0	110|Low_complexity_266398:111313054..111313075+	Low_complexity	3'end
chr1:3652030-3652492	chr1	3652030	3652492	93.33	463	8	15	NM_207306	A	5'end inside	DKFZp434N0450 KIAA0495	331|3653945_1:3652823..3653945	-331	7|LINE_1092:3651608..3652023+	LINE	3'end
chr4:76077681-76078126	chr4	76077681	76078126	74.29	446	7	35	NM_015393	S	5'end inside	DKFZP564O0823	0|76078955_1:76077324..76078955	0	359|Simple_repeat_104616:76077280..76077322+	Simple_repeat	3'end
chr11:65303290-65303860	chr11	65303290	65303860	98.61	571	7	24	NM_138368	A	5'end inside	DKFZp761E198	215|65305837_1:65304075..65305837	-215	-1073|Low_complexity_260657:65304933..65304955+	Low_complexity	5'end
chr10:53743916-53744405	chr10	53743916	53744405	85.53	490	6	38	NM_012242	S	5'end inside	DKK1	0|53744833_1:53743995..53744833	0	1140|Low_complexity_243870:53742752..53742776+	Low_complexity	3'end
chr10:79355691-79355913	chr10	79355691	79355913	92.32	223	10	22	NM_004747	A	5'end inside	DLG5	0|79356513_1:79355725..79356513	0	-374|Low_complexity_247490:79356287..79356350+	Low_complexity	5'end
chr18:3869121-3869704	chr18	3869121	3869704	86.13	584	119	50	NM_004746	A	5'end inside	DLGAP1	0|3870087_1:3869202..3870087	0	74|SINE_1602034:3868969..3869047-	SINE	5'end
chr20:34357757-34357919	chr20	34357757	34357919	95.16	163	151	31	NM_014902	S	5'end inside	DLGAP4	0|34358628_1:34357274..34358628	0	0|Low_complexity_358373:34357724..34357877+	Low_complexity	5'end
chr14:100262128-100262493	chr14	100262128	100262493	98.64	366	13	23	NM_003836	S	5'end	DLK1	111|100263252_1:100262604..100263252	-111	0|Simple_repeat_342577:100262192..100262300+	Simple_repeat	5'end
chr6:43531204-43531386	chr6	43531204	43531386	35.25	183	11	26	NM_206539	A	5'end inside	DLK2	0|43531683_1:43530346..43531683	0	-3|Low_complexity_145795:43531389..43531423+	Low_complexity	5'end
chr15:39008729-39009400	chr15	39008729	39009400	43	672	7	69	NM_019074	S	5'end inside	DLL4	0|39010472_1:39005081..39010472	0	2099|SINE_1400427:39006579..39006630+	SINE	3'out
chr2:172675001-172675447	chr2	172675001	172675447	96.51	447	24	36	NM_004405	A	5'end inside	DLX2	0|172676103_1:172673008..172676103	0	0|Low_complexity_48678:172675269..172675297+|Simple_repeat_56529:172675374..172675397+|Low_complexity_48679:172675399..172675429+	Low_complexity	5'end
chr17:45428694-45428804	chr17	45428694	45428804	70	111	8	5	NM_005220	A	5'end	DLX3	245|45429613_1:45429049..45429613	-245	466|DNA_355877:45428115..45428228+	DNA	3'end
chr5:78401205-78401477	chr5	78401205	78401477	87.29	273	37	35	NM_013391	A	5'end inside	DMGDH	0|78401467_1:78401054..78401467	0	0|Low_complexity_127479:78401255..78401280+	Low_complexity	5'end
chr17:11442353-11442507	chr17	11442353	11442507	87.14	155	7	14	NM_001372	S	5'end inside	DNAH9	0|11443053_1:11442356..11443053	0	293|DNA_351003:11441882..11442060-	DNA	5'end
chr17:11442508-11442937	chr17	11442508	11442937	95.46	430	6	54	NM_001372	S	5'end inside	DNAH9	0|11443053_1:11442356..11443053	0	448|DNA_351003:11441882..11442060-	DNA	5'end
chr15:76344178-76344762	chr15	76344178	76344762	100	585	8	47	NM_018602	S	5'end inside	DNAJA4	0|76344597_1:76343460..76344597	0	0|Low_complexity_319254:76344294..76344322+	Low_complexity	5'end
chr2:234317035-234317236	chr2	234317035	234317236	82.58	202	34	18	NM_001001394	A	5'end inside	DNAJB3	0|234317459_1:234316985..234317459	0	-553|DNA_63417:234317789..234318218-	DNA	3'end
chr2:27351658-27351909	chr2	27351658	27351909	100	252	6	18	NM_173650	S	5'end inside	DNAJC5G	9965|27341693_2:27338377..27341693	9965	-324|Simple_repeat_36411:27352233..27352270+	Simple_repeat	5'end
chr16:2227298-2228202	chr16	2227298	2228202	96.58	905	41	88	NM_001374	S	5'end inside	DNASE1L2	0|2228074_1:2226601..2228074	0	308|Low_complexity_322070:2226964..2226990+	Low_complexity	3'end
chr5:140033215-140033337	chr5	140033215	140033337	93.39	123	8	10	NM_194249	A	5'end inside	DND1	0|140033565_1:140032243..140033565	0	1332|SINE_561573:140031771..140031883-	SINE	5'end
chr2:84596917-84597151	chr2	84596917	84597151	90.59	235	6	17	NM_173645	S	5'end inside	DNHL1	0|84597196_1:84596974..84597196	0	-150|SINE_215395:84597301..84597442-	SINE	3'end
chr16:29929096-29929165	chr16	29929096	29929165	83.33	70	6	3	NM_003586	A	5'end inside	DOC2A	987|29930508_1:29930152..29930508	-987	181|Low_complexity_324770:29928881..29928915+	Low_complexity	3'end
chr7:111633263-111633749	chr7	111633263	111633749	24.85	487	5	55	NM_014705	A	5'end inside	DOCK4	0|111634123_1:111633096..111634123	0	174|Simple_repeat_184803:111633063..111633089+	Simple_repeat	3'end
chr20:49008913-49009287	chr20	49008913	49009287	51.88	375	87	37	NM_003859	A	5'end	DPM1	0|49009694_1:49008223..49009694	0	1400|LINE_1417687:49007403..49007513-	LINE	5'end
chr2:162638712-162639051	chr2	162638712	162639051	100	340	8	46	NM_001935	A	5'end inside	DPP4	0|162639125_1:162638479..162639125	0	-92|SINE_253701:162639143..162639280-	SINE	3'end
chr7:153214791-153215079	chr7	153214791	153215079	94.26	289	12	35	NM_001039350	S	5'end	DPP6	0|153216599_1:153214250..153216599	0	620|Simple_repeat_190962:153214130..153214171+	Simple_repeat	3'end
chr6:74120361-74120544	chr6	74120361	74120544	87.18	184	5	13	NM_001025290	A	5'end inside	DPPA5	0|74121192_1:74120240..74121192	0	-218|Low_complexity_150410:74120762..74120801+	Low_complexity	5'end
chr10:133850472-133850960	chr10	133850472	133850960	88.44	489	15	57	NM_006426	S	5'end inside	DPYSL4	0|133851490_2:133848902..133851490	0	0|Simple_repeat_278400:133850818..133850887+|Simple_repeat_278399:133850491..133850518+|Low_complexity_253187:133850614..133850642+	Simple_repeat	5'end
chr2:26924229-26924669	chr2	26924229	26924669	92.92	441	13	62	NM_020134	S	5'end inside	DPYSL5	0|26926426_1:26923806..26926426	0	0|Low_complexity_30326:26924318..26924340+	Low_complexity	5'end
chr11:65441706-65442095	chr11	65441706	65442095	97.02	390	35	20	NM_006442	S	5'end	DRAP1	0|65441940_1:65441676..65441940	0	-237|SINE_1152071:65442332..65442436+	SINE	5'end
chr5:174804247-174804462	chr5	174804247	174804462	89.38	216	24	33	NM_000794	A	5'end	DRD1	0|174804951_1:174803359..174804951	0	-422|SINE_587666:174804884..174804933-	SINE	3'end
chr5:174804840-174804970	chr5	174804840	174804970	84.2	131	7	11	NM_000794	A	5'end	DRD1	0|174804951_1:174803359..174804951	0	0|SINE_587666:174804884..174804933-	SINE	5'end
chr11:626725-626899	chr11	626725	626899	100	175	6	19	NM_000797	S	5'end	DRD4	7|630628_1:626906..630628	-7	0|Low_complexity_253422:626676..626821+	Low_complexity	5'end
chr21:41141931-41142048	chr21	41141931	41142048	56.67	118	10	6	NM_001389	A	5'end	DSCAM	839|41141092_1:41140359..41141092	839	-164|SINE_1768400:41142212..41142361+	SINE	5'end
chr21:34908656-34908739	chr21	34908656	34908739	90.6	84	48	9	NM_004414	A	5'end inside	DSCR1	0|34909668_1:34908493..34909668	0	-84|Low_complexity_365023:34908823..34908845+	Low_complexity	5'end
chr21:34909141-34909490	chr21	34909141	34909490	68.25	350	13	54	NM_004414	A	5'end inside	DSCR1	0|34909668_1:34908493..34909668	0	0|Low_complexity_365024:34909098..34909151+	Low_complexity	5'end
chr21:37563773-37563874	chr21	37563773	37563874	100	102	5	7	NM_006052	A	5'end	DSCR3	1412|37562361_1:37561105..37562361	1412	341|SINE_1766549:37563132..37563432-	SINE	5'end
chr6:7487274-7487536	chr6	7487274	7487536	95	263	16	28	NM_001008844	S	5'end inside	DSP	0|7488471_1:7486517..7488471	0	-407|Low_complexity_141817:7487943..7487971+	Low_complexity	5'end
chr2:25750334-25750509	chr2	25750334	25750509	29.72	176	8	18	NM_021907	A	5'end	DTNB	0|25750549_2:25749406..25750549	0	209|Low_complexity_30200:25750082..25750125+	Low_complexity	3'end
chr15:43208951-43209277	chr15	43208951	43209277	76	327	5	25	NM_017434	S	5'end	DUOX1	0|43209686_1:43208528..43209686	0	852|Simple_repeat_346919:43208055..43208099+	Simple_repeat	3'end
chr15:43192058-43192188	chr15	43192058	43192188	96.57	131	31	15	NM_014080	A	5'end inside	DUOX2	0|43192774_1:43192061..43192774	0	369|SINE_1405252:43191523..43191689+	SINE	3'end
chr15:43193901-43194118	chr15	43193901	43194118	78.14	218	64	17	NM_014080	A	5'end	DUOX2	0|43194174_1:43193759..43194174	0	2212|SINE_1405252:43191523..43191689+	SINE	3'out
chr15:43208951-43209277	chr15	43208951	43209277	76	327	5	25	NM_144565	A	5'end inside	DUOXA1	0|43209686_1:43208528..43209686	0	852|Simple_repeat_346919:43208055..43208099+	Simple_repeat	3'end
chr15:43192058-43192188	chr15	43192058	43192188	96.57	131	31	15	NM_207581	S	5'end	DUOXA2	0|43192774_1:43192061..43192774	0	369|SINE_1405252:43191523..43191689+	SINE	3'end
chr15:43193901-43194118	chr15	43193901	43194118	78.14	218	64	17	NM_207581	S	5'end inside	DUOXA2	0|43194174_1:43193759..43194174	0	2212|SINE_1405252:43191523..43191689+	SINE	3'out
chrX:44588624-44588683	chrX	44588624	44588683	100	60	5	4	NM_022076	S	5'end inside	DUSP21	0|44588838_1:44588429..44588838	0	-1071|SINE_965446:44589754..44589847+	SINE	5'end
chr6:237108-237520	chr6	237108	237520	92.92	413	21	50	NM_020185	S	5'end inside	DUSP22	0|237839_1:236948..237839	0	611|LINE_518187:236402..236497-	LINE	5'end
chr2:241145357-241145934	chr2	241145357	241145934	93.79	578	6	51	NM_001033575	S	5'end	DUSP28	0|241146273_1:241145249..241146273	0	0|Low_complexity_58539:241145499..241145527+	Low_complexity	5'end
chr2:241146397-241146622	chr2	241146397	241146622	95.83	226	5	12	NM_001033575	S	5'end	DUSP28	124|241146273_1:241145249..241146273	124	0|LINE_236737:241146572..241146705-|SINE_295972:241146298..241146456-	LINE	5'end
chr8:29263529-29263772	chr8	29263529	29263772	90.03	244	10	27	NM_001394	A	5'end inside	DUSP4	0|29265766_1:29261583..29265766	0	-418|Simple_repeat_196478:29264190..29264312+	Simple_repeat	5'end
chr12:88269326-88269548	chr12	88269326	88269548	47.45	223	35	31	NM_001946	A	5'end inside	DUSP6	0|88272275_1:88269299..88272275	0	-3362|SINE_1249615:88272910..88273075+	SINE	5'out
chr4:191223395-191223843	chr4	191223395	191223843	53.72	449	7	47	NM_001127388	S	5'end	DUX4	0|191247590_1:191223376..191247590	0	-709|Satellite_1146:191224552..191224915-	Satellite	3'end
chr2:71534241-71534443	chr2	71534241	71534443	91.88	203	10	20	NM_003494	S	5'end inside	DYSF	0|71534784_1:71534066..71534784	0	349|LINE_154906:71533461..71533892+	LINE	3'end
chr13:95094850-95095085	chr13	95094850	95095085	90.55	236	21	23	NM_198968	A	5'end inside	DZIP1	0|95095060_1:95094144..95095060	0	-490|Simple_repeat_328141:95095575..95095609+	Simple_repeat	5'end
chr2:233058909-233059555	chr2	233058909	233059555	92.06	647	79	94	NM_004826	A	5'end inside	ECEL1	0|233061218_1:233058522..233061218	0	0|Low_complexity_57840:233059325..233059353+|Low_complexity_57839:233059078..233059113+|Low_complexity_57841:233059499..233059540+	Low_complexity	5'end
chr2:233060921-233061040	chr2	233060921	233061040	100	120	5	20	NM_004826	A	5'end	ECEL1	0|233061218_2:233058522..233061218	0	38|Low_complexity_57842:233060788..233060883+	Low_complexity	3'end
chr1:53159355-53159686	chr1	53159355	53159686	93.21	332	7	27	NM_018281	A	5'end inside	ECHDC2	0|53160111_1:53159205..53160111	0	42|snRNA_126:53159277..53159313-	snRNA	5'end
chr1:234625057-234625311	chr1	234625057	234625311	77.35	255	72	31	NM_145861	S	5'end inside	EDARADD	0|234625959_1:234625082..234625959	0	-54|Low_complexity_25654:234625365..234625413+	Low_complexity	5'end
chr5:83715192-83715552	chr5	83715192	83715552	89.58	361	12	28	NM_005711	A	5'end inside	EDIL3	0|83716476_1:83715340..83716476	0	121|Low_complexity_128242:83715023..83715071+	Low_complexity	3'end
chr7:36160376-36160815	chr7	36160376	36160815	68.29	440	8	21	NM_030636	S	5'end inside	EEPD1	417|36159959_1:36159116..36159959	417	992|Simple_repeat_174235:36159357..36159384+	Simple_repeat	3'end
chr8:16929414-16929598	chr8	16929414	16929598	94	185	49	26	NM_181723	S	5'end inside	EFHA2	0|16929710_1:16928734..16929710	0	28|Simple_repeat_194658:16929311..16929386+	Simple_repeat	3'end
chr1:153365051-153365304	chr1	153365051	153365304	90.26	254	22	25	NM_182685	S	5'end	EFNA1	0|153367075_1:153365058..153367075	0	19|LINE_70157:153364908..153365032-	LINE	5'end
chr1:153365876-153365995	chr1	153365876	153365995	50.71	120	5	7	NM_182685	S	5'end	EFNA1	0|153367075_1:153365058..153367075	0	844|LINE_70157:153364908..153365032-	LINE	5'end
chr1:153318768-153318897	chr1	153318768	153318897	27.88	130	12	15	NM_004952	S	5'end inside	EFNA3	0|153321915_1:153317779..153321915	0	0|Simple_repeat_18901:153318856..153318923+	Simple_repeat	5'end
chr5:107033041-107033203	chr5	107033041	107033203	92.86	163	5	14	NM_001962	A	5'end inside	EFNA5	0|107036090_1:107033029..107036090	0	-427|Simple_repeat_135667:107033630..107033655+	Simple_repeat	5'end
chr14:22904256-22904390	chr14	22904256	22904390	83.95	135	28	19	NM_032459	A	5'end inside	EFS	0|22905787_1:22904275..22905787	0	0|Low_complexity_302048:22904333..22904411+	Low_complexity	5'end
chr7:55054022-55054304	chr7	55054022	55054304	91.76	283	40	37	NM_201283	S	5'end inside	EGFR	0|55055599_1:55053635..55055599	0	0|Low_complexity_171779:55054089..55054182+|Low_complexity_171780:55054304..55054326+	Low_complexity	5'end
chr3:71885658-71885989	chr3	71885658	71885989	97.32	332	27	46	NM_173359	A	5'end	EIF4E3	0|71886896_1:71885247..71886896	0	124|Simple_repeat_76245:71885488..71885534+	Simple_repeat	3'end
chr19:11451199-11451586	chr19	11451199	11451586	97.83	388	11	42	NM_001420	A	5'end inside	ELAVL3	0|11454708_1:11451295..11454708	0	0|Simple_repeat_394033:11451438..11451535+	Simple_repeat	5'end
chr7:1751019-1751787	chr7	1751019	1751787	80.64	769	66	63	NM_001128636	S	5'end inside	ELFN1	0|1753460_1:1750553..1753460	0	0|Low_complexity_164810:1751570..1751605+	Low_complexity	5'end
chr16:65791970-65792393	chr16	65791970	65792393	100	424	11	9	NM_024712	S	5'end inside	ELMO3	607|65791363_1:65790533..65791363	607	-60|SINE_1500567:65792453..65792760-	SINE	3'end
chr16:1764562-1764703	chr16	1764562	1764703	100	142	6	5	NM_001010865	S	5'end inside	EME2	607|1763955_1:1760312..1763955	607	970|Low_complexity_322010:1763550..1763592+	Low_complexity	3'end
chr20:39428531-39428886	chr20	39428531	39428886	96.33	356	8	60	NM_052846	A	5'end inside	EMILIN3	0|39429224_1:39427959..39429224	0	0|Low_complexity_358827:39428689..39428792+	Low_complexity	5'end
chr11:62137562-62137692	chr11	62137562	62137692	100	131	5	7	NM_153265	A	5'end	EML3	430|62137132_1:62136214..62137132	430	-351|SINE_1148270:62138043..62138215+	SINE	5'end
chr14:88328460-88328553	chr14	88328460	88328553	88.81	94	25	9	NM_183387	A	5'end inside	EML5	0|88329340_1:88328149..88329340	0	-49|Low_complexity_311215:88328602..88328667+	Low_complexity	5'end
chr16:10581476-10581850	chr16	10581476	10581850	80	375	12	35	NM_001424	A	5'end inside	EMP2	0|10582236_1:10581381..10582236	0	379|Simple_repeat_356767:10581066..10581097+	Simple_repeat	3'end
chr2:72999379-72999522	chr2	72999379	72999522	100	144	5	13	NM_004097	S	5'end inside	EMX1	0|73001768_1:72996563..73001768	0	-295|Simple_repeat_42729:72999817..72999855+	Simple_repeat	5'end
chr10:119293174-119293522	chr10	119293174	119293522	87.99	349	27	39	NM_004098	S	5'end inside	EMX2	0|119295358_1:119291311..119295358	0	227|Low_complexity_251960:119292925..119292947+	Low_complexity	3'end
chr7:154942668-154942996	chr7	154942668	154942996	97.41	329	15	44	NM_001427	S	5'end	EN2	0|154944716_2:154939151..154944716	0	-118|Simple_repeat_191220:154943114..154943140+	Simple_repeat	5'end
chr7:154943330-154943541	chr7	154943330	154943541	97.06	212	117	40	NM_001427	S	5'end	EN2	0|154944716_2:154939151..154944716	0	0|Low_complexity_184932:154943430..154943476+|Low_complexity_184931:154943184..154943390+	Low_complexity	5'end
chr7:154944419-154944727	chr7	154944419	154944727	91.53	309	20	38	NM_001427	S	5'end inside	EN2	0|154944716_2:154939151..154944716	0	-28|Low_complexity_184935:154944755..154944812+	Low_complexity	5'end
chr5:73971768-73972211	chr5	73971768	73972211	96.57	444	12	51	NM_003633	A	5'end inside	ENC1	0|73973307_1:73971481..73973307	0	-212|Simple_repeat_131045:73972423..73972466+	Simple_repeat	5'end
chr5:73972492-73972900	chr5	73972492	73972900	75	409	6	24	NM_003633	A	5'end inside	ENC1	0|73973307_1:73971481..73973307	0	26|Simple_repeat_131045:73972423..73972466+	Simple_repeat	3'end
chr11:94462179-94462489	chr11	94462179	94462489	33.87	311	6	28	NM_015036	S	5'end	ENDOD1	0|94463259_1:94462245..94463259	0	-80|Low_complexity_263893:94462569..94462602+	Low_complexity	5'end
chr9:130621024-130621159	chr9	130621024	130621159	29.84	136	41	26	NM_004435	S	5'end inside	ENDOG	0|130621422_1:130620411..130621422	0	136|Low_complexity_218211:130620851..130620888+	Low_complexity	3'end
chr18:702828-703094	chr18	702828	703094	95.06	267	8	27	NM_001126123	A	5'end	ENOSF1	0|703086_1:702232..703086	0	-111|SINE_1599933:703205..703493+	SINE	5'end
chr13:43258698-43258862	chr13	43258698	43258862	92.67	165	12	20	NM_017993	A	5'end inside	ENOX1	0|43259696_1:43257858..43259696	0	0|Low_complexity_288593:43258832..43258854+	Low_complexity	5'end
chr6:132171097-132171299	chr6	132171097	132171299	63.81	203	17	21	NM_006208	S	5'end inside	ENPP1	0|132171256_1:132170420..132171256	0	179|Simple_repeat_163623:132170831..132170918+	Simple_repeat	3'end
chr3:27737689-27738064	chr3	27737689	27738064	93.59	376	6	26	NM_005442	A	5'end inside	EOMES	0|27738999_1:27737355..27738999	0	-44|Simple_repeat_70290:27738108..27738147+	Simple_repeat	5'end
chr3:27738091-27738298	chr3	27738091	27738298	72.71	208	56	26	NM_005442	A	5'end inside	EOMES	0|27738999_1:27737355..27738999	0	0|Simple_repeat_70290:27738108..27738147+	Simple_repeat	5'end
chr2:46377635-46378124	chr2	46377635	46378124	47.43	490	12	71	NM_001430	S	5'end inside	EPAS1	0|46380644_1:46377293..46380644	0	0|Simple_repeat_39002:46377922..46377999+	Simple_repeat	5'end
chr2:120486932-120487818	chr2	120486932	120487818	68.19	887	59	100	NM_020909	S	5'end inside	EPB41L5	0|120487621_1:120486867..120487621	0	227|LINE_178129:120486539..120486705+	LINE	3'end
chr7:37927228-37927339	chr7	37927228	37927339	53.03	112	6	11	NM_017549	S	5'end inside	EPDR1	0|37927571_1:37926841..37927571	0	1023|SINE_704988:37926063..37926205-	SINE	5'end
chr7:142815767-142816164	chr7	142815767	142816164	55.85	398	9	38	NM_005232	A	5'end inside	EPHA1	26476|142789291_1:142787591..142789291	26476	0|Low_complexity_183440:142815868..142815931+|Low_complexity_183441:142815945..142815974+|Simple_repeat_189414:142816097..142816136+	Low_complexity	5'end
chr2:222145979-222146250	chr2	222145979	222146250	88.16	272	6	19	NM_004438	A	5'end	EPHA4	0|222147185_1:222144278..222147185	0	1741|Simple_repeat_63345:222144100..222144238+	Simple_repeat	3'out
chr3:98014855-98015215	chr3	98014855	98015215	95.29	361	21	48	NM_001080448	S	5'end	EPHA6	0|98016312_1:98014710..98016312	0	1046|Low_complexity_70673:98013781..98013809+	Low_complexity	3'end
chr3:98016762-98016871	chr3	98016762	98016871	94.07	110	6	9	NM_001080448	S	5'end inside	EPHA6	450|98016312_1:98014710..98016312	450	414|Simple_repeat_79753:98016318..98016348+	Simple_repeat	3'end
chr1:22910704-22911094	chr1	22910704	22911094	96.88	391	5	32	NM_004442	S	5'end inside	EPHB2	0|22910949_2:22909410..22910949	0	0|Low_complexity_2011:22910785..22910818+	Low_complexity	5'end
chr3:185762702-185763064	chr3	185762702	185763064	95.81	363	32	46	NM_004443	S	5'end inside	EPHB3	0|185763412_1:185761885..185763412	0	0|Simple_repeat_91508:185762732..185762812+	Simple_repeat	5'end
chr8:145017815-145017959	chr8	145017815	145017959	85.06	145	11	7	NM_031308	A	5'end inside	EPPK1	439|145017376_1:145016602..145017376	439	-2490|LTR_351474:145020449..145020835+	LTR	5'out
chr8:145018453-145018733	chr8	145018453	145018733	89.09	281	16	18	NM_031308	A	5'end inside	EPPK1	0|145018815_1:145018544..145018815	0	-1716|LTR_351474:145020449..145020835+	LTR	5'out
chr17:53626032-53626164	chr17	53626032	53626164	77.78	133	22	6	NM_000502	S	5'end inside	EPX	3227|53629597_1:53629391..53629597	-3227	-332|SINE_1575667:53626496..53626665+	SINE	5'end
chr6:152170893-152171313	chr6	152170893	152171313	86.67	421	41	53	NM_001122740	S	5'end inside	ESR1	0|152171464_1:152170515..152171464	0	0|Simple_repeat_166391:152171238..152171269+|Low_complexity_162479:152171195..152171237+	Simple_repeat	5'end
chr1:202387025-202387448	chr1	202387025	202387448	66.67	424	7	34	NM_018208	A	5'end inside	ETNK2	0|202387732_1:202387021..202387732	0	-4|Low_complexity_22260:202387452..202387481+	Low_complexity	5'end
chr6:36463218-36463368	chr6	36463218	36463368	70	151	5	8	NM_016135	A	5'end inside	ETV7	0|36463994_1:36463255..36463994	0	-220|Simple_repeat_151064:36463588..36463609+	Simple_repeat	5'end
chr16:65780201-65780482	chr16	65780201	65780482	79	282	6	10	NM_178516	A	5'end inside	EXOC3L	3481|65776720_1:65775217..65776720	3481	-171|SINE_1500562:65780653..65780980-	SINE	3'end
chr19:50429237-50429858	chr19	50429237	50429858	93.31	622	165	83	NM_138568	A	5'end inside	EXOC3L2	0|50429985_1:50429322..50429985	0	0|Low_complexity_353513:50429771..50429793+|Low_complexity_353512:50429504..50429532+	Low_complexity	5'end
chr6:133604697-133605110	chr6	133604697	133605110	81.93	414	57	39	NM_172105	S	5'end inside	EYA4	0|133605279_1:133603779..133605279	0	618|Low_complexity_159992:133604020..133604079+	Low_complexity	3'end
chr1:46632615-46632846	chr1	46632615	46632846	98.26	232	33	32	NM_001441	S	5'end inside	FAAH	0|46632878_1:46632311..46632878	0	-293|SINE_52362:46633139..46633186-	SINE	3'end
chr1:31618282-31618604	chr1	31618282	31618604	76.18	323	28	19	NM_004102	A	5'end inside	FABP3	39777|31659597_1:31658381..31659597	-39777	-353|SINE_35926:31618957..31619101-	SINE	3'end
chr1:31619059-31619275	chr1	31619059	31619275	30.61	217	8	14	NM_004102	A	5'end	FABP3	39106|31659597_1:31658381..31659597	-39106	0|SINE_35926:31618957..31619101-	SINE	5'end
chr17:70401548-70401882	chr17	70401548	70401882	89.66	335	7	21	NM_178128	A	5'end	FADS6	0|70401655_1:70400944..70401655	0	0|LINE_1326261:70401657..70401899+	LINE	5'end
chr15:78232561-78232623	chr15	78232561	78232623	33.33	63	6	1	NM_000137	S	5'end inside	FAH	92856|78139705_1:78138733..78139705	92856	0|Simple_repeat_351575:78232568..78232624+	Simple_repeat	5'end
chr16:1817102-1817573	chr16	1817102	1817573	49.96	472	24	46	NM_001018104	S	5'end inside	FAHD1	0|1817634_1:1816114..1817634	0	391|Simple_repeat_355127:1816643..1816711+	Simple_repeat	3'end
chr9:73717185-73717321	chr9	73717185	73717321	100	137	7	8	NM_001025780	A	5'end	FAM108B1	686|73716499_1:73715069..73716499	686	0|SINE_891187:73717198..73717335+	SINE	5'end
chr12:110291051-110291446	chr12	110291051	110291446	60.09	396	8	55	NM_144671	A	5'end inside	FAM109A	0|110291443_1:110290942..110291443	0	0|Low_complexity_283298:110291328..110291349+	Low_complexity	5'end
chr20:2768486-2769375	chr20	2768486	2769375	71.33	890	29	94	NM_022760	A	5'end inside	FAM113A	0|2769911_1:2768509..2769911	0	-597|LINE_1393770:2769972..2770146+	LINE	5'end
chrX:63341003-63341059	chrX	63341003	63341059	100	57	5	4	NM_152424	A	5'end inside	FAM123B	0|63342915_1:63340923..63342915	0	-1199|Simple_repeat_240764:63342258..63342291+	Simple_repeat	5'end
chrX:92814968-92815214	chrX	92814968	92815214	93.91	247	5	23	NM_173698	S	5'end	FAM133A	0|92815442_1:92815202..92815442	0	0|Simple_repeat_244364:92815033..92815173+	Simple_repeat	5'end
chr7:92057644-92057951	chr7	92057644	92057951	21.74	308	6	23	NM_152789	A	5'end	FAM133B	0|92057809_1:92056996..92057809	0	0|SINE_740798:92057870..92058181-	SINE	inside
chr15:60147889-60148277	chr15	60147889	60148277	94	389	27	46	NM_207322	S	5'end inside	FAM148A	0|60148287_1:60147119..60148287	0	0|Low_complexity_317692:60147939..60147967+	Low_complexity	5'end
chr5:177366291-177366652	chr5	177366291	177366652	92	362	6	35	NM_001079527	S	5'end	FAM153C	0|177366673_1:177365887..177366673	0	-22|Simple_repeat_145272:177366674..177366848+	Simple_repeat	5'end
chr1:177978794-177979301	chr1	177978794	177979301	91.43	508	56	62	NM_173509	S	5'end inside	FAM163A	0|177980574_1:177978570..177980574	0	0|Low_complexity_18019:177979221..177979246+	Low_complexity	5'end
chr1:177980393-177980597	chr1	177980393	177980597	72.45	205	8	14	NM_173509	S	5'end inside	FAM163A	0|177980574_2:177978570..177980574	0	-824|SINE_123075:177981421..177981624-	SINE	3'end
chr16:712129-712227	chr16	712129	712227	61.11	99	12	3	NM_023933	S	5'end inside	FAM173A	0|712159_1:710621..712159	0	2302|SINE_1447656:709518..709827+	SINE	3'out
chr11:82121828-82122135	chr11	82121828	82122135	86.34	308	65	45	NM_175885	A	5'end inside	FAM181B	0|82122624_1:82121083..82122624	0	0|Low_complexity_262274:82122055..82122096+	Low_complexity	5'end
chr11:82122345-82122530	chr11	82122345	82122530	96.6	186	30	29	NM_175885	A	5'end inside	FAM181B	0|82122624_1:82121083..82122624	0	0|Low_complexity_262275:82122494..82122521+	Low_complexity	5'end
chr1:43385940-43386372	chr1	43385940	43386372	89.26	433	8	32	NM_001101376	S	5'end inside	FAM183A	0|43386429_1:43386075..43386429	0	0|Low_complexity_3826:43386018..43386040+	Low_complexity	5'end
chr17:15407258-15407540	chr17	15407258	15407540	94.99	283	18	24	NM_145301	A	5'end inside	FAM18B2	0|15407568_1:15407084..15407568	0	-101|Simple_repeat_370823:15407641..15407757+	Simple_repeat	5'end
chr3:69063974-69064381	chr3	69063974	69064381	88.03	408	20	39	NM_001005527	A	5'end inside	FAM19A4	0|69064722_1:69063470..69064722	0	-499|SINE_342645:69064880..69065186+	SINE	5'end
chr17:64107790-64108313	chr17	64107790	64108313	92.9	524	47	53	NM_017565	A	5'end inside	FAM20A	0|64109173_1:64107667..64109173	0	-419|Low_complexity_337000:64108732..64108822+	Low_complexity	5'end
chr17:64108687-64109175	chr17	64108687	64109175	92.51	489	19	64	NM_017565	A	5'end inside	FAM20A	0|64109173_1:64107667..64109173	0	0|Low_complexity_337000:64108732..64108822+	Low_complexity	5'end
chr3:195889036-195889513	chr3	195889036	195889513	47.75	478	20	52	NM_153690	S	5'end inside	FAM43A	0|195890331_1:195887726..195890331	0	199|Low_complexity_84688:195888792..195888837+	Low_complexity	3'end
chr1:20751570-20751890	chr1	20751570	20751890	87.5	321	5	34	NM_207334	S	5'end inside	FAM43B	0|20753179_1:20751481..20753179	0	2|Low_complexity_1794:20751527..20751568+	Low_complexity	3'end
chr6:82518889-82519259	chr6	82518889	82519259	79.12	371	10	34	NM_017633	A	5'end inside	FAM46A	0|82520524_1:82517852..82520524	0	381|Simple_repeat_157031:82518436..82518508+	Simple_repeat	3'end
chr1:27211793-27212071	chr1	27211793	27212071	90.36	279	12	28	NM_052943	A	5'end inside	FAM46B	0|27212028_1:27211466..27212028	0	24|Low_complexity_2349:27211748..27211769+	Low_complexity	3'end
chrX:34059225-34059301	chrX	34059225	34059301	88.57	77	5	7	NM_203408	A	5'end inside	FAM47A	0|34059407_1:34059185..34059407	0	-1158|LINE_830486:34060459..34061660-	LINE	3'end
chrX:34870952-34871200	chrX	34870952	34871200	73.53	249	6	17	NM_152631	S	5'end inside	FAM47B	151|34871626_1:34871351..34871626	-151	226|LINE_830980:34869710..34870726+	LINE	3'end
chr4:1656118-1656478	chr4	1656118	1656478	98.22	361	12	40	NM_001013622	A	5'end	FAM53A	0|1656261_1:1655203..1656261	0	0|SINE_409524:1656264..1656353+	SINE	5'end
chr3:139635908-139636483	chr3	139635908	139636483	90.18	576	5	56	NM_031913	S	5'end inside	FAM62C	0|139637308_1:139635956..139637308	0	0|Low_complexity_75915:139636124..139636146+	Low_complexity	5'end
chr17:18847722-18847861	chr17	18847722	18847861	98.35	140	22	14	NM_001039999	A	5'end inside	FAM83G	0|18848968_1:18847634..18848968	0	-366|Low_complexity_332059:18848227..18848285+	Low_complexity	5'end
chr8:144887220-144887720	chr8	144887220	144887720	55.88	501	19	58	NM_198488	A	5'end inside	FAM83H	0|144888506_1:144887191..144888506	0	0|Low_complexity_203923:144887673..144887708+	Low_complexity	5'end
chr2:14690011-14690330	chr2	14690011	14690330	92.86	320	6	42	NM_145175	S	5'end inside	FAM84A	0|14693260_2:14689828..14693260	0	0|Simple_repeat_34596:14690116..14690148+	Simple_repeat	5'end
chr8:127638302-127638500	chr8	127638302	127638500	92.86	199	23	17	NM_174911	A	5'end inside	FAM84B	0|127640055_1:127637858..127640055	0	-1445|Low_complexity_202273:127639945..127639975+	Low_complexity	5'end
chr1:229243435-229243650	chr1	229243435	229243650	85.21	216	26	19	NM_198552	A	5'end	FAM89A	0|229243632_1:229243408..229243632	0	145|Low_complexity_25090:229243101..229243290+	Low_complexity	3'end
chr4:126457286-126457666	chr4	126457286	126457666	95.43	381	14	35	NM_024582	S	5'end inside	FAT4	0|126458380_1:126455345..126458380	0	1589|Simple_repeat_111253:126455659..126455697+	Simple_repeat	3'out
chr1:15964826-15965087	chr1	15964826	15965087	80.74	262	5	9	NM_001024215	S	5'end inside	FBLIM1	6377|15958449_1:15957734..15958449	6377	-27|DNA_1884:15965114..15965185-	DNA	3'end
chr15:46724099-46724556	chr15	46724099	46724556	88.65	458	8	53	NM_000138	A	5'end inside	FBN1	0|46725869_1:46724102..46725869	0	-1845|SINE_1406955:46726401..46726481+	SINE	5'out
chr5:127900915-127901404	chr5	127900915	127901404	93.83	490	11	54	NM_001999	A	5'end inside	FBN2	0|127902844_1:127900462..127902844	0	0|Satellite_1379:127901377..127901440-	Satellite	inside
chr19:8117988-8118192	chr19	8117988	8118192	71.11	205	9	10	NM_032447	A	5'end inside	FBN3	2143|8120699_1:8120335..8120699	-2143	194|Simple_repeat_393379:8117697..8117794+	Simple_repeat	3'end
chr12:120501122-120501451	chr12	120501122	120501451	82.6	330	5	25	NM_001005366	A	5'end inside	FBXL10	0|120502076_1:120500553..120502076	0	-326|Low_complexity_284357:120501777..120501800+	Low_complexity	5'end
chr11:66641888-66642330	chr11	66641888	66642330	58.06	443	36	71	NM_012308	S	5'end	FBXL11	0|66643906_1:66641851..66643906	0	0|Low_complexity_260776:66642050..66642203+|Low_complexity_260777:66642246..66642301+	Low_complexity	5'end
chr7:102503213-102503530	chr7	102503213	102503530	46.67	318	9	15	NM_001111038	A	5'end	FBXL13	0|102503251_1:102502342..102503251	0	-170|LTR_303442:102503700..102504237-	LTR	3'end
chr12:1572338-1572405	chr12	1572338	1572405	71.43	68	5	7	NM_152441	A	5'end inside	FBXL14	494|1574493_1:1572899..1574493	-494	681|Simple_repeat_297505:1571608..1571657+	Simple_repeat	3'end
chr10:104168663-104169003	chr10	104168663	104169003	84	341	6	25	NM_024326	S	5'end	FBXL15	0|104169538_1:104168518..104169538	0	-78|LINE_967616:104169081..104169124+	LINE	5'end
chr8:145554630-145554965	chr8	145554630	145554965	100	336	8	8	NM_012162	A	5'end	FBXL6	1057|145553573_1:145552139..145553573	1057	917|LINE_749626:145553654..145553713-	LINE	5'end
chr1:11638295-11638563	chr1	11638295	11638563	87.5	269	6	8	NM_012168	A	5'end	FBXO2	404|11637891_1:11636804..11637891	404	0|SINE_9558:11638313..11638422-	SINE	5'end
chr19:44213874-44214253	chr19	44213874	44214253	55.28	380	6	18	NM_178820	A	5'end inside	FBXO27	0|44215067_1:44214104..44215067	0	-405|Low_complexity_352880:44214658..44214688+	Low_complexity	5'end
chr19:44215018-44215085	chr19	44215018	44215085	95	68	6	5	NM_178820	A	5'end inside	FBXO27	0|44215067_1:44214104..44215067	0	87|LTR_636833:44214886..44214931+	LTR	3'end
chr2:230495646-230495772	chr2	230495646	230495772	54.41	127	5	17	NM_174899	S	5'end inside	FBXO36	0|230495909_1:230494156..230495909	0	711|Low_complexity_57579:230494907..230494935+	Low_complexity	3'end
chr2:73350174-73350246	chr2	73350174	73350246	97.6	73	21	10	NM_001080410	A	5'end inside	FBXO41	0|73350418_2:73349428..73350418	0	-20|Low_complexity_36118:73350266..73350316+	Low_complexity	5'end
chr8:101226880-101226961	chr8	101226880	101226961	100	82	6	5	NM_001077528	A	5'end inside	FBXO43	0|101227391_1:101226823..101227391	0	-292|Simple_repeat_205911:101227253..101227315+	Simple_repeat	5'end
chr1:11638295-11638563	chr1	11638295	11638563	87.5	269	6	8	NM_033182	S	5'end inside	FBXO44	404|11637891_1:11636804..11637891	404	0|SINE_9558:11638313..11638422-	SINE	5'end
chr19:50928348-50928822	chr19	50928348	50928822	95.77	475	28	48	NM_001080469	A	5'end	FBXO46	0|50928797_1:50928268..50928797	0	203|LINE_1385558:50928091..50928145+	LINE	3'end
chr9:138957660-138957953	chr9	138957660	138957953	78.41	294	9	15	NM_018998	A	5'end inside	FBXW5	0|138959261_1:138955237..138959261	0	-109|Low_complexity_218944:138958062..138958086+	Low_complexity	5'end
chr9:138960428-138960693	chr9	138960428	138960693	100	266	7	7	NM_018998	A	5'end	FBXW5	1167|138959261_1:138955237..138959261	1167	-1144|LINE_812701:138961837..138961885-	LINE	3'end
chr1:27572320-27572674	chr1	27572320	27572674	75	355	7	4	NM_003665	A	5'end inside	FCN3	6490|27565830_1:27564999..27565830	6490	300|SINE_30173:27571851..27572020-	SINE	5'end
chr19:4742887-4743678	chr19	4742887	4743678	22.99	792	83	82	NM_018708	S	5'end inside	FEM1A	0|4744217_1:4742194..4744217	0	711|Simple_repeat_392560:4742075..4742176+	Simple_repeat	3'end
chr19:4743867-4744066	chr19	4743867	4744066	96.15	200	6	13	NM_018708	S	5'end inside	FEM1A	0|4744217_1:4742194..4744217	0	1691|Simple_repeat_392560:4742075..4742176+	Simple_repeat	3'out
chr20:6051403-6051752	chr20	6051403	6051752	85	350	20	37	NM_017671	A	5'end inside	FERMT1	0|6051970_1:6051436..6051970	0	-613|LINE_1395650:6052365..6052463-	LINE	3'end
chr14:52487273-52487400	chr14	52487273	52487400	62.06	128	29	19	NM_006832	A	5'end inside	FERMT2	0|52488089_1:52486858..52488089	0	-316|Simple_repeat_335592:52487716..52487778+	Simple_repeat	5'end
chr5:170779740-170780047	chr5	170779740	170780047	95.37	308	5	27	NM_003862	S	5'end inside	FGF18	0|170780729_2:170778365..170780729|170780729_1:170778365..170780729	0	0|Simple_repeat_144239:170779870..170779964+	Simple_repeat	5'end
chr11:69227245-69227784	chr11	69227245	69227784	96.7	540	14	57	NM_005117	A	5'end inside	FGF19	0|69229110_1:69227021..69229110	0	0|Low_complexity_261003:69227529..69227576+	Low_complexity	5'end
chr11:69227938-69228372	chr11	69227938	69228372	95.86	435	6	37	NM_005117	A	5'end inside	FGF19	0|69229110_1:69227021..69229110	0	0|Low_complexity_261004:69228070..69228140+	Low_complexity	5'end
chr11:69299460-69299868	chr11	69299460	69299868	79.12	409	20	26	NM_002007	A	5'end	FGF4	0|69299727_1:69298007..69299727	0	263|Low_complexity_261012:69299176..69299197+	Low_complexity	3'end
chr12:4424803-4424906	chr12	4424803	4424906	79.59	104	7	7	NM_020996	A	5'end inside	FGF6	0|4424885_1:4424666..4424885	0	-1016|SINE_1201827:4425922..4426048-	SINE	3'end
chr8:38445032-38445610	chr8	38445032	38445610	77.01	579	14	71	NM_023108	A	5'end inside	FGFR1	0|38445531_1:38444248..38445531	0	-21|SINE_803993:38445631..38445761+	SINE	5'end
chr10:123347623-123347845	chr10	123347623	123347845	92.59	223	71	26	NM_022970	A	5'end inside	FGFR2	0|123348275_1:123346606..123348275	0	0|Low_complexity_252354:123347777..123347810+	Low_complexity	5'end
chr4:1764176-1764607	chr4	1764176	1764607	73.84	432	30	40	NM_022965	S	5'end	FGFR3	0|1766930_1:1764240..1766930	0	0|Low_complexity_85263:1764562..1764599+|LINE_337656:1764365..1764497+	Low_complexity	5'end
chr4:1765585-1766176	chr4	1765585	1766176	94.43	592	89	64	NM_022965	S	5'end inside	FGFR3	0|1766930_1:1764240..1766930	0	126|Low_complexity_85267:1765437..1765459+	Low_complexity	3'end
chr4:1766327-1766589	chr4	1766327	1766589	89.28	263	54	42	NM_022965	S	5'end inside	FGFR3	0|1766930_1:1764240..1766930	0	0|Low_complexity_85268:1766523..1766553+|Low_complexity_85269:1766576..1766602+	Low_complexity	5'end
chr4:994709-995120	chr4	994709	995120	48.56	412	12	39	NM_001004356	S	5'end	FGFRL1	0|995455_1:993106..995455	0	-18|Low_complexity_85164:995138..995209+	Low_complexity	5'end
chr4:996668-997122	chr4	996668	997122	94.65	455	38	20	NM_001004356	S	5'end inside	FGFRL1	0|997288_1:997037..997288	0	181|Simple_repeat_93641:996365..996487+	Simple_repeat	3'end
chr2:105381850-105382111	chr2	105381850	105382111	62.13	262	193	37	NM_001450	A	5'end inside	FHL2	0|105382316_1:105381310..105382316	0	0|Low_complexity_39804:105382024..105382107+	Low_complexity	5'end
chr12:50501003-50501619	chr12	50501003	50501619	90.75	617	27	80	NM_001013690	A	5'end inside	FIGNL2	0|50502405_1:50500446..50502405	0	0|Low_complexity_274706:50501050..50501078+	Low_complexity	inside
chr12:50501622-50501859	chr12	50501622	50501859	94.78	238	21	32	NM_001013690	A	5'end inside	FIGNL2	0|50502405_1:50500446..50502405	0	0|Low_complexity_274707:50501733..50501812+	Low_complexity	5'end
chr12:50501877-50501971	chr12	50501877	50501971	87.69	95	18	15	NM_001013690	A	5'end inside	FIGNL2	0|50502405_1:50500446..50502405	0	0|Low_complexity_274708:50501905..50501941+	Low_complexity	5'end
chr17:37221132-37221558	chr17	37221132	37221558	52.74	427	88	54	NM_021939	S	5'end	FKBP10	0|37222130_1:37220933..37222130	0	-195|Low_complexity_333965:37221753..37221784+	Low_complexity	5'end
chr7:72379829-72380387	chr7	72379829	72380387	85.24	559	22	54	NM_003602	S	5'end inside	FKBP6	0|72380646_2:72379740..72380646|72380646_1:72379740..72380646	0	-360|SINE_727517:72380747..72381043-	SINE	3'end
chr7:32963415-32964123	chr7	32963415	32964123	97.78	709	6	90	NM_007270	S	5'end inside	FKBP9	0|32964116_1:32963257..32964116	0	-273|SINE_702415:32964396..32964612-	SINE	3'end
chr11:128067679-128068025	chr11	128067679	128068025	73.33	347	5	18	NM_002017	S	5'end	FLI1	0|128070221_1:128067881..128070221	0	-978|Simple_repeat_296328:128069003..128069098+	Simple_repeat	5'end
chr7:4889195-4889547	chr7	4889195	4889547	86.98	353	22	39	NM_018059	A	5'end inside	FLJ10324	0|4890102_1:4889233..4890102	0	-832|LINE_602870:4890379..4890448+	LINE	5'end
chr11:36354018-36354086	chr11	36354018	36354086	50	69	5	2	NM_024841	S	5'end	FLJ14213	416|36355974_1:36354502..36355974	-416	-334|Simple_repeat_283844:36354420..36354502+	Simple_repeat	5'end
chr11:36354752-36354955	chr11	36354752	36354955	90.86	204	8	25	NM_024841	S	5'end inside	FLJ14213	0|36355974_1:36354502..36355974	0	91|Simple_repeat_283845:36354632..36354661+	Simple_repeat	3'end
chr7:7570535-7570705	chr7	7570535	7570705	100	171	5	2	NM_019005	S	5'end	FLJ20323	2192|7573548_1:7572897..7573548	-2192	0|LINE_604044:7570629..7570760-	LINE	5'end
chr4:48682730-48683054	chr4	48682730	48683054	80.52	325	5	29	NM_025087	S	5'end inside	FLJ21511	0|48683565_1:48682547..48683565	0	654|SINE_436804:48681773..48682076+	SINE	3'end
chr12:14611738-14612106	chr12	14611738	14612106	85.47	369	5	39	NM_024829	A	5'end inside	FLJ22662	0|14612360_1:14611515..14612360	0	0|DNA_282504:14611803..14611871+|Low_complexity_270025:14611745..14611773+	DNA	5'end
chr11:74817094-74817468	chr11	74817094	74817468	95.16	375	8	32	NM_001039548	A	5'end inside	FLJ33790	0|74817465_1:74817102..74817465	0	-126|SINE_1161671:74817594..74817742-	SINE	3'end
chr11:74818423-74818993	chr11	74818423	74818993	97.1	571	33	91	NM_001039548	A	5'end inside	FLJ33790	0|74819497_1:74818385..74819497	0	-22|Low_complexity_261464:74819015..74819039+	Low_complexity	5'end
chr16:557368-557739	chr16	557368	557739	63.56	372	6	15	NM_176677	S	5'end inside	FLJ36208	1440|555928_1:555683..555928	1440	-1122|Simple_repeat_354886:558861..558912+	Simple_repeat	5'end
chr19:50693780-50694533	chr19	50693780	50694533	93.44	754	106	83	NM_001080401	S	5'end inside	FLJ40125	0|50694526_1:50693670..50694526	0	110|Low_complexity_353544:50693625..50693670+	Low_complexity	3'end
chr9:138997730-138997859	chr9	138997730	138997859	53.33	130	5	3	NM_207510	S	5'end inside	FLJ45224	1451|139000401_1:138999310..139000401	-1451	-364|LTR_379006:138998223..138998316+	LTR	5'end
chr9:138998652-138999047	chr9	138998652	138999047	64.64	396	7	14	NM_207510	S	5'end inside	FLJ45224	263|139000401_1:138999310..139000401	-263	145|Simple_repeat_230269:138998334..138998507+	Simple_repeat	3'end
chr11:110674543-110674849	chr11	110674543	110674849	93.04	307	5	28	NM_207429	A	5'end inside	FLJ45803	0|110675638_1:110674514..110675638	0	-647|Low_complexity_266316:110675496..110675525+	Low_complexity	5'end
chr11:110674850-110675067	chr11	110674850	110675067	93.08	218	5	26	NM_207429	A	5'end inside	FLJ45803	0|110675638_1:110674514..110675638	0	-429|Low_complexity_266316:110675496..110675525+	Low_complexity	5'end
chr10:8137744-8137850	chr10	8137744	8137850	82.22	107	5	9	NM_207423	A	5'end	FLJ45983	0|8138335_1:8131380..8138335	0	951|Low_complexity_238727:8136732..8136793+	Low_complexity	3'end
chr5:115325939-115326311	chr5	115325939	115326311	64.12	373	7	19	NM_173800	S	5'end inside	FLJ90650	0|115325992_1:115325506..115325992|115327036_1:115326249..115327036	0	-743|LINE_482534:115327054..115327189-	LINE	3'end
chr7:128257760-128257984	chr7	128257760	128257984	94.05	225	5	28	NM_001458	S	5'end inside	FLNC	0|128258397_1:128257679..128258397	0	0|Simple_repeat_187270:128257878..128257927+	Simple_repeat	5'end
chr11:63627930-63628075	chr11	63627930	63628075	100	146	6	4	NM_013280	S	5'end inside	FLRT1	12356|63641758_1:63640431..63641758	-12356	-717|SINE_1149885:63628792..63628872-	SINE	3'end
chr13:27966583-27966773	chr13	27966583	27966773	94.42	191	19	18	NM_002019	A	5'end inside	FLT1	0|27967977_1:27965788..27967977	0	-289|Low_complexity_286703:27967062..27967084+	Low_complexity	5'end
chr1:211098798-211099164	chr1	211098798	211099164	83.33	367	8	15	NM_014053	S	5'end inside	FLVCR1	56|211098742_1:211097982..211098742	56	-236|SINE_142500:211099400..211099685+	SINE	5'end
chr1:238321801-238322487	chr1	238321801	238322487	89.05	687	13	68	NM_020066	S	5'end inside	FMN2	0|238323686_1:238321582..238323686	0	0|Low_complexity_26212:238322188..238322210+	Low_complexity	5'end
chr2:152899977-152900324	chr2	152899977	152900324	84.7	348	56	46	NM_052905	S	5'end inside	FMNL2	0|152901220_1:152899738..152901220|152901220_2:152899738..152901220	0	-13|Low_complexity_45638:152900337..152900361+	Low_complexity	5'end
chr9:131845557-131845873	chr9	131845557	131845873	91.92	317	23	33	NM_015033	A	5'end	FNBP1	0|131845824_1:131844100..131845824	0	127|Low_complexity_218337:131845376..131845430+	Low_complexity	3'end
chr1:93686334-93686630	chr1	93686334	93686630	66.62	297	7	35	NM_001024948	S	5'end inside	FNBP1L	0|93687112_1:93686224..93687112	0	111|Simple_repeat_13733:93686160..93686223+	Simple_repeat	3'end
chr5:131160897-131161308	chr5	131160897	131161308	78.28	412	30	32	NM_001008738	A	5'end	FNIP1	0|131161202_2:131159828..131161202	0	239|Low_complexity_136030:131160637..131160658+	Low_complexity	3'end
chr11:65424333-65424414	chr11	65424333	65424414	81.55	82	27	11	NM_005438	A	5'end inside	FOSL1	0|65424785_1:65423252..65424785	0	238|Low_complexity_260670:65424011..65424095+	Low_complexity	3'end
chr15:58084178-58084481	chr15	58084178	58084481	91.56	304	12	32	NM_012182	S	5'end inside	FOXB1	0|58085812_1:58083427..58085812	0	467|Simple_repeat_348893:58083686..58083711+	Simple_repeat	3'end
chr15:58084505-58085244	chr15	58084505	58085244	91.13	740	31	70	NM_012182	S	5'end inside	FOXB1	0|58085812_1:58083427..58085812	0	794|Simple_repeat_348893:58083686..58083711+	Simple_repeat	3'end
chr6:1556374-1557301	chr6	1556374	1557301	95.37	928	41	125	NM_001453	S	5'end inside	FOXC1	0|1560865_2:1549605..1560865	0	0|Simple_repeat_145930:1557016..1557040+|Low_complexity_141223:1556547..1556586+|Low_complexity_141224:1556917..1556942+|Simple_repeat_145931:1557140..1557160+|Simple_repeat_145929:1556801..1556851+	Simple_repeat	5'end
chr1:47654400-47655951	chr1	47654400	47655951	97.01	1552	15	184	NM_012186	S	5'end inside	FOXE3	0|47655652_1:47654483..47655652	0	0|Low_complexity_4184:47655089..47655124+|Low_complexity_4183:47654723..47654773+|Low_complexity_4185:47655146..47655169+|Simple_repeat_7426:47655275..47655444+	Low_complexity	inside
chr16:85102138-85102348	chr16	85102138	85102348	87.64	211	38	19	NM_001451	S	5'end inside	FOXF1	0|85102729_2:85098931..85102729	0	-2|Low_complexity_329912:85102350..85102379+	Low_complexity	5'end
chr6:1335493-1336134	chr6	1335493	1336134	91.26	642	27	79	NM_001452	S	5'end inside	FOXF2	0|1336392_1:1334138..1336392	0	0|Low_complexity_141198:1336050..1336100+|Simple_repeat_145881:1335976..1335997+	Low_complexity	5'end
chr5:169465035-169465442	chr5	169465035	169465442	72.22	408	6	15	NM_012188	S	5'end	FOXI1	216|169466112_1:169465658..169466112	-216	0|Low_complexity_140051:169465038..169465208+	Low_complexity	5'end
chr10:129424469-129425135	chr10	129424469	129425135	87.81	667	13	63	NM_207426	S	5'end	FOXI2	0|129427356_1:129424400..129427356	0	-616|Low_complexity_252828:129425751..129425780+	Low_complexity	5'end
chr10:129427235-129427486	chr10	129427235	129427486	48.57	252	6	14	NM_207426	S	5'end inside	FOXI2	0|129427356_1:129424400..129427356	0	-547|Simple_repeat_277749:129428033..129428481+	Simple_repeat	5'end
chr16:85167768-85167959	chr16	85167768	85167959	91.28	192	98	17	NM_005250	S	5'end	FOXL1	0|85167966_1:85166889..85167966	0	-372|Simple_repeat_367910:85168331..85168376+	Simple_repeat	5'end
chr16:85169776-85169944	chr16	85169776	85169944	80.9	169	9	17	NM_005250	S	5'end inside	FOXL1	0|85171322_1:85169689..85171322	0	1400|Simple_repeat_367910:85168331..85168376+	Simple_repeat	3'end
chr3:140147490-140147677	chr3	140147490	140147677	93.95	188	86	17	NM_023067	A	5'end inside	FOXL2	0|140149033_1:140146405..140149033	0	0|Simple_repeat_85139:140147551..140147595+	Simple_repeat	5'end
chr3:140147695-140148081	chr3	140147695	140148081	93.84	387	26	51	NM_023067	A	5'end inside	FOXL2	0|140149033_1:140146405..140149033	0	0|Low_complexity_75977:140147704..140147754+	Low_complexity	5'end
chr3:140148437-140148641	chr3	140148437	140148641	87.06	205	6	17	NM_023067	A	5'end inside	FOXL2	0|140149033_1:140146405..140149033	0	0|LTR_136137:140148403..140148463-	LTR	5'end
chr6:108988558-108988714	chr6	108988558	108988714	44.09	157	6	22	NM_201559	S	5'end inside	FOXO3	0|108990097_1:108985523..108990097	0	0|Low_complexity_156156:108988658..108988687+	Low_complexity	5'end
chr6:108989196-108990004	chr6	108989196	108990004	96.93	809	40	84	NM_001455	S	5'end inside	FOXO3	0|108990097_1:108985523..108990097|108990097_2:108985523..108990097	0	95|Low_complexity_156158:108989080..108989101+	Low_complexity	3'end
chr6:109036861-109036924	chr6	109036861	109036924	100	64	5	2	NM_001455	S	5'end inside	FOXO3	46764|108990097_2:108985523..108990097	46764	-374|SINE_651913:109037298..109037391+	SINE	5'end
chr6:1258000-1259128	chr6	1258000	1259128	96.79	1129	334	172	NM_033260	S	5'end inside	FOXQ1	0|1259220_1:1256068..1259220	0	0|Low_complexity_141182:1259028..1259050+|Low_complexity_141181:1258916..1258951+|Simple_repeat_145869:1258090..1258264+|Low_complexity_141180:1258592..1258689+	Low_complexity	5'end
chr22:35231990-35232209	chr22	35231990	35232209	94.54	220	35	23	NM_001102371	A	5'end inside	FOXRED2	0|35233244_1:35231970..35233244	0	213|SINE_1793042:35231479..35231777+	SINE	3'end
chr9:14900425-14900759	chr9	14900425	14900759	75.19	335	15	9	NM_144966	A	5'end	FREM1	67335|14968585_1:14968094..14968585	-67335	0|Simple_repeat_215025:14900637..14900773+|Simple_repeat_215024:14900473..14900625+	Simple_repeat	5'end
chr13:38159253-38159990	chr13	38159253	38159990	92.19	738	59	74	NM_207361	S	5'end inside	FREM2	0|38160299_1:38159236..38160299	0	0|Simple_repeat_319490:38159567..38159588+	Simple_repeat	5'end
chr6:168218397-168218498	chr6	168218397	168218498	100	102	7	3	NM_001122841	A	5'end inside	FRMD1	671|168219710_1:168219169..168219710	-671	0|Simple_repeat_168728:168218228..168218398+|Simple_repeat_168729:168218452..168218621+	Simple_repeat	5'end
chr3:69517549-69517873	chr3	69517549	69517873	72.01	325	33	25	NM_015123	A	5'end inside	FRMD4B	0|69518270_1:69517613..69518270	0	-401|Simple_repeat_75855:69518274..69518298+	Simple_repeat	5'end
chr15:42274753-42275241	chr15	42274753	42275241	85.17	489	14	35	NM_032892	A	5'end	FRMD5	0|42275152_1:42274033..42275152	0	17|Low_complexity_315496:42274672..42274736+	Low_complexity	3'end
chr14:51188745-51189079	chr14	51188745	51189079	61.03	335	29	40	NM_152330	S	5'end inside	FRMD6	0|51189238_1:51187725..51189238	0	177|Low_complexity_306726:51188515..51188568+	Low_complexity	3'end
chr13:31503584-31503884	chr13	31503584	31503884	22.67	301	11	27	NM_023037	S	5'end inside	FRY	0|31503903_1:31503320..31503903	0	-225|Simple_repeat_318627:31504109..31504187+	Simple_repeat	5'end
chr2:183439146-183439260	chr2	183439146	183439260	75.17	115	7	7	NM_001463	A	5'end inside	FRZB	0|183439602_1:183439053..183439602	0	-1438|Low_complexity_50116:183440698..183440733+	Low_complexity	5'end
chr5:132974688-132975000	chr5	132974688	132975000	96.58	313	41	40	NM_015082	A	5'end inside	FSTL4	0|132976366_1:132974643..132976366	0	-2176|LINE_491910:132977176..132977237-	LINE	3'out
chr5:132975001-132975199	chr5	132975001	132975199	77.38	199	6	14	NM_015082	A	5'end inside	FSTL4	0|132976366_1:132974643..132976366	0	-1977|LINE_491910:132977176..132977237-	LINE	3'out
chr5:132975911-132976504	chr5	132975911	132976504	92.65	594	5	68	NM_015082	A	5'end inside	FSTL4	0|132976366_1:132974643..132976366	0	-672|LINE_491910:132977176..132977237-	LINE	3'end
chr11:93916701-93916770	chr11	93916701	93916770	85.29	70	17	10	NM_002033	S	5'end	FUT4	0|93918561_1:93916542..93918561	0	24|Simple_repeat_291529:93916649..93916677+	Simple_repeat	3'end
chr9:139045344-139045949	chr9	139045344	139045949	88.42	606	73	41	NM_004479	A	5'end inside	FUT7	0|139045817_1:139045064..139045817	0	1167|SINE_940129:139043944..139044177-	SINE	5'end
chr7:90732231-90734070	chr7	90732231	90734070	91.8	1840	136	155	NM_003505	S	5'end inside	FZD1	0|90734619_1:90731503..90734619	0	0|Low_complexity_176436:90732340..90732390+	Low_complexity	inside
chr12:129213710-129214198	chr12	129213710	129214198	93.38	489	27	52	NM_007197	S	5'end inside	FZD10	0|129214941_1:129211280..129214941	0	0|Low_complexity_285236:129213991..129214013+	Low_complexity	5'end
chr17:39990867-39991852	chr17	39990867	39991852	98.57	986	115	98	NM_001466	S	5'end inside	FZD2	0|39992377_1:39990355..39992377	0	0|Low_complexity_334240:39991078..39991155+	Low_complexity	inside
chr2:208340207-208341442	chr2	208340207	208341442	96.29	1236	153	115	NM_003468	A	5'end inside	FZD5	0|208343179_2:208339803..208343179	0	198|Low_complexity_54391:208339986..208340009+	Low_complexity	3'end
chr2:202608269-202609218	chr2	202608269	202609218	94.94	950	23	81	NM_003507	S	5'end inside	FZD7	0|202609291_1:202605631..202609291	0	763|Low_complexity_53634:202607478..202607506+	Low_complexity	3'end
chr10:35968593-35969444	chr10	35968593	35969444	96.89	852	159	100	NM_031866	A	5'end inside	FZD8	0|35971899_1:35968507..35971899	0	0|Low_complexity_242276:35969314..35969337+|Simple_repeat_264949:35969240..35969310+	Low_complexity	5'end
chr10:35969989-35970091	chr10	35969989	35970091	94.88	103	37	13	NM_031866	A	5'end inside	FZD8	0|35971899_2:35968507..35971899|35971899_1:35968507..35971899	0	98|Low_complexity_242277:35969789..35969891+	Low_complexity	3'end
chr10:35970150-35970524	chr10	35970150	35970524	95.97	375	5	31	NM_031866	A	5'end inside	FZD8	0|35971899_2:35968507..35971899	0	-221|Low_complexity_242278:35970745..35970766+	Low_complexity	5'end
chr7:72486088-72486492	chr7	72486088	72486492	97.46	405	44	59	NM_003508	S	5'end inside	FZD9	0|72487968_1:72485869..72487968	0	0|Simple_repeat_179131:72486053..72486104+	Simple_repeat	5'end
chr7:72486519-72487060	chr7	72486519	72487060	96.6	542	17	69	NM_003508	S	5'end inside	FZD9	0|72487968_1:72485869..72487968	0	0|Low_complexity_173299:72486797..72486849+	Low_complexity	5'end
chr4:144477432-144477926	chr4	144477432	144477926	96.97	495	23	61	NM_207123	S	5'end inside	GAB1	0|144477977_1:144476381..144477977	0	0|Low_complexity_108516:144477558..144477582+	Low_complexity	5'end
chr22:15868804-15868882	chr22	15868804	15868882	74.03	79	23	4	NM_001037814	A	5'end inside	GAB4	0|15869194_1:15868274..15869194	0	-312|Simple_repeat_416684:15869194..15869332+	Simple_repeat	5'end
chr4:46087053-46087270	chr4	46087053	46087270	99.02	218	11	23	NM_000807	A	5'end	GABRA2	0|46087329_1:46086660..46087329	0	66|Simple_repeat_100773:46086959..46086987+	Simple_repeat	3'end
chr5:160908336-160908473	chr5	160908336	160908473	100	138	17	15	NM_021911	A	5'end	GABRB2	374|160907962_1:160907270..160907962	374	0|SINE_577886:160908118..160908340-	SINE	5'end
chr2:171380764-171380899	chr2	171380764	171380899	58.1	136	6	14	NM_000817	S	5'end	GAD1	0|171383693_1:171380556..171383693	0	-353|Low_complexity_48508:171381252..171381301+	Low_complexity	5'end
chr2:171381676-171381816	chr2	171381676	171381816	93.33	141	12	15	NM_013445	S	5'end inside	GAD1	0|171383693_1:171380556..171383693	0	375|Low_complexity_48508:171381252..171381301+	Low_complexity	3'end
chr7:151353578-151353916	chr7	151353578	151353916	96.35	339	8	48	NM_022087	S	5'end inside	GALNT11	0|151354174_1:151353523..151354174	0	0|Low_complexity_184620:151353634..151353688+	Low_complexity	5'end
chr2:154436054-154436189	chr2	154436054	154436189	95.32	136	18	8	NM_052917	S	5'end	GALNT13	0|154436517_1:154436152..154436517	0	178|SINE_250091:154435832..154435876-	SINE	5'end
chr2:166358385-166358833	chr2	166358385	166358833	82.1	449	7	41	NM_004482	A	5'end inside	GALNT3	0|166359212_1:166358155..166359212	0	997|Low_complexity_47773:166357365..166357388+	Low_complexity	3'end
chr14:68795969-68796333	chr14	68795969	68796333	98.78	365	20	36	NM_020692	S	5'end	GALNTL1	0|68798146_1:68796003..68798146	0	65|SINE_1361643:68795753..68795904+	SINE	3'end
chr14:68796659-68797274	chr14	68796659	68797274	95.38	616	39	70	NM_020692	S	5'end inside	GALNTL1	0|68798146_1:68796003..68798146	0	0|Low_complexity_308812:68796997..68797027+	Low_complexity	5'end
chr11:11599662-11600118	chr11	11599662	11600118	87.76	457	28	39	NM_198516	A	5'end inside	GALNTL4	0|11600395_1:11598697..11600395|11600395_2:11598697..11600395	0	-677|Low_complexity_254608:11600795..11600837+	Low_complexity	5'end
chr18:73091777-73091952	chr18	73091777	73091952	94.79	176	6	16	NM_001480	S	5'end inside	GALR1	0|73092810_1:73090544..73092810	0	-1591|SINE_1636536:73093543..73093798+	SINE	5'out
chr17:71581961-71582468	chr17	71581961	71582468	90.8	508	7	50	NM_003857	S	5'end	GALR2	0|71585125_1:71581999..71585125	0	0|SINE_1593101:71581843..71581987+	SINE	inside
chr22:36550675-36551096	chr22	36550675	36551096	98.43	422	107	68	NM_003614	S	5'end inside	GALR3	0|36551565_1:36550535..36551565	0	0|Low_complexity_368052:36550964..36551024+	Low_complexity	5'end
chr19:40716210-40716449	chr19	40716210	40716449	93.52	240	7	18	NM_014364	S	5'end inside	GAPDHS	0|40716643_1:40716022..40716643	0	221|SINE_1677818:40715687..40715989+	SINE	3'end
chr17:31103666-31104098	chr17	31103666	31104098	60.09	433	8	19	NM_139285	A	5'end inside	GAS2L2	10885|31092781_1:31092156..31092781	10885	283|LINE_1307896:31103262..31103383+	LINE	3'end
chr12:99491845-99492080	chr12	99491845	99492080	83.92	236	7	17	NM_174942	S	5'end inside	GAS2L3	0|99491976_1:99491424..99491976	0	229|Simple_repeat_310842:99491593..99491616+	Simple_repeat	3'end
chr17:10042188-10042406	chr17	10042188	10042406	93.31	219	61	26	NM_201433	A	5'end inside	GAS7	0|10043165_1:10041759..10043165	0	-376|Simple_repeat_369969:10042782..10042817+	Simple_repeat	5'end
chr10:8137744-8137850	chr10	8137744	8137850	82.22	107	5	9	NM_001002295	S	5'end inside	GATA3	0|8138335_1:8131380..8138335	0	951|Low_complexity_238727:8136732..8136793+	Low_complexity	3'end
chr8:11598681-11599081	chr8	11598681	11599081	84.52	401	7	28	NM_002052	S	5'end	GATA4	0|11600365_1:11597005..11600365	0	0|Low_complexity_186593:11599018..11599046+	Low_complexity	5'end
chr20:60483481-60483970	chr20	60483481	60483970	87.44	490	89	67	NM_080473	A	5'end inside	GATA5	0|60485292_1:60482756..60485292	0	-337|Low_complexity_360847:60484307..60484356+	Low_complexity	5'end
chr9:135028126-135028295	chr9	135028126	135028295	99.3	170	12	13	NM_021996	A	5'end inside	GBGT1	0|135029398_1:135028237..135029398	0	84|SINE_937819:135027754..135028042-	SINE	5'end
chr2:162908761-162908872	chr2	162908761	162908872	37.02	112	28	8	NM_012198	S	5'end	GCA	0|162909271_1:162908821..162909271	0	467|DNA_52925:162908136..162908294-	DNA	5'end
chr2:108430958-108431025	chr2	108430958	108431025	84.29	68	11	7	NM_181453	S	5'end	GCC2	791|108432386_1:108431816..108432386	-791	0|Simple_repeat_47376:108430959..108431047+|Simple_repeat_47375:108430916..108430959+	Simple_repeat	5'end
chr5:37874199-37874640	chr5	37874199	37874640	93.5	442	8	30	NM_000514	A	5'end inside	GDNF	0|37876483_1:37872504..37876483	0	2703|SINE_513414:37871343..37871496+	SINE	3'out
chr16:30032090-30032615	chr16	30032090	30032615	88.24	526	6	17	NM_024307	A	5'end inside	GDPD3	9106|30041989_1:30041721..30041989	-9106	270|DNA_341858:30031712..30031820-	DNA	5'end
chr16:1973531-1973667	chr16	1973531	1973667	89.06	137	8	16	NM_005262	S	5'end	GFER	0|1974801_1:1973493..1974801	0	69|LINE_1253754:1972935..1973462+	LINE	3'end
chr16:1975400-1975733	chr16	1975400	1975733	100	334	6	5	NM_005262	S	5'end inside	GFER	599|1974801_1:1973493..1974801	599	1057|Low_complexity_322035:1974318..1974343+	Low_complexity	3'end
chr6:13596479-13596691	chr6	13596479	13596691	45.9	213	26	25	NM_018988	A	5'end	GFOD1	0|13596771_1:13594303..13596771	0	26|SINE_600994:13596244..13596453-	SINE	5'end
chr8:21701459-21701578	chr8	21701459	21701578	88.06	120	5	18	NM_001495	A	5'end inside	GFRA2	0|21703791_1:21700854..21703791	0	-82|Simple_repeat_195335:21701660..21701697+	Simple_repeat	5'end
chr8:21703108-21703449	chr8	21703108	21703449	70.27	342	5	37	NM_001495	A	5'end	GFRA2	0|21703791_1:21700854..21703791	0	29|Low_complexity_187882:21703055..21703079+	Low_complexity	3'end
chr5:137637735-137638063	chr5	137637735	137638063	88.28	329	7	29	NM_001496	A	5'end inside	GFRA3	0|137638210_1:137637804..137638210	0	0|Simple_repeat_139313:137637921..137637970+	Simple_repeat	5'end
chr19:43569554-43569827	chr19	43569554	43569827	94.66	274	13	21	NM_152657	A	5'end inside	GGN	0|43570790_1:43568454..43570790	0	1124|Simple_repeat_397971:43568348..43568430+	Simple_repeat	3'end
chr5:42459278-42459896	chr5	42459278	42459896	85.06	619	10	53	NM_000163	S	5'end inside	GHR	0|42459497_1:42459287..42459497	0	0|Simple_repeat_127300:42459632..42459691+|Low_complexity_123003:42459501..42459568+|Low_complexity_123004:42459700..42459755+	Simple_repeat	5'end
chr20:35320930-35321089	chr20	35320930	35321089	97.22	160	6	6	NM_021081	A	5'end	GHRH	30313|35351675_1:35351402..35351675	-30313	9|LINE_1409326:35320856..35320921-	LINE	5'end
chr16:30113403-30113696	chr16	30113403	30113696	71.79	294	18	24	NM_001017387	S	5'end inside	GIYD2	0|30113986_1:30112196..30113986	0	-609|SINE_1481588:30114305..30114608-	SINE	3'end
chr13:19632865-19633657	chr13	19632865	19633657	83.53	793	31	108	NM_021954	A	5'end inside	GJA3	0|19634157_1:19633043..19634157	0	0|Simple_repeat_317019:19632940..19633042+	Simple_repeat	inside
chr13:19665000-19665278	chr13	19665000	19665278	97.07	279	7	37	NM_004004	A	5'end inside	GJB2	0|19665779_1:19664208..19665779	0	0|Low_complexity_285769:19665154..19665187+	Low_complexity	5'end
chr1:35019283-35020227	chr1	35019283	35020227	75.74	945	39	75	NM_024009	S	5'end inside	GJB3	0|35020186_2:35019463..35020186|35020186_1:35019463..35020186	0	0|SINE_39672:35019651..35019757-	SINE	5'end
chr17:35773062-35773260	chr17	35773062	35773260	96.97	199	7	33	NM_152219	A	5'end inside	GJC1	0|35773790_1:35772491..35773790	0	0|Low_complexity_333814:35773191..35773229+	Low_complexity	5'end
chr2:220069773-220070086	chr2	220069773	220070086	98.03	314	13	33	NM_013335	S	5'end	GMPPA	0|220071498_1:220069706..220071498|220071498_2:220069706..220071498	0	-237|SINE_283747:220070323..220070419-	SINE	3'end
chr2:220070973-220071092	chr2	220070973	220071092	81.54	120	15	13	NM_013335	S	5'end	GMPPA	0|220071498_2:220069706..220071498	0	383|SINE_283748:220070446..220070590-	SINE	5'end
chr2:220071098-220071458	chr2	220071098	220071458	55.86	361	6	29	NM_013335	S	5'end	GMPPA	0|220071498_2:220069706..220071498	0	508|SINE_283748:220070446..220070590-	SINE	5'end
chr7:79601823-79602147	chr7	79601823	79602147	92.78	325	13	44	NM_002069	S	5'end inside	GNAI1	0|79602825_1:79601729..79602825	0	0|Low_complexity_174197:79602042..79602077+|Low_complexity_174196:79601953..79601986+	Low_complexity	5'end
chr20:56862847-56863634	chr20	56862847	56863634	94.45	788	13	81	NM_001077490	S	5'end inside	GNAS	0|56864634_1:56862419..56864634	0	1201|Low_complexity_360495:56861619..56861646+	Low_complexity	3'end
chr1:1814826-1815225	chr1	1814826	1815225	97.22	400	5	12	NM_002074	A	5'end	GNB1	1694|1813132_1:1811265..1813132	1694	73|LINE_670:1814569..1814753+	LINE	3'end
chr7:93389181-93389361	chr7	93389181	93389361	77.77	181	20	18	NM_004126	S	5'end inside	GNG11	31061|93358120_1:93357302..93358120	31061	-637|DNA_179072:93389998..93390150+	DNA	5'end
chr11:62231493-62231753	chr11	62231493	62231753	90	261	5	5	NM_012202	S	5'end inside	GNG3	761|62230732_1:62230029..62230732	761	1031|Simple_repeat_286946:62230434..62230462+	Simple_repeat	3'end
chr6:43036220-43036441	chr6	43036220	43036441	98.33	222	6	15	NM_018960	S	5'end	GNMT	0|43036788_1:43036097..43036788	0	278|SINE_624227:43035716..43035942-	SINE	5'end
chr6:43036545-43036839	chr6	43036545	43036839	96.74	295	57	28	NM_018960	S	5'end inside	GNMT	0|43036788_1:43036097..43036788	0	-195|SINE_624228:43037034..43037258-	SINE	3'end
chr8:145210628-145210772	chr8	145210628	145210772	100	145	6	8	NM_003801	S	5'end inside	GPAA1	405|145210223_2:145209164..145210223	405	1777|SINE_860930:145208602..145208851-	SINE	5'out
chr2:241021601-241021946	chr2	241021601	241021946	79.17	346	9	12	NM_002081	S	5'end	GPC1	1137|241024993_1:241023083..241024993	-1137	-589|DNA_64309:241022535..241022610-	DNA	3'end
chrX:132376391-132376752	chrX	132376391	132376752	47	362	9	40	NM_001448	A	5'end inside	GPC4	0|132377950_1:132375233..132377950	0	-315|Simple_repeat_250030:132377067..132377171+	Simple_repeat	5'end
chr13:90848867-90849421	chr13	90848867	90849421	76.47	555	22	52	NM_004466	S	5'end inside	GPC5	0|90849717_1:90849154..90849717	0	0|Simple_repeat_327508:90848905..90848986+	Simple_repeat	inside
chr2:157000691-157000849	chr2	157000691	157000849	80	159	5	17	NM_001083112	S	5'end inside	GPD2	0|157001255_1:157000348..157001255	0	-235|Low_complexity_46343:157001084..157001109+	Low_complexity	5'end
chr7:1091522-1091732	chr7	1091522	1091732	99	211	26	8	NM_001039966	S	5'end	GPER	1372|1093436_1:1093104..1093436	-1372	0|SINE_683134:1091517..1091725+	SINE	5'end
chr7:1094359-1094558	chr7	1094359	1094558	97.92	200	10	6	NM_001039966	S	5'end inside	GPER	923|1093436_1:1093104..1093436	923	557|DNA_167023:1093480..1093802-	DNA	5'end
chr11:64458820-64459122	chr11	64458820	64459122	91.67	303	5	15	NM_130769	A	5'end inside	GPHA2	9748|64449072_1:64448636..64449072	9748	-537|Simple_repeat_287241:64459659..64459695+	Simple_repeat	5'end
chr14:66044556-66044901	chr14	66044556	66044901	97.09	346	11	36	NM_020806	S	5'end inside	GPHN	0|66045988_1:66044122..66045988	0	1067|SINE_1359604:66043174..66043489+	SINE	3'end
chrX:13865837-13865937	chrX	13865837	13865937	85.42	101	6	8	NM_001001994	A	5'end inside	GPM6B	134|13866982_1:13866071..13866982	-134	-542|Low_complexity_221182:13866479..13866507+	Low_complexity	5'end
chrX:13866707-13866815	chrX	13866707	13866815	97.05	109	15	16	NM_001001994	A	5'end inside	GPM6B	0|13866982_1:13866071..13866982	0	200|Low_complexity_221182:13866479..13866507+	Low_complexity	3'end
chr7:23254040-23254223	chr7	23254040	23254223	75.83	184	5	12	NM_001005340	S	5'end inside	GPNMB	7|23254033_1:23253746..23254033	7	0|SINE_696521:23254033..23254165-	SINE	5'end
chr4:22126120-22126687	chr4	22126120	22126687	70.92	568	68	75	NM_145290	A	5'end inside	GPR125	0|22127146_1:22125954..22127146	0	0|Low_complexity_87467:22126462..22126490+|Low_complexity_87468:22126550..22126596+|Low_complexity_87466:22126379..22126418+	Low_complexity	5'end
chr11:63811067-63811397	chr11	63811067	63811397	89.5	331	8	5	NM_020155	S	5'end inside	GPR137	346|63811964_1:63811743..63811964	-346	-18|SINE_1150107:63811415..63811595-	SINE	3'end
chr7:1063582-1064103	chr7	1063582	1064103	97.98	522	42	30	NM_138445	S	5'end inside	GPR146	0|1064479_1:1063931..1064479	0	-1546|Simple_repeat_169294:1065649..1065825+	Simple_repeat	5'out
chr5:94981517-94982017	chr5	94981517	94982017	86.26	501	6	37	NM_199243	S	5'end inside	GPR150	0|94983000_1:94981386..94983000	0	0|Low_complexity_130422:94981937..94981966+	Low_complexity	5'end
chr11:66976241-66976363	chr11	66976241	66976363	94.74	123	64	7	NM_206997	A	5'end inside	GPR152	12511|66989134_1:66988874..66989134	-12511	-584|SINE_1154289:66976947..66977014-	SINE	3'end
chr1:9111025-9111576	chr1	9111025	9111576	86.11	552	5	48	NM_024980	A	5'end inside	GPR157	0|9112330_1:9111090..9112330	0	-206|Simple_repeat_1644:9111782..9111980+	Simple_repeat	5'end
chr15:37999934-38000340	chr15	37999934	38000340	95.94	407	6	32	NM_007223	A	5'end inside	GPR176	0|38000736_1:37999253..38000736|38000736_2:37999253..38000736	0	-1694|LTR_565882:38002034..38002257-	LTR	3'out
chr10:125416369-125416490	chr10	125416369	125416490	86.44	122	56	15	NM_153442	S	5'end inside	GPR26	0|125416632_1:125415485..125416632	0	511|Low_complexity_252526:125415815..125415858+	Low_complexity	3'end
chr3:71885658-71885989	chr3	71885658	71885989	97.32	332	27	46	NM_018971	S	5'end inside	GPR27	0|71886896_1:71885247..71886896	0	124|Simple_repeat_76245:71885488..71885534+	Simple_repeat	3'end
chr6:167490970-167491351	chr6	167490970	167491351	82.22	382	16	16	NM_005299	A	5'end inside	GPR31	15993|167507549_1:167507344..167507549	-15993	-716|LINE_599367:167492067..167492183+	LINE	5'end
chr2:241218341-241218819	chr2	241218341	241218819	84.61	479	27	35	NM_005301	S	5'end inside	GPR35	0|241218811_1:241218364..241218811	0	-2100|LTR_103400:241220919..241221297+	LTR	5'out
chr7:124193075-124193415	chr7	124193075	124193415	93.38	341	6	34	NM_005302	A	5'end	GPR37	0|124193425_1:124191936..124193425	0	-62|Low_complexity_181249:124193477..124193581+	Low_complexity	5'end
chr2:132891280-132891609	chr2	132891280	132891609	77.78	330	8	12	NM_001508	S	5'end inside	GPR39	21|132891914_1:132891630..132891914	-21	-542|SINE_240551:132892151..132892232+	SINE	5'end
chrX:150096974-150097105	chrX	150096974	150097105	67.25	132	17	12	NM_004224	S	5'end inside	GPR50	0|150097235_1:150096273..150097235	0	0|Low_complexity_234005:150096995..150097020+	Low_complexity	5'end
chr6:110406960-110407847	chr6	110406960	110407847	93.01	888	32	82	NM_005284	S	5'end inside	GPR6	0|110407960_1:110406058..110407960	0	0|Simple_repeat_160781:110407043..110407102+	Simple_repeat	inside
chrX:19049891-19050260	chrX	19049891	19050260	98.24	370	5	51	NM_005756	A	5'end inside	GPR64	0|19050550_2:19049858..19050550|19050550_1:19049858..19050550	0	124|DNA_227574:19049630..19049767+	DNA	3'end
chrX:19050317-19050383	chrX	19050317	19050383	95.96	67	9	11	NM_005756	A	5'end inside	GPR64	0|19050550_2:19049858..19050550	0	-175|Low_complexity_221675:19050558..19050613+	Low_complexity	5'end
chr2:53940176-53940600	chr2	53940176	53940600	90.7	425	8	38	NM_006794	A	5'end inside	GPR75	0|53940770_1:53940280..53940770	0	234|SINE_198515:53939842..53939942-	SINE	5'end
chr4:8633087-8633484	chr4	8633087	8633484	94.16	398	20	32	NM_080819	S	5'end inside	GPR78	0|8634264_1:8632936..8634264	0	271|Low_complexity_85807:8632709..8632816+	Low_complexity	3'end
chr17:69938495-69938963	chr17	69938495	69938963	91.71	469	17	41	NM_022036	S	5'end	GPRC5C	0|69940572_1:69938378..69940572	0	-1194|Low_complexity_337688:69940157..69940200+	Low_complexity	5'end
chr17:69939612-69939936	chr17	69939612	69939936	94.71	325	5	34	NM_022036	S	5'end inside	GPRC5C	0|69940572_1:69938378..69940572	0	-221|Low_complexity_337688:69940157..69940200+	Low_complexity	5'end
chr5:175968680-175968957	chr5	175968680	175968957	97.78	278	5	9	NM_052899	A	5'end inside	GPRIN1	107|175970163_1:175969064..175970163	-107	-423|Simple_repeat_145048:175969380..175969410+	Simple_repeat	5'end
chr17:77604530-77605179	chr17	77604530	77605179	98.33	650	11	27	NM_004127	S	5'end inside	GPS1	456|77606069_1:77605635..77606069	-456	1177|Low_complexity_338347:77603323..77603353+	Low_complexity	3'end
chr8:145701158-145701509	chr8	145701158	145701509	90.61	352	22	22	NM_005309	S	5'end inside	GPT	0|145703013_1:145701198..145703013	0	-183|Simple_repeat_212819:145701692..145701877+	Simple_repeat	5'end
chr19:1056022-1056269	chr19	1056022	1056269	26.96	248	6	23	NM_001039848	S	5'end inside	GPX4	0|1056758_1:1054722..1056758	0	408|Low_complexity_349135:1055585..1055614+	Low_complexity	3'end
chr5:125787129-125787440	chr5	125787129	125787440	80.21	312	5	16	NM_023927	S	5'end inside	GRAMD3	0|125787197_1:125786946..125787197	0	0|Simple_repeat_138025:125787407..125787439+	Simple_repeat	5'end
chr7:50767223-50767472	chr7	50767223	50767472	53.5	250	5	10	NM_005311	A	5'end inside	GRB10	49774|50818365_1:50817246..50818365	-49774	-707|LTR_292258:50768179..50768580+	LTR	5'end
chr2:165185803-165186152	chr2	165185803	165186152	92.03	350	10	40	NM_004490	A	5'end inside	GRB14	0|165186588_1:165185808..165186588	0	-86|Low_complexity_47537:165186238..165186290+	Low_complexity	5'end
chr21:30233363-30234182	chr21	30233363	30234182	86.07	820	27	57	NM_175611	A	5'end inside	GRIK1	0|30233977_1:30233257..30233977	0	-123|Simple_repeat_413758:30234305..30234360+	Simple_repeat	5'end
chr1:37271212-37271647	chr1	37271212	37271647	84.88	436	6	43	NM_000831	A	5'end inside	GRIK3	0|37273211_1:37270964..37273211	0	-784|Low_complexity_3278:37272431..37272455+	Low_complexity	5'end
chr16:10182737-10183545	chr16	10182737	10183545	91.6	809	25	70	NM_000833	A	5'end inside	GRIN2A	0|10184925_1:10181444..10184925	0	0|Simple_repeat_356713:10183122..10183199+	Simple_repeat	5'end
chr17:70367818-70367981	chr17	70367818	70367981	25.93	164	6	9	NM_000835	A	5'end	GRIN2C	0|70369607_1:70367216..70369607	0	81|Low_complexity_337718:70367680..70367737+	Low_complexity	3'end
chr6:146390500-146390618	chr6	146390500	146390618	87.95	119	13	9	NM_001114329	S	5'end inside	GRM1	1597|146392473_1:146392215..146392473	-1597	-443|Simple_repeat_165632:146391061..146391110+	Simple_repeat	5'end
chr18:55038359-55038802	chr18	55038359	55038802	79.82	444	8	38	NM_002091	S	5'end inside	GRP	0|55038645_1:55038071..55038645	0	562|Low_complexity_345430:55037628..55037797+	Low_complexity	3'end
chr22:17516818-17517228	chr22	17516818	17517228	92.23	411	7	44	NM_005315	A	5'end inside	GSCL	0|17518512_1:17516293..17518512	0	-256|Low_complexity_366421:17517484..17517588+	Low_complexity	5'end
chr16:27981664-27982238	chr16	27981664	27982238	90.66	575	10	79	NM_001109763	A	5'end inside	GSG1L	0|27982797_1:27981318..27982797	0	0|Simple_repeat_359938:27982018..27982056+|Low_complexity_324593:27981840..27981891+	Simple_repeat	5'end
chr1:110083994-110084460	chr1	110083994	110084460	93.87	467	8	47	NM_000849	A	5'end inside	GSTM3	0|110084829_1:110083874..110084829	0	516|DNA_14614:110083295..110083478-	DNA	5'end
chr11:67106983-67107042	chr11	67106983	67107042	100	60	13	1	NM_000852	S	5'end	GSTP1	462|67108529_1:67107504..67108529	-462	0|LINE_1014639:67106712..67107066+	LINE	5'end
chr13:27264627-27264857	chr13	27264627	27264857	94.07	231	26	26	NM_145657	S	5'end inside	GSX1	0|27266505_1:27264549..27266505	0	-174|Low_complexity_286605:27265031..27265053+	Low_complexity	5'end
chr11:106393554-106393897	chr11	106393554	106393897	94.05	344	13	43	NM_000855	A	5'end inside	GUCY1A2	0|106395413_1:106393533..106395413	0	0|Simple_repeat_293254:106393768..106393841+	Simple_repeat	5'end
chr4:156807468-156807980	chr4	156807468	156807980	75.82	513	11	34	NM_000856	S	5'end inside	GUCY1A3	0|156808742_1:156807747..156808742	0	183|Low_complexity_110181:156807246..156807285+	Low_complexity	3'end
chrX:2756742-2757114	chrX	2756742	2757114	86.63	373	8	46	NM_001079855	S	5'end inside	GYG2	0|2758235_1:2756553..2758235	0	0|Low_complexity_219584:2756902..2756939+|Low_complexity_219585:2757068..2757094+|Low_complexity_219583:2756761..2756795+	Low_complexity	5'end
chrX:2757137-2757399	chrX	2757137	2757399	82.86	263	9	25	NM_001079855	S	5'end inside	GYG2	0|2758235_1:2756553..2758235	0	-11|Low_complexity_219586:2757410..2757595+	Low_complexity	5'end
chr20:23293971-23294388	chr20	23293971	23294388	98.06	418	46	43	NM_022482	S	5'end inside	GZF1	0|23294650_1:23294034..23294650	0	9|Low_complexity_357671:23293910..23293962+	Low_complexity	3'end
chrX:154342436-154342859	chrX	154342436	154342859	95.59	424	5	34	NM_001017991	A	5'end inside	H2AFB2	0|154342982_1:154342540..154342982	0	-331|LINE_906063:154343190..154343326-	LINE	3'end
chr12:14818612-14818825	chr12	14818612	14818825	70.61	214	44	26	NM_177925	S	5'end inside	H2AFJ	0|14819290_1:14818558..14819290	0	1262|SINE_1209361:14817272..14817350-	SINE	5'end
chr16:1817102-1817573	chr16	1817102	1817573	49.96	472	24	46	NM_001040427	A	5'end inside	HAGH	0|1817634_1:1816114..1817634	0	391|Simple_repeat_355127:1816643..1816711+	Simple_repeat	3'end
chr5:153837563-153837972	chr5	153837563	153837972	98.65	410	8	37	NM_004821	A	5'end inside	HAND1	0|153839306_1:153837231..153839306	0	0|Low_complexity_138150:153837564..153837590+	Low_complexity	5'end
chr5:153840301-153840481	chr5	153840301	153840481	100	181	6	2	NM_004821	A	5'end	HAND1	995|153839306_1:153837231..153839306	995	634|SINE_572151:153839489..153839667-	SINE	5'end
chr5:83053614-83054125	chr5	83053614	83054125	93.22	512	8	59	NM_001884	A	5'end	HAPLN1	0|83054114_1:83053650..83054114	0	0|Low_complexity_128115:83053775..83053803+	Low_complexity	5'end
chr16:67697284-67697453	chr16	67697284	67697453	68.08	170	8	16	NM_138612	S	5'end	HAS3	0|67699401_1:67697129..67699401	0	-271|Low_complexity_328097:67697724..67697792+	Low_complexity	5'end
chr16:67699130-67699284	chr16	67699130	67699284	90.11	155	7	13	NM_005329	S	5'end inside	HAS3	0|67699401_1:67697129..67699401	0	-428|SINE_1503314:67699712..67699846-	SINE	3'end
chr16:170790-171595	chr16	170790	171595	77.94	806	6	84	NM_005331	S	5'end inside 3'end	HBQ1	0|171761_1:170301..171761	0	0|Low_complexity_321817:171377..171405+	Low_complexity	5'end
chr5:45732124-45732217	chr5	45732124	45732217	99.17	94	11	11	NM_021072	A	5'end	HCN1	0|45732267_1:45731151..45732267	0	26|Simple_repeat_127729:45732072..45732098+	Simple_repeat	3'end
chr22:49030263-49030716	chr22	49030263	49030716	91.75	454	7	19	NM_032019	A	5'end inside	HDAC10	571|49032294_1:49031287..49032294	-571	383|Low_complexity_369127:49029756..49029880+	Low_complexity	3'end
chr15:81666500-81667083	chr15	81666500	81667083	72.74	584	55	64	NM_016073	A	5'end inside	HDGFRP3	0|81668083_1:81666652..81668083	0	0|Low_complexity_319776:81667051..81667079+	Low_complexity	5'end
chr12:13045306-13045712	chr12	13045306	13045712	92.81	407	7	51	NM_015987	A	5'end	HEBP1	0|13046133_1:13045355..13046133	0	678|Simple_repeat_299097:13044436..13044628+	Simple_repeat	3'end
chr10:93160193-93160513	chr10	93160193	93160513	55.34	321	37	38	NM_182765	S	5'end inside	HECTD2	0|93160553_2:93159467..93160553	0	20|Low_complexity_249055:93160134..93160173+	Low_complexity	3'end
chr1:45248801-45249193	chr1	45248801	45249193	46.03	393	9	25	NM_024602	A	5'end inside	HECTD3	0|45249609_1:45248812..45249609	0	-597|LINE_22238:45249790..45249899+	LINE	5'end
chr7:43118543-43118840	chr7	43118543	43118840	96.15	298	6	26	NM_015052	S	5'end inside	HECW1	0|43119865_1:43118545..43119865	0	1597|SINE_707834:43116634..43116946+	SINE	3'out
chr2:197166097-197166505	chr2	197166097	197166505	96.74	409	6	66	NM_020760	A	5'end	HECW2	0|197166767_1:197165637..197166767	0	0|Low_complexity_52864:197166289..197166336+	Low_complexity	5'end
chr4:186176506-186176787	chr4	186176506	186176787	83.22	282	7	29	NM_001029887	S	5'end	HELT	0|186179741_1:186176216..186179741	0	2385|SINE_496034:186173882..186174121-	SINE	5'out
chr4:186178503-186178789	chr4	186178503	186178789	93.94	287	5	33	NM_001029887	S	5'end inside	HELT	0|186179741_1:186176216..186179741	0	-1637|Simple_repeat_119779:186180426..186180456+	Simple_repeat	5'out
chr4:89594625-89594843	chr4	89594625	89594843	50	219	6	6	NM_016323	S	5'end	HERC5	2403|89597971_1:89597246..89597971	-2403	0|LTR_174196:89594643..89595145+	LTR	5'end
chr4:89519100-89519338	chr4	89519100	89519338	42.26	239	7	18	NM_017912	S	5'end inside	HERC6	0|89519452_1:89519014..89519452	0	193|SINE_454649:89518714..89518907-	SINE	5'end
chr7:35700626-35700936	chr7	35700626	35700936	32.41	311	18	30	NM_022373	A	5'end inside	HERPUD2	0|35701504_1:35700520..35701504	0	-8|Low_complexity_169376:35700944..35700979+	Low_complexity	5'end
chr1:6402286-6402871	chr1	6402286	6402871	89.41	586	10	69	NM_019089	A	5'end inside	HES2	0|6403525_1:6401644..6403525	0	0|Simple_repeat_1169:6402606..6402626+	Simple_repeat	5'end
chr1:924636-924776	chr1	924636	924776	51.95	141	11	21	NM_021170	A	5'end inside	HES4	0|927273_1:923250..927273	0	261|Low_complexity_101:924329..924375+	Low_complexity	3'end
chr1:2450915-2451405	chr1	2450915	2451405	85.42	491	17	55	NM_001010926	A	5'end inside	HES5	0|2451870_1:2450620..2451870	0	0|Simple_repeat_415:2451025..2451110+	Simple_repeat	5'end
chr2:238813312-238813585	chr2	238813312	238813585	73.42	274	43	41	NM_018645	A	5'end inside	HES6	0|238814639_1:238812331..238814639	0	0|Low_complexity_58379:238813478..238813502+	Low_complexity	5'end
chr2:238813612-238813697	chr2	238813612	238813697	52.27	86	5	11	NM_018645	A	5'end	HES6	0|238814639_1:238812331..238814639	0	0|Low_complexity_58380:238813615..238813651+	Low_complexity	5'end
chr2:238814751-238814912	chr2	238814751	238814912	80.83	162	5	8	NM_018645	A	5'end	HES6	112|238814639_1:238812331..238814639	112	508|Low_complexity_58381:238814116..238814243+	Low_complexity	3'end
chr6:126112482-126112802	chr6	126112482	126112802	21.69	321	11	42	NM_012259	S	5'end inside	HEY2	0|126113013_1:126110415..126113013	0	317|Low_complexity_158835:126112127..126112165+	Low_complexity	3'end
chr6:167969403-167969574	chr6	167969403	167969574	93.33	172	6	16	NM_001042508	A	5'end inside	HGC6.4	0|167971408_1:167968912..167971408	0	-727|Simple_repeat_168699:167970301..167970569+	Simple_repeat	5'end
chr6:167969820-167969993	chr6	167969820	167969993	77.22	174	5	18	NM_001042508	A	5'end inside	HGC6.4	0|167971408_1:167968912..167971408	0	-308|Simple_repeat_168699:167970301..167970569+	Simple_repeat	5'end
chr3:42718307-42718727	chr3	42718307	42718727	100	421	12	5	NM_020707	A	5'end	HHATL	15387|42702920_1:42702088..42702920	15387	0|SINE_322256:42718453..42718555-	SINE	5'end
chr10:94439930-94440027	chr10	94439930	94440027	56.18	98	8	13	NM_002729	S	5'end inside	HHEX	0|94440459_1:94438673..94440459|94440459_2:94438673..94440459	0	60|Low_complexity_249221:94439836..94439870+	Low_complexity	3'end
chr4:145786570-145786726	chr4	145786570	145786726	79.24	157	10	23	NM_022475	S	5'end inside	HHIP	0|145786863_1:145785692..145786863	0	0|Low_complexity_108708:145786597..145786641+	Low_complexity	5'end
chr17:40281070-40281208	chr17	40281070	40281208	95.83	139	6	4	NM_016438	S	5'end inside	HIGD1B	17483|40263587_1:40262336..40263587	17483	-475|SINE_1563870:40281683..40281965-	SINE	3'end
chr19:45587306-45587980	chr19	45587306	45587980	96.11	675	12	30	NM_144685	A	5'end inside	HIPK4	0|45587633_1:45587308..45587633	0	194|SINE_1684202:45586887..45587112+	SINE	3'end
chr6:26358394-26358681	chr6	26358394	26358681	82.95	288	17	22	NM_003524	S	5'end	HIST1H2BH	0|26358806_1:26358415..26358806	0	184|SINE_609830:26357895..26358210-	SINE	5'end
chr6:26333369-26333786	chr6	26333369	26333786	97.65	418	10	37	NM_003532	S	5'end inside	HIST1H3E	0|26333769_1:26333365..26333769	0	-761|SINE_609813:26334547..26334762-	SINE	3'end
chr6:26358394-26358681	chr6	26358394	26358681	82.95	288	17	22	NM_021018	A	5'end inside	HIST1H3F	0|26358806_1:26358415..26358806	0	184|SINE_609830:26357895..26358210-	SINE	5'end
chr6:26354817-26354983	chr6	26354817	26354983	86.9	167	9	14	NM_003547	A	5'end inside 3'end	HIST1H4G	0|26355079_1:26354794..26355079	0	-492|SINE_609826:26355475..26355771+	SINE	5'end
chr1:226711795-226712232	chr1	226711795	226712232	84.47	438	27	52	NM_033445	A	5'end inside	HIST3H2A	0|226713057_1:226711819..226713057	0	47|Low_complexity_24833:226711723..226711748+	Low_complexity	3'end
chr1:226712579-226712819	chr1	226712579	226712819	90.33	241	11	21	NM_033445	A	5'end	HIST3H2A	0|226713057_1:226711819..226713057	0	-160|Simple_repeat_29174:226712979..226713008+	Simple_repeat	5'end
chr1:226711795-226712232	chr1	226711795	226712232	84.47	438	27	52	NM_175055	S	5'end	HIST3H2BB	0|226713057_1:226711819..226713057	0	47|Low_complexity_24833:226711723..226711748+	Low_complexity	3'end
chr1:226712579-226712819	chr1	226712579	226712819	90.33	241	11	21	NM_175055	S	5'end inside	HIST3H2BB	0|226713057_1:226711819..226713057	0	-160|Simple_repeat_29174:226712979..226713008+	Simple_repeat	5'end
chr6:30019087-30019305	chr6	30019087	30019305	92.49	219	27	21	NM_002116	S	5'end inside	HLA-A	0|30019346_1:30018181..30019346	0	2117|LINE_532193:30016870..30016970-	LINE	5'out
chr6:31431917-31432176	chr6	31431917	31432176	43.55	260	18	30	NM_005514	A	5'end inside	HLA-B	0|31433190_1:31431925..31433190	0	-2094|LINE_532923:31434270..31434844-	LINE	3'out
chr6:29799489-29800210	chr6	29799489	29800210	58.03	722	25	64	NM_001098478	S	5'end inside	HLA-F	0|29800072_2:29799085..29800072|29800072_1:29799085..29800072	0	557|Simple_repeat_150213:29798908..29798932+	Simple_repeat	3'end
chr7:156495106-156495251	chr7	156495106	156495251	93.96	146	18	15	NM_005515	A	5'end inside	HLXB9	0|156497175_1:156494931..156497175	0	-82|Low_complexity_185089:156495333..156495376+	Low_complexity	5'end
chr12:64504162-64504304	chr12	64504162	64504304	97.13	143	10	19	NM_003484	S	5'end	HMGA2	0|64506448_1:64503894..64506448	0	-146|Simple_repeat_305648:64504450..64504498+	Simple_repeat	5'end
chr10:124899075-124899684	chr10	124899075	124899684	96.51	610	49	73	NM_005519	S	5'end inside	HMX2	0|124901025_1:124897273..124901025	0	0|Low_complexity_252486:124899629..124899655+	Low_complexity	5'end
chr19:18912134-18912509	chr19	18912134	18912509	68.32	376	9	31	NM_004838	A	5'end inside	HOMER3	0|18912939_1:18912019..18912939	0	-430|Low_complexity_351210:18912939..18913085+	Low_complexity	5'end
chr1:60053013-60053274	chr1	60053013	60053274	82.39	262	22	31	NM_015888	S	5'end inside	HOOK1	0|60053636_1:60053212..60053636	0	0|Low_complexity_5362:60052980..60053014+|Simple_repeat_9185:60053059..60053208+	Low_complexity	5'end
chr7:27205352-27205820	chr7	27205352	27205820	92.45	469	7	53	NM_000522	A	5'end inside	HOXA13	0|27206836_1:27205215..27206836	0	0|Low_complexity_168445:27205781..27205807+|Low_complexity_168444:27205606..27205634+	Low_complexity	5'end
chr7:27136292-27136813	chr7	27136292	27136813	73.09	522	190	69	NM_002141	A	5'end inside	HOXA4	0|27137163_1:27136097..27137163	0	0|Low_complexity_168421:27136355..27136439+|Low_complexity_168423:27136754..27136779+|Low_complexity_168422:27136534..27136566+	Low_complexity	5'end
chr7:27149494-27149621	chr7	27149494	27149621	98.11	128	183	18	NM_019102	A	5'end inside	HOXA5	0|27152087_1:27149138..27152087	0	-378|Low_complexity_168428:27149999..27150031+	Low_complexity	5'end
chr7:27153498-27153564	chr7	27153498	27153564	97.62	67	7	6	NM_024014	A	5'end inside	HOXA6	0|27154217_1:27153452..27154217	0	95|Low_complexity_168430:27153339..27153403+	Low_complexity	3'end
chr7:27153969-27154083	chr7	27153969	27154083	85.94	115	5	16	NM_024014	A	5'end	HOXA6	0|27154217_1:27153452..27154217	0	-30|Low_complexity_168431:27154113..27154139+	Low_complexity	5'end
chr7:27171205-27171697	chr7	27171205	27171697	93.39	493	20	52	NM_152739	A	5'end inside	HOXA9	0|27172987_1:27170440..27172987	0	-3305|Low_complexity_168436:27175002..27175100+	Low_complexity	5'out
chr7:27179683-27180095	chr7	27179683	27180095	49.64	413	14	54	NM_018951	A	5'end inside	HOXA9	0|27180921_2:27178941..27180921|27180921_1:27178941..27180921	0	0|Simple_repeat_173033:27180014..27180055+	Simple_repeat	5'end
chr17:43962972-43963234	chr17	43962972	43963234	79.31	263	13	19	NM_002144	A	5'end inside	HOXB1	0|43963389_1:43962803..43963389	0	-538|LINE_1313307:43963772..43963841+	LINE	5'end
chr17:44160627-44160694	chr17	44160627	44160694	100	68	5	5	NM_006361	A	5'end inside	HOXB13	0|44161147_1:44160552..44161147	0	-520|Simple_repeat_374943:44161214..44161360+	Simple_repeat	5'end
chr17:43975463-43976008	chr17	43975463	43976008	87.1	546	10	58	NM_002145	A	5'end inside	HOXB2	0|43976372_1:43975366..43976372	0	0|Low_complexity_334708:43975776..43975818+	Low_complexity	5'end
chr17:44046745-44046949	chr17	44046745	44046949	92.41	205	21	22	NM_024016	A	5'end inside	HOXB8	0|44047096_1:44046519..44047096	0	-169|Low_complexity_334730:44047118..44047158+	Low_complexity	5'end
chr17:44058223-44058536	chr17	44058223	44058536	79.26	314	92	41	NM_024017	A	5'end inside	HOXB9	0|44059165_1:44057279..44059165	0	230|Low_complexity_334734:44057951..44057993+	Low_complexity	3'end
chr12:52713283-52713470	chr12	52713283	52713470	73.97	188	11	19	NM_018953	S	5'end inside	HOXC5	0|52714976_1:52713292..52714976	0	381|Low_complexity_274922:52712845..52712902+	Low_complexity	3'end
chr12:52680476-52680668	chr12	52680476	52680668	91.89	193	28	26	NM_006897	S	5'end inside	HOXC9	0|52680915_2:52679641..52680915	0	-812|Simple_repeat_304114:52681480..52681510+	Simple_repeat	5'end
chr2:176761733-176762001	chr2	176761733	176762001	88.91	269	221	35	NM_024501	S	5'end inside	HOXD1	0|176762596_1:176761203..176762596	0	0|Low_complexity_49156:176761934..176762016+	Low_complexity	5'end
chr2:176762017-176762212	chr2	176762017	176762212	91.04	196	42	28	NM_024501	S	5'end inside	HOXD1	0|176762596_1:176761203..176762596	0	1|Low_complexity_49156:176761934..176762016+	Low_complexity	3'end
chr2:176679907-176680561	chr2	176679907	176680561	92.71	655	38	75	NM_021192	S	5'end inside	HOXD11	0|176680551_2:176679952..176680551|176680551_1:176679952..176680551	0	0|Low_complexity_49131:176679915..176679950+|Simple_repeat_57018:176680555..176680700+	Low_complexity	inside
chr2:176666089-176666365	chr2	176666089	176666365	94.21	277	13	31	NM_000523	S	5'end inside	HOXD13	0|176666525_1:176665300..176666525	0	13|Simple_repeat_57015:176666031..176666076+	Simple_repeat	3'end
chr2:176666396-176666590	chr2	176666396	176666590	87.62	195	7	14	NM_000523	S	5'end inside	HOXD13	0|176666525_1:176665300..176666525	0	320|Simple_repeat_57015:176666031..176666076+	Simple_repeat	3'end
chr2:176737893-176737992	chr2	176737893	176737992	97.04	100	13	13	NM_006898	S	5'end inside	HOXD3	0|176738187_1:176737659..176738187	0	-394|Low_complexity_49152:176738386..176738409+	Low_complexity	5'end
chr2:176738326-176738625	chr2	176738326	176738625	86.36	300	5	22	NM_006898	S	5'end inside	HOXD3	139|176738187_1:176737659..176738187	139	0|Low_complexity_49152:176738386..176738409+	Low_complexity	5'end
chr2:176703041-176703349	chr2	176703041	176703349	97.78	309	5	54	NM_019558	S	5'end inside	HOXD8	0|176703803_1:176701725..176703803	0	0|Low_complexity_49140:176703299..176703330+|Low_complexity_49139:176703008..176703079+	Low_complexity	5'end
chr2:176703376-176703670	chr2	176703376	176703670	95.16	295	72	43	NM_019558	S	5'end inside	HOXD8	0|176703803_1:176701725..176703803	0	0|Low_complexity_49141:176703662..176703708+|Simple_repeat_57029:176703381..176703410+	Low_complexity	5'end
chr1:45565387-45565470	chr1	45565387	45565470	89.09	84	5	11	NM_032756	S	5'end inside	HPDL	0|45565888_1:45565006..45565888	0	623|Simple_repeat_7191:45564732..45564764+	Simple_repeat	3'end
chr20:60231136-60231445	chr20	60231136	60231445	57.29	310	7	8	NM_007232	A	5'end	HRH3	1620|60229516_1:60227574..60229516	1620	-33|LTR_657675:60231478..60231631+	LTR	5'end
chr4:11038605-11038703	chr4	11038605	11038703	100	99	5	7	NM_005114	A	5'end inside	HS3ST1	0|11038731_1:11038512..11038731	0	-947|Low_complexity_85982:11039650..11039705+	Low_complexity	5'end
chr16:22733194-22733354	chr16	22733194	22733354	93.53	161	5	17	NM_006043	S	5'end	HS3ST2	0|22733960_1:22732117..22733960	0	-337|Low_complexity_324087:22733691..22733719+	Low_complexity	5'end
chr16:22733838-22733915	chr16	22733838	22733915	88.1	78	7	7	NM_006043	S	5'end inside	HS3ST2	0|22733960_1:22732117..22733960	0	119|Low_complexity_324087:22733691..22733719+	Low_complexity	3'end
chr17:14145704-14146113	chr17	14145704	14146113	61.16	410	15	46	NM_006041	S	5'end inside	HS3ST3B1	0|14148427_1:14144893..14148427	0	59|Low_complexity_331600:14145622..14145645+	Low_complexity	3'end
chr16:1907512-1907920	chr16	1907512	1907920	70.12	409	14	24	NM_001009606	A	5'end inside	HS3ST6	0|1908971_1:1907800..1908971	0	-210|Low_complexity_322028:1908130..1908200+	Low_complexity	5'end
chr2:128792006-128792507	chr2	128792006	128792507	75.83	502	183	70	NM_004807	A	5'end inside	HS6ST1	0|128794109_1:128791667..128794109	0	0|Low_complexity_42278:128792453..128792482+	Low_complexity	5'end
chr2:128793041-128793346	chr2	128793041	128793346	82.07	306	10	32	NM_004807	A	5'end	HS6ST1	0|128794109_1:128791667..128794109	0	22|Simple_repeat_50387:128792804..128793019+	Simple_repeat	3'end
chr16:82736185-82736718	chr16	82736185	82736718	31.34	534	14	67	NM_031463	A	5'end inside	HSDL1	0|82736724_1:82735501..82736724	0	0|Low_complexity_329717:82736224..82736245+	Low_complexity	5'end
chr21:43906129-43906342	chr21	43906129	43906342	100	214	7	1	NM_007031	A	5'end	HSF2BP	1880|43904249_1:43902099..43904249	1880	0|LINE_1438144:43906141..43906255+	LINE	5'end
chr17:53920671-53921030	chr17	53920671	53921030	98.33	360	6	40	NM_001080439	A	5'end inside	HSF5	0|53920890_2:53919853..53920890	0	7|Low_complexity_335857:53920634..53920664+	Low_complexity	3'end
chr20:3659730-3659882	chr20	3659730	3659882	76.43	153	7	4	NM_052970	S	5'end	HSPA12B	1277|3661515_1:3661159..3661515	-1277	0|Simple_repeat_402105:3659603..3659786+	Simple_repeat	5'end
chr14:64076380-64076554	chr14	64076380	64076554	82.86	175	6	14	NM_021979	S	5'end	HSPA2	73|64078950_1:64076627..64078950	-73	0|SINE_1358183:64076152..64076449-	SINE	5'end
chr17:37527852-37528342	chr17	37527852	37528342	95.14	491	7	36	NM_033194	S	5'end	HSPB9	0|37528886_1:37528049..37528886	0	204|SINE_1559874:37527518..37527648+	SINE	3'end
chr2:64535159-64535560	chr2	64535159	64535560	31.83	402	40	50	NM_014181	S	5'end inside	HSPC159	0|64535741_1:64534515..64535741	0	0|Low_complexity_35178:64535314..64535336+|Low_complexity_35179:64535524..64535553+	Low_complexity	5'end
chr6:78229368-78229618	chr6	78229368	78229618	93.77	251	30	15	NM_000863	A	5'end inside	HTR1B	0|78230807_1:78228950..78230807	0	-1189|Low_complexity_151088:78230807..78230873+	Low_complexity	5'end
chrX:113722381-113722595	chrX	113722381	113722595	84.72	215	6	24	NM_000868	S	5'end	HTR2C	0|113722665_1:113722345..113722665	0	-117|Low_complexity_230539:113722712..113722740+	Low_complexity	5'end
chr7:154494094-154494203	chr7	154494094	154494203	92.52	110	39	9	NM_024012	S	5'end inside	HTR5A	0|154494178_1:154493613..154494178	0	-1395|DNA_187456:154495598..154495681+	DNA	5'end
chr1:19864113-19864331	chr1	19864113	19864331	85.84	219	32	27	NM_000871	S	5'end	HTR6	0|19865375_1:19863733..19865375	0	66|Low_complexity_1731:19864019..19864047+	Low_complexity	3'end
chr1:19865097-19865552	chr1	19865097	19865552	88.91	456	11	33	NM_000871	S	5'end inside	HTR6	0|19865375_1:19863733..19865375	0	-118|LINE_8039:19865670..19866480+	LINE	5'end
chr10:124211625-124211858	chr10	124211625	124211858	87.32	234	46	20	NM_002775	S	5'end inside	HTRA1	0|124212230_1:124210328..124212230	0	476|Simple_repeat_277107:124211126..124211149+	Simple_repeat	3'end
chr21:32167206-32167383	chr21	32167206	32167383	95.67	178	6	20	NM_014586	S	5'end	HUNK	0|32168480_1:32166781..32168480	0	-115|Low_complexity_364769:32167498..32167533+	Low_complexity	5'end
chr21:32168411-32168493	chr21	32168411	32168493	63.23	83	7	9	NM_014586	S	5'end inside	HUNK	0|32168480_1:32166781..32168480	0	-266|Low_complexity_364770:32168759..32168832+	Low_complexity	5'end
chr1:43691639-43691932	chr1	43691639	43691932	78.04	294	27	30	NM_031207	A	5'end inside	HYI	0|43692401_1:43691670..43692401	0	-160|Low_complexity_3843:43692092..43692134+	Low_complexity	5'end
chr11:118435474-118435797	chr11	118435474	118435797	94.44	324	6	24	NM_006389	A	5'end	HYOU1	1852|118433622_1:118432584..118433622	1852	0|Other_2571:118434538..118435879-	Other	5'end
chr4:971349-971630	chr4	971349	971630	80.83	282	8	15	NM_000203	S	5'end inside	IDUA	0|971704_1:971480..971704	0	389|Low_complexity_85160:970925..970960+	Low_complexity	3'end
chr19:13121670-13121915	chr19	13121670	13121915	25.47	246	34	24	NM_004907	S	5'end	IER2	0|13125924_1:13121562..13125924	0	415|SINE_1657900:13120943..13121255+	SINE	3'end
chr14:93646124-93646363	chr14	93646124	93646363	100	240	8	2	NM_001130080	S	5'end	IFI27	28706|93617418_1:93616754..93617418	28706	0|LINE_1204234:93646049..93646283+|LINE_1204235:93646289..93646462+	LINE	5'end
chr15:97011280-97011559	chr15	97011280	97011559	93.67	280	86	33	NM_000875	S	5'end inside	IGF1R	0|97012082_2:97007969..97012082	0	979|Simple_repeat_354417:97010254..97010301+	Simple_repeat	3'end
chr11:2118205-2118322	chr11	2118205	2118322	91.83	118	9	17	NM_016412	S	5'end inside	IGF2AS	0|2119060_1:2115527..2119060	0	758|Low_complexity_253590:2117342..2117447+	Low_complexity	3'end
chr7:45894808-45895244	chr7	45894808	45895244	85.18	437	111	49	NM_000596	S	5'end inside	IGFBP1	0|45895110_1:45894527..45895110	0	0|Low_complexity_170527:45895135..45895198+	Low_complexity	5'end
chr1:158181972-158182349	chr1	158181972	158182349	38.29	378	7	37	NM_020789	A	5'end inside	IGSF9	0|158182421_1:158181992..158182421	0	-432|SINE_111226:158182781..158182973-	SINE	3'end
chr11:133331216-133331480	chr11	133331216	133331480	97.76	265	16	32	NM_014987	A	5'end inside	IGSF9B	0|133332667_1:133330547..133332667	0	190|Low_complexity_268386:133330985..133331026+	Low_complexity	3'end
chr11:133332016-133332115	chr11	133332016	133332115	99.26	100	9	15	NM_014987	A	5'end inside	IGSF9B	0|133332667_1:133330547..133332667	0	39|Low_complexity_268387:133331904..133331977+	Low_complexity	3'end
chr13:20175463-20175587	chr13	20175463	20175587	81.82	125	5	11	NM_138284	S	5'end inside	IL17D	0|20176446_1:20175233..20176446	0	-251|Low_complexity_285822:20175838..20175875+	Low_complexity	5'end
chr3:53854770-53855327	chr3	53854770	53855327	59.02	558	21	68	NM_018725	S	5'end	IL17RB	0|53855871_1:53854761..53855871	0	0|Low_complexity_64336:53855239..53855264+|Low_complexity_64335:53855204..53855232+	Low_complexity	5'end
chr2:113525383-113525575	chr2	113525383	113525575	60	193	5	5	NM_173178	A	5'end inside	IL1F8	156|113525227_1:113524988..113525227	156	-425|SINE_230266:113526000..113526297-	SINE	3'end
chr16:27230528-27230653	chr16	27230528	27230653	100	126	5	3	NM_000418	S	5'end	IL4R	1733|27233196_1:27232386..27233196	-1733	0|SINE_1477281:27230652..27230716+	SINE	5'end
chr17:41278121-41278580	chr17	41278121	41278580	68.1	460	7	21	NM_175882	S	5'end inside	IMP5	48624|41330836_1:41327204..41330836	-48624	383|SINE_1565167:41277604..41277738-	SINE	5'end
chr10:105027215-105028078	chr10	105027215	105028078	91.53	864	65	104	NM_032727	S	5'end inside	INA	0|105028074_1:105026618..105028074	0	146|Low_complexity_250317:105027048..105027069+	Low_complexity	3'end
chr2:220143183-220143722	chr2	220143183	220143722	89.88	540	119	71	NM_002191	S	5'end	INHA	0|220144423_1:220143103..220144423	0	112|DNA_60850:220142940..220143071+	DNA	3'end
chr20:20297735-20298443	chr20	20297735	20298443	80.86	709	136	88	NM_002196	S	5'end inside	INSM1	0|20298605_1:20292400..20298605	0	0|Low_complexity_357359:20297865..20297899+	Low_complexity	inside
chr14:35074021-35074444	chr14	35074021	35074444	92.91	424	25	42	NM_032594	S	5'end inside	INSM2	0|35074764_1:35072349..35074764	0	209|Low_complexity_303847:35073784..35073812+	Low_complexity	3'end
chr19:7245185-7245431	chr19	7245185	7245431	62.63	247	19	38	NM_000208	A	5'end	INSR	0|7245450_1:7244340..7245450	0	0|Simple_repeat_393151:7245262..7245352+	Simple_repeat	5'end
chrX:53366371-53366985	chrX	53366371	53366985	72.34	615	59	67	NM_001111125	A	5'end inside	IQSEC2	0|53367338_1:53366391..53367338	0	0|Low_complexity_225460:53366499..53366536+	Low_complexity	5'end
chr19:51079014-51080323	chr19	51079014	51080323	94.61	1310	76	105	NM_015649	A	5'end inside	IRF2BP1	0|51081418_2:51079167..51081418|51081418_1:51079167..51081418	0	477|SINE_1691085:51078457..51078537+	SINE	3'end
chr1:232813181-232813379	chr1	232813181	232813379	95.36	199	38	32	NM_182972	A	5'end	IRF2BP2	0|232813647_1:232810899..232813647	0	0|Low_complexity_25440:232813303..232813334+	Low_complexity	5'end
chr6:337335-337529	chr6	337335	337529	88.98	195	16	25	NM_002460	S	5'end inside	IRF4	0|338790_1:336188..338790	0	623|Simple_repeat_145738:336648..336712+	Simple_repeat	3'end
chr11:604471-604828	chr11	604471	604828	78.21	358	16	13	NM_004029	A	5'end inside	IRF7	0|606068_1:604760..606068	0	-938|Low_complexity_253418:605766..605798+	Low_complexity	5'end
chr11:604974-605052	chr11	604974	605052	94.32	79	13	7	NM_004029	A	5'end inside	IRF7	0|606068_1:604760..606068	0	-714|Low_complexity_253418:605766..605798+	Low_complexity	5'end
chr2:227371376-227371608	chr2	227371376	227371608	51.7	233	14	23	NM_005544	A	5'end inside	IRS1	0|227373156_1:227370326..227373156	0	-700|Simple_repeat_64243:227372308..227372358+	Simple_repeat	5'end
chr13:109235754-109235999	chr13	109235754	109235999	97.06	246	6	34	NM_003749	A	5'end inside	IRS2	0|109238181_1:109232467..109238181	0	0|Low_complexity_301095:109235860..109235967+	Low_complexity	5'end
chr5:3649233-3649411	chr5	3649233	3649411	94.82	179	182	29	NM_024337	S	5'end inside	IRX1	0|3656054_1:3647467..3656054	0	0|Low_complexity_116686:3649256..3649383+	Low_complexity	5'end
chr5:2804323-2805026	chr5	2804323	2805026	96.6	704	114	106	NM_033267	A	5'end inside	IRX2	0|2810024_1:2801368..2810024	0	0|Low_complexity_116584:2804923..2804992+|Simple_repeat_121083:2804687..2804723+|Low_complexity_116583:2804530..2804660+	Low_complexity	5'end
chr16:52876922-52877294	chr16	52876922	52877294	95.85	373	54	44	NM_024336	A	5'end inside	IRX3	0|52882105_1:52873103..52882105	0	0|Low_complexity_326234:52877252..52877281+	Low_complexity	5'end
chr5:1934906-1935324	chr5	1934906	1935324	90.07	419	5	47	NM_016358	A	5'end inside	IRX4	0|1940743_1:1934924..1940743	0	284|Low_complexity_116498:1934435..1934622+	Low_complexity	3'end
chr5:1935456-1935857	chr5	1935456	1935857	97.3	402	12	39	NM_016358	A	5'end inside	IRX4	0|1940743_1:1934924..1940743	0	0|Low_complexity_116499:1935761..1935794+	Low_complexity	5'end
chr5:1936435-1936550	chr5	1936435	1936550	95.64	116	39	17	NM_016358	A	5'end	IRX4	0|1940743_1:1934924..1940743	0	641|Low_complexity_116499:1935761..1935794+	Low_complexity	3'end
chr5:1936551-1936817	chr5	1936551	1936817	88.26	267	10	25	NM_016358	A	5'end	IRX4	0|1940743_1:1934924..1940743	0	757|Low_complexity_116499:1935761..1935794+	Low_complexity	3'end
chr16:53520065-53520134	chr16	53520065	53520134	94.7	70	11	12	NM_005853	S	5'end	IRX5	0|53525306_2:53519923..53525306	0	-55|Low_complexity_326303:53520189..53520266+	Low_complexity	5'end
chr16:53522638-53523156	chr16	53522638	53523156	89.21	519	48	62	NM_005853	S	5'end inside	IRX5	0|53525306_2:53519923..53525306	0	0|Simple_repeat_362510:53522814..53522845+	Simple_repeat	5'end
chr15:86980237-86980578	chr15	86980237	86980578	70	342	10	10	NM_002201	S	5'end	ISG20	14281|86965956_1:86965380..86965956	14281	34|DNA_334118:86979182..86980203-	DNA	5'end
chr15:74417294-74417975	chr15	74417294	74417975	91.62	682	83	81	NM_145805	S	5'end inside	ISL2	0|74418025_1:74417084..74418025	0	0|Low_complexity_319057:74417842..74417898+	Low_complexity	5'end
chr15:72206800-72207130	chr15	72206800	72207130	79.07	331	11	28	NM_001130136	S	5'end	ISLR2	0|72210097_1:72206923..72210097	0	448|Simple_repeat_350848:72206290..72206352+	Simple_repeat	3'end
chr19:18408347-18408659	chr19	18408347	18408659	93.27	313	7	26	NM_016368	A	5'end inside	ISYNA1	0|18410161_1:18404828..18410161	0	787|Low_complexity_351168:18407537..18407560+	Low_complexity	3'end
chr15:66510565-66510832	chr15	66510565	66510832	87.18	268	30	32	NM_001004439	A	5'end inside	ITGA11	0|66511745_1:66510421..66511745	0	660|SINE_1422612:66509654..66509905-	SINE	5'end
chr10:15801980-15802042	chr10	15801980	15802042	95.19	63	26	8	NM_003638	A	5'end	ITGA8	0|15802107_1:15801429..15802107	0	-417|Simple_repeat_261878:15802459..15802512+	Simple_repeat	5'end
chr17:71229198-71229475	chr17	71229198	71229475	33.02	278	16	21	NM_001005731	S	5'end inside	ITGB4	0|71229442_1:71228618..71229442	0	907|SINE_1592579:71227993..71228291+	SINE	3'end
chr3:126087928-126088202	chr3	126087928	126088202	92	275	8	25	NM_002213	A	5'end inside	ITGB5	0|126089416_1:126087746..126089416	0	-79|Low_complexity_74667:126088281..126088319+	Low_complexity	5'end
chr3:126088463-126088772	chr3	126088463	126088772	80.75	310	6	49	NM_002213	A	5'end inside	ITGB5	0|126089416_1:126087746..126089416	0	0|Low_complexity_74668:126088577..126088699+	Low_complexity	5'end
chr7:20336918-20337263	chr7	20336918	20337263	27.52	346	19	35	NM_002214	S	5'end inside	ITGB8	0|20338029_1:20336528..20338029	0	-659|Low_complexity_167575:20337922..20337943+	Low_complexity	5'end
chr14:104704921-104705326	chr14	104704921	104705326	89.94	406	144	61	NM_002226	A	5'end inside	JAG2	11303|104693618_1:104693167..104693618	11303	0|Low_complexity_312818:104705073..104705094+|Low_complexity_312819:104705185..104705241+|Low_complexity_312817:104704993..104705034+|Low_complexity_312816:104704882..104704960+	Low_complexity	5'end
chr11:133444296-133444453	chr11	133444296	133444453	63.55	158	11	20	NM_032801	S	5'end inside	JAM3	0|133444891_1:133444060..133444891	0	0|Low_complexity_268396:133444380..133444418+	Low_complexity	5'end
chr1:201046609-201046776	chr1	201046609	201046776	25.88	168	6	17	NM_006618	A	5'end	JARID1B	0|201047307_1:201046413..201047307	0	0|Low_complexity_22158:201046651..201046673+	Low_complexity	5'end
chr6:15353124-15353219	chr6	15353124	15353219	83.64	96	5	11	NM_004973	S	5'end	JARID2	0|15354139_1:15352856..15354139	0	-183|Low_complexity_142798:15353402..15353494+	Low_complexity	5'end
chr16:673543-674090	chr16	673543	674090	67.52	548	49	53	NM_001005920	A	5'end inside	JMJD8	0|675816_2:669439..675816	0	-29|Low_complexity_321890:674119..674257+	Low_complexity	5'end
chr8:75395437-75395728	chr8	75395437	75395728	93.67	292	11	35	NM_020647	A	5'end inside	JPH1	0|75396656_1:75395204..75396656	0	-524|Simple_repeat_202286:75396252..75396271+	Simple_repeat	5'end
chr8:75395751-75395964	chr8	75395751	75395964	88.42	214	12	17	NM_020647	A	5'end inside	JPH1	0|75396656_1:75395204..75396656	0	-288|Simple_repeat_202286:75396252..75396271+	Simple_repeat	5'end
chr16:86194433-86194502	chr16	86194433	86194502	82.14	70	14	4	NM_020655	S	5'end inside	JPH3	0|86194785_1:86193992..86194785	0	-143|Simple_repeat_368131:86194645..86194669+	Simple_repeat	5'end
chr14:23116248-23116390	chr14	23116248	23116390	74.3	143	11	15	NM_032452	A	5'end inside	JPH4	0|23116600_1:23114726..23116600	0	-222|Low_complexity_302072:23116612..23116635+	Low_complexity	5'end
chr14:22520481-22520950	chr14	22520481	22520950	92.51	470	90	50	NM_032876	A	5'end inside	JUB	0|22522014_2:22519726..22522014	0	659|Low_complexity_301992:22519788..22519822+	Low_complexity	3'end
chr1:62557078-62557689	chr1	62557078	62557689	94.86	612	38	74	NM_181712	A	5'end inside	KANK4	0|62557721_1:62556724..62557721	0	-223|SINE_66917:62557912..62558000-	SINE	3'end
chr17:37527852-37528342	chr17	37527852	37528342	95.14	491	7	36	NM_021078	A	5'end	KAT2A	0|37528886_1:37528049..37528886	0	204|SINE_1559874:37527518..37527648+	SINE	3'end
chr3:42700215-42700534	chr3	42700215	42700534	83.57	320	7	14	NM_152393	S	5'end	KBTBD5	1554|42702920_1:42702088..42702920	-1554	0|SINE_322251:42700227..42700538+	SINE	5'end
chr3:42702104-42702384	chr3	42702104	42702384	90.87	281	22	25	NM_152393	S	5'end inside	KBTBD5	0|42702920_1:42702088..42702920	0	562|SINE_322253:42701419..42701542+	SINE	3'end
chr13:40604213-40604336	chr13	40604213	40604336	97.73	124	12	11	NM_152903	A	5'end inside	KBTBD6	0|40605120_1:40604202..40605120	0	513|Simple_repeat_319829:40603674..40603700+	Simple_repeat	3'end
chr13:40665959-40666315	chr13	40665959	40666315	100	357	7	26	NM_032138	A	5'end inside	KBTBD7	0|40666762_1:40665827..40666762	0	513|Simple_repeat_319839:40665420..40665446+	Simple_repeat	3'end
chr1:110950520-110950734	chr1	110950520	110950734	90.35	215	6	24	NM_004974	A	5'end	KCNA2	0|110951709_1:110950506..110951709	0	-719|Low_complexity_13120:110951453..110951488+	Low_complexity	5'end
chr1:110950744-110950804	chr1	110950744	110950804	100	61	7	6	NM_004974	A	5'end	KCNA2	0|110951709_1:110950506..110951709	0	-649|Low_complexity_13120:110951453..110951488+	Low_complexity	5'end
chr1:111019299-111019520	chr1	111019299	111019520	90.27	222	38	27	NM_002232	A	5'end	KCNA3	0|111019460_1:111017767..111019460	0	0|Low_complexity_13125:111019468..111019498+	Low_complexity	5'end
chr12:4788888-4789440	chr12	4788888	4789440	85.17	553	23	57	NM_002235	S	5'end inside	KCNA6	0|4789918_1:4788534..4789918	0	981|SINE_1202030:4787850..4787907+	SINE	3'end
chr12:4789716-4789967	chr12	4789716	4789967	95.88	252	11	19	NM_002235	S	5'end inside	KCNA6	0|4789918_1:4788534..4789918	0	1809|SINE_1202030:4787850..4787907+	SINE	3'out
chr19:54267538-54267812	chr19	54267538	54267812	99.67	275	6	50	NM_031886	A	5'end inside	KCNA7	0|54267888_1:54266941..54267888	0	0|Simple_repeat_399960:54267719..54267754+	Simple_repeat	5'end
chr20:47532175-47532285	chr20	47532175	47532285	95.54	111	16	14	NM_004975	A	5'end inside	KCNB1	0|47532967_1:47531919..47532967	0	-146|Low_complexity_359503:47532431..47532460+	Low_complexity	5'end
chr8:73611622-73612042	chr8	73611622	73612042	86.21	421	23	50	NM_004770	S	5'end	KCNB2	0|73612279_1:73611213..73612279	0	0|Simple_repeat_202055:73611909..73611946+	Simple_repeat	5'end
chr11:17714188-17714841	chr11	17714188	17714841	94.39	654	146	82	NM_004976	S	5'end inside	KCNC1	0|17714862_1:17712632..17714862	0	-68|Simple_repeat_281131:17714909..17715050+	Simple_repeat	5'end
chr1:112334456-112334831	chr1	112334456	112334831	88.78	376	26	28	NM_004980	A	5'end	KCND3	0|112335296_1:112333082..112335296	0	0|Low_complexity_13229:112334491..112334613+	Low_complexity	5'end
chr2:10970132-10970285	chr2	10970132	10970285	89.24	154	8	12	NM_002236	S	5'end inside	KCNF1	0|10970927_2:10969309..10970927	0	141|Simple_repeat_33989:10969936..10969991+	Simple_repeat	3'end
chr2:10970487-10970994	chr2	10970487	10970994	96.51	508	6	43	NM_002236	S	5'end inside	KCNF1	0|10970927_2:10969309..10970927	0	496|Simple_repeat_33989:10969936..10969991+	Simple_repeat	3'end
chr2:42573272-42574361	chr2	42573272	42574361	98.6	1090	76	149	NM_172344	A	5'end inside	KCNG3	0|42575670_1:42573288..42575670	0	0|Simple_repeat_38489:42573396..42573459+	Simple_repeat	inside
chr1:209373880-209374133	chr1	209373880	209374133	92.61	254	7	29	NM_172362	A	5'end inside	KCNH1	0|209374298_1:209373290..209374298	0	1604|Low_complexity_22865:209372255..209372276+	Low_complexity	3'out
chr17:58955066-58955401	chr17	58955066	58955401	61.54	336	7	13	NM_173092	S	5'end inside	KCNH6	9591|58965318_1:58964992..58965318	-9591	651|Low_complexity_336493:58954368..58954415+	Low_complexity	3'end
chr2:95324451-95324776	chr2	95324451	95324776	83.24	326	7	17	NM_013434	S	5'end	KCNIP3	50083|95376924_1:95374859..95376924	-50083	0|SINE_219956:95324776..95324937+	SINE	5'end
chr11:17366141-17366486	chr11	17366141	17366486	93.45	346	6	14	NM_000525	A	5'end inside	KCNJ11	0|17366268_1:17366028..17366268	0	0|SINE_1122487:17366422..17366728+	SINE	5'end
chr6:39389776-39390078	chr6	39389776	39390078	91.38	303	59	39	NM_031460	A	5'end inside	KCNK17	0|39390193_2:39389113..39390193|39390193_1:39389113..39390193	0	675|Low_complexity_145442:39389079..39389101+	Low_complexity	3'end
chr6:39304733-39305521	chr6	39304733	39305521	95.18	789	57	73	NM_003740	A	5'end inside	KCNK5	0|39305495_1:39304795..39305495	0	-355|Simple_repeat_151432:39305876..39305914+	Simple_repeat	5'end
chr19:43502478-43502756	chr19	43502478	43502756	67.44	279	21	32	NM_004823	S	5'end inside	KCNK6	0|43502789_1:43502216..43502789	0	-271|SINE_1681282:43503027..43503332-	SINE	3'end
chr8:140784819-140784932	chr8	140784819	140784932	96.21	114	19	17	NM_016601	A	5'end	KCNK9	0|140787441_1:140783767..140787441	0	0|Low_complexity_203616:140784900..140784928+	Low_complexity	5'end
chr10:79067299-79067411	chr10	79067299	79067411	72.62	113	6	14	NM_001014797	A	5'end inside	KCNMA1	0|79068501_1:79066101..79068501	0	0|Simple_repeat_270728:79067343..79067397+	Simple_repeat	5'end
chr5:113724918-113725312	chr5	113724918	113725312	82.12	395	15	35	NM_021614	S	5'end	KCNN2	0|113727094_1:113724415..113727094	0	-755|Simple_repeat_136401:113726067..113726087+	Simple_repeat	5'end
chr5:113726202-113726861	chr5	113726202	113726861	96.71	660	9	69	NM_021614	S	5'end inside	KCNN2	0|113727094_1:113724415..113727094	0	0|Simple_repeat_136403:113726622..113726689+|Simple_repeat_136402:113726284..113726334+	Simple_repeat	5'end
chr1:41022219-41022620	chr1	41022219	41022620	79.86	402	42	63	NM_172163	S	5'end inside	KCNQ4	0|41022748_1:41021677..41022748	0	0|Simple_repeat_6561:41022192..41022244+|Low_complexity_3630:41022286..41022416+|Low_complexity_3631:41022456..41022524+	Simple_repeat	5'end
chr8:99507746-99507929	chr8	99507746	99507929	76.41	184	5	13	NM_020697	S	5'end	KCNS2	0|99509601_1:99507868..99509601	0	-435|Low_complexity_197839:99508364..99508397+	Low_complexity	5'end
chr2:17923192-17923529	chr2	17923192	17923529	97.7	338	22	56	NM_002252	S	5'end inside	KCNS3	0|17924401_1:17922974..17924401	0	0|Low_complexity_29368:17923446..17923481+|Simple_repeat_35017:17923336..17923370+|Low_complexity_29367:17923243..17923285+	Low_complexity	5'end
chr9:137731657-137732010	chr9	137731657	137732010	78.57	354	8	20	NM_020822	S	5'end	KCNT1	332|137731325_1:137731104..137731325	332	-1725|Low_complexity_218800:137733735..137733777+	Low_complexity	5'out
chr8:111055377-111055495	chr8	111055377	111055495	90	119	11	10	NM_014379	A	5'end inside	KCNV1	0|111056159_1:111055289..111056159	0	303|LINE_731688:111055040..111055074-	LINE	5'end
chr9:2708317-2709104	chr9	2708317	2709104	98.99	788	89	74	NM_133497	S	5'end inside	KCNV2	0|2708953_1:2707903..2708953	0	-572|SINE_863360:2709676..2709807-	SINE	3'end
chr13:76357927-76358446	chr13	76357927	76358446	62.57	520	318	61	NM_138444	A	5'end inside	KCTD12	0|76359100_1:76357323..76359100	0	0|Simple_repeat_325066:76358394..76358441+|Low_complexity_294872:76358227..76358249+	Simple_repeat	5'end
chr11:77411534-77411989	chr11	77411534	77411989	77.37	456	12	26	NM_023930	A	5'end inside	KCTD14	27851|77383683_1:77383248..77383683	27851	0|Low_complexity_261684:77411758..77411824+	Low_complexity	5'end
chr19:38978209-38978365	chr19	38978209	38978365	69.31	157	31	25	NM_001129994	S	5'end	KCTD15	0|38980975_1:38978024..38980975	0	-59|Low_complexity_352401:38978424..38978477+	Low_complexity	5'end
chr6:36517301-36517421	chr6	36517301	36517421	25	121	10	4	NM_173562	S	5'end	KCTD20	990|36519117_1:36518411..36519117	-990	0|LTR_251758:36517105..36517312+	LTR	5'end
chr7:65729203-65729289	chr7	65729203	65729289	100	87	7	2	NM_153033	S	5'end	KCTD7	1494|65731609_1:65730783..65731609	-1494	0|SINE_720014:65729166..65729432-	SINE	5'end
chr4:44144381-44144775	chr4	44144381	44144775	97.53	395	5	54	NM_198353	A	5'end inside	KCTD8	0|44145890_1:44144143..44145890	0	0|Simple_repeat_100491:44144696..44144784+	Simple_repeat	5'end
chr4:44144928-44145096	chr4	44144928	44145096	92.22	169	13	19	NM_198353	A	5'end inside	KCTD8	0|44145890_1:44144143..44145890	0	0|Low_complexity_91315:44145035..44145057+	Low_complexity	5'end
chr8:136539079-136539307	chr8	136539079	136539307	84.49	229	39	36	NM_006558	S	5'end inside	KHDRBS3	0|136539524_1:136538608..136539524	0	0|Low_complexity_203204:136539186..136539250+	Low_complexity	5'end
chr16:4947939-4948619	chr16	4947939	4948619	69.47	681	87	47	NM_014692	S	5'end inside	KIAA0420	20405|4927534_1:4926168..4927534	20405	0|Simple_repeat_355521:4948197..4948304+|Simple_repeat_355522:4948609..4948658+	Simple_repeat	5'end
chr17:16533586-16533870	chr17	16533586	16533870	87.07	285	9	26	NM_014695	S	5'end	KIAA0565	0|16534872_1:16533560..16534872	0	54|SINE_1537802:16533233..16533532-	SINE	5'end
chr7:28962661-28963121	chr7	28962661	28963121	95.24	461	31	40	NM_014817	A	5'end inside	KIAA0644	0|28965066_1:28961830..28965066	0	844|Low_complexity_168646:28961796..28961817+	Low_complexity	3'end
chr7:28964918-28965072	chr7	28964918	28965072	87.74	155	8	12	NM_014817	A	5'end	KIAA0644	0|28965066_1:28961830..28965066	0	-840|SINE_700106:28965912..28966191-	SINE	3'end
chr1:14797333-14797659	chr1	14797333	14797659	74.49	327	6	23	NM_201628	S	5'end	KIAA1026	0|14798580_1:14797197..14798580	0	-159|Simple_repeat_2512:14797818..14797867+	Simple_repeat	5'end
chr16:2501518-2501902	chr16	2501518	2501902	98.67	385	6	15	NM_001694	S	5'end	KIAA1171	1529|2504904_1:2503431..2504904	-1529	-29|SINE_1449170:2501931..2502055-	SINE	3'end
chr15:78858771-78858887	chr15	78858771	78858887	96.88	117	9	12	NM_018689	S	5'end inside	KIAA1199	0|78860275_1:78858322..78860275	0	-242|Simple_repeat_351664:78859129..78859195+	Simple_repeat	5'end
chr7:86507241-86507611	chr7	86507241	86507611	70.06	371	11	20	NM_152748	A	5'end inside	KIAA1324L	19157|86527174_1:86526768..86527174	-19157	0|LINE_641278:86507008..86513020+	LINE	inside
chr20:2620913-2621018	chr20	2620913	2621018	86.04	106	14	11	NM_001110514	S	5'end	KIAA1442	0|2622698_1:2620904..2622698	0	-246|Low_complexity_355297:2621264..2621444+	Low_complexity	5'end
chr19:7566966-7567037	chr19	7566966	7567037	45.45	72	8	11	NM_001080429	S	5'end inside	KIAA1543	0|7567594_1:7566572..7567594	0	0|Low_complexity_350029:7567025..7567128+	Low_complexity	5'end
chr17:75848429-75848561	chr17	75848429	75848561	87.27	133	5	11	NM_020954	S	5'end	KIAA1618	0|75849878_1:75848483..75849878	0	80|LTR_610468:75848155..75848349-	LTR	5'end
chr17:75848562-75848826	chr17	75848562	75848826	28.38	265	8	37	NM_020954	S	5'end	KIAA1618	0|75849878_1:75848483..75849878	0	0|Low_complexity_338176:75848680..75848704+	Low_complexity	5'end
chr1:231530077-231530246	chr1	231530077	231530246	71	170	6	20	NM_032435	S	5'end inside	KIAA1804	0|231531037_1:231530149..231531037	0	0|Low_complexity_25311:231530113..231530137+|Simple_repeat_29845:231529921..231530093+	Low_complexity	5'end
chr1:231530744-231531278	chr1	231530744	231531278	74.68	535	16	63	NM_032435	S	5'end inside	KIAA1804	0|231531037_1:231530149..231531037	0	0|Low_complexity_25314:231531044..231531090+	Low_complexity	5'end
chr14:99181423-99181923	chr14	99181423	99181923	91.37	501	6	51	NM_001127258	S	5'end inside	KIAA1822	0|99181659_1:99180873..99181659	0	0|SINE_1383725:99181690..99181825+|Low_complexity_312313:99181556..99181592+	SINE	5'end
chrX:74061339-74061805	chrX	74061339	74061805	95.1	467	30	51	NM_001008537	A	5'end inside	KIAA2022	0|74061901_1:74060577..74061901	0	0|Simple_repeat_242209:74061562..74061604+	Simple_repeat	5'end
chr1:20915483-20915567	chr1	20915483	20915567	96	85	5	5	NM_001122819	A	5'end inside	KIF17	852|20917358_1:20916419..20917358	-852	-97|LINE_8643:20915664..20915735-	LINE	3'end
chr2:241409022-241409543	chr2	241409022	241409543	76.55	522	19	35	NM_004321	A	5'end	KIF1A	0|241409456_1:241406814..241409456	0	0|LINE_236821:241409538..241409794-	LINE	inside
chr14:103672209-103672526	chr14	103672209	103672526	97.65	318	11	59	NM_015656	S	5'end	KIF26A	0|103675425_1:103671712..103675425	0	0|Simple_repeat_343068:103672355..103672518+	Simple_repeat	5'end
chr1:243386119-243386268	chr1	243386119	243386268	83.04	150	16	13	NM_018012	S	5'end inside	KIF26B	0|243386870_1:243383170..243386870	0	-344|Low_complexity_26883:243386612..243386664+	Low_complexity	5'end
chr6:39800600-39800995	chr6	39800600	39800995	79.9	396	5	34	NM_145027	A	5'end inside	KIF6	0|39800944_1:39800721..39800944	0	0|Low_complexity_145480:39800958..39800982+	Low_complexity	5'end
chr8:145660945-145661203	chr8	145660945	145661203	73.8	259	20	13	NM_145754	S	5'end	KIFC2	210|145663313_1:145661413..145663313	-210	-687|Simple_repeat_212815:145661890..145661959+	Simple_repeat	5'end
chr19:869605-869797	chr19	869605	869797	77.56	193	7	16	NM_032551	S	5'end inside	KISS1R	0|871787_1:868034..871787	0	280|SINE_1638381:869186..869325-	SINE	5'end
chr13:32489151-32489374	chr13	32489151	32489374	93.5	224	51	23	NM_004795	S	5'end inside	KL	0|32489428_1:32487928..32489428	0	512|Simple_repeat_318744:32488582..32488639+	Simple_repeat	3'end
chr19:50536501-50536910	chr19	50536501	50536910	88.1	410	8	14	NM_177417	S	5'end inside	KLC3	243|50536258_1:50535710..50536258	243	0|Simple_repeat_399176:50536866..50536900+|Simple_repeat_399175:50536652..50536691+	Simple_repeat	5'end
chr19:12857434-12857537	chr19	12857434	12857537	67.06	104	35	14	NM_006563	A	5'end inside	KLF1	0|12858039_1:12857086..12858039	0	386|DNA_372497:12856962..12857048+	DNA	3'end
chr7:130068263-130068543	chr7	130068263	130068543	95.33	281	12	15	NM_138693	A	5'end inside	KLF14	0|130069918_1:130068452..130069918	0	-613|Low_complexity_182046:130069156..130069194+	Low_complexity	5'end
chr3:127558848-127558942	chr3	127558848	127558942	94.72	95	67	18	NM_014079	A	5'end inside	KLF15	0|127559552_1:127557470..127559552	0	0|Low_complexity_74816:127558859..127558888+	Low_complexity	5'end
chr9:109292304-109292509	chr9	109292304	109292509	96.56	206	12	26	NM_004235	A	5'end	KLF4	0|109292481_2:109289569..109292481	0	153|Simple_repeat_225478:109292119..109292151+	Simple_repeat	3'end
chr13:72530920-72531160	chr13	72530920	72531160	48.03	241	29	29	NM_001730	S	5'end inside	KLF5	0|72532371_1:72530861..72532371	0	-473|Low_complexity_294348:72531633..72531704+	Low_complexity	5'end
chr14:49231100-49231346	chr14	49231100	49231346	98.48	247	6	11	NM_172193	S	5'end inside	KLHDC1	926|49230174_2:49229417..49230174	926	0|SINE_1348528:49231039..49231340+|DNA_315473:49231340..49231581-	SINE	5'end
chr22:49333982-49334951	chr22	49333982	49334951	56.15	970	27	76	NM_138433	S	5'end inside	KLHDC7B	0|49335007_1:49331838..49335007	0	635|Simple_repeat_422094:49333168..49333347+	Simple_repeat	3'end
chr1:886800-887227	chr1	886800	887227	89.18	428	14	31	NM_198317	S	5'end inside	KLHL17	0|892517_1:884176..892517	0	-91|Simple_repeat_113:887318..887338+	Simple_repeat	5'end
chr2:238712814-238713084	chr2	238712814	238713084	55.44	271	12	19	NM_198582	S	5'end	KLHL30	0|238713193_1:238712810..238713193	0	-321|SINE_295155:238713405..238713623+	SINE	5'end
chr2:238714407-238714705	chr2	238714407	238714705	91.67	299	91	21	NM_198582	S	5'end inside	KLHL30	0|238714828_1:238714127..238714828	0	-361|SINE_295157:238715066..238715176-	SINE	3'end
chrX:21585178-21585284	chrX	21585178	21585284	97.53	107	9	9	NM_153270	A	5'end inside	KLHL34	0|21586987_1:21583939..21586987	0	-34|Low_complexity_221956:21585318..21585342+	Low_complexity	5'end
chr7:149043561-149043753	chr7	149043561	149043753	96	193	5	5	NM_032534	S	5'end inside	KRBA1	277|149043284_1:149041791..149043284	277	-190|SINE_775288:149043943..149044007+	SINE	5'end
chr22:27797472-27797859	chr22	27797472	27797859	45.73	388	7	41	NM_001039571	S	5'end	KREMEN1	0|27797817_1:27797291..27797817	0	-14|SINE_1784263:27797873..27798025-	SINE	3'end
chr22:27799190-27799690	chr22	27799190	27799690	94.82	501	15	46	NM_001039571	S	5'end inside	KREMEN1	0|27800233_1:27798639..27800233	0	83|Low_complexity_367355:27799081..27799107+	Low_complexity	3'end
chr22:27799694-27800161	chr22	27799694	27800161	93.02	468	12	40	NM_001039571	S	5'end inside	KREMEN1	0|27800233_2:27798639..27800233|27800233_1:27798639..27800233	0	-586|SINE_1784267:27800747..27800911+	SINE	5'end
chr17:36937117-36937252	chr17	36937117	36937252	74.07	136	6	9	NM_002276	A	5'end inside	KRT19	182|36938125_1:36937434..36938125	-182	467|SINE_1559034:36936340..36936650-	SINE	5'end
chr12:50913326-50913810	chr12	50913326	50913810	94.9	485	5	49	NM_005556	S	5'end inside	KRT7	0|50913844_1:50913060..50913844	0	-1939|SINE_1229592:50915749..50915905-	SINE	3'out
chr12:51086107-51086323	chr12	51086107	51086323	80	217	5	8	NM_033033	A	5'end inside	KRT82	38741|51047366_1:51047101..51047366	38741	458|LINE_1076498:51085473..51085649-	LINE	5'end
chr21:44941509-44942043	chr21	44941509	44942043	42.11	535	6	19	NM_198699	S	5'end inside	KRTAP10-12	9275|44951528_1:44951318..44951528	-9275	6|Simple_repeat_416181:44941322..44941503+	Simple_repeat	3'end
chr21:44845600-44846228	chr21	44845600	44846228	79.17	629	8	18	NM_198689	S	5'end inside	KRTAP10-7	94418|44751182_1:44750959..44751182	94418	-580|LTR_668048:44846808..44847304+	LTR	5'end
chr21:44902300-44902632	chr21	44902300	44902632	84.99	333	22	11	NM_198697	S	5'end inside	KRTAP12-3	48686|44951528_1:44951318..44951528	-48686	403|DNA_393638:44901688..44901897-	DNA	5'end
chr17:36587549-36587893	chr17	36587549	36587893	53.04	345	10	7	NM_033062	A	5'end inside	KRTAP4-2	313922|36273627_1:36272913..36273627	313922	498|LTR_602996:36586690..36587051-	LTR	5'end
chr1:153413853-153414085	chr1	153413853	153414085	87.5	233	7	16	NM_173852	A	5'end	KRTCAP2	0|153414068_1:153413809..153414068	0	-1391|SINE_107513:153415476..153415602+	SINE	5'end
chr2:27518749-27519103	chr2	27518749	27519103	71.47	355	113	40	NM_173853	S	5'end inside	KRTCAP3	0|27519174_1:27518755..27519174	0	0|Simple_repeat_36433:27518885..27518939+	Simple_repeat	5'end
chr9:132874379-132874794	chr9	132874379	132874794	95.61	416	5	57	NM_006059	S	5'end inside	LAMC3	0|132874831_1:132874180..132874831	0	0|Low_complexity_218433:132874616..132874637+|Low_complexity_218432:132874464..132874485+	Low_complexity	5'end
chr22:32645604-32645893	chr22	32645604	32645893	81.05	290	8	18	NM_133642	A	5'end inside	LARGE	0|32648637_1:32645841..32648637	0	-528|Low_complexity_367722:32646421..32646564+	Low_complexity	5'end
chr15:98902071-98902226	chr15	98902071	98902226	87.92	156	8	17	NM_178842	A	5'end inside	LASS3	0|98902701_1:98901951..98902701	0	-108|Low_complexity_321670:98902334..98902392+	Low_complexity	5'end
chr15:98902469-98902651	chr15	98902469	98902651	92.65	183	13	17	NM_178842	A	5'end	LASS3	0|98902701_1:98901951..98902701	0	77|Low_complexity_321670:98902334..98902392+	Low_complexity	3'end
chr13:20532531-20533036	chr13	20532531	20533036	98.19	506	11	76	NM_014572	A	5'end inside	LATS2	0|20533907_1:20532519..20533907	0	0|Low_complexity_285874:20532748..20532769+	Low_complexity	5'end
chr11:110916401-110916959	chr11	110916401	110916959	90.16	559	13	59	NM_178834	S	5'end inside	LAYN	0|110917409_1:110916142..110917409	0	1049|SINE_1182524:110915146..110915352-	SINE	5'end
chr10:102979808-102980097	chr10	102979808	102980097	74.74	290	8	27	NM_006562	A	5'end	LBX1	0|102980053_2:102974172..102980053|102980053_1:102974172..102980053	0	0|Low_complexity_250101:102980055..102980095+	Low_complexity	5'end
chr2:74584502-74584720	chr2	74584502	74584720	98.88	219	15	17	NM_001009812	A	5'end	LBX2	0|74584674_1:74582907..74584674	0	-2210|SINE_211824:74586930..74587227+	SINE	5'out
chr15:65902535-65902668	chr15	65902535	65902668	97.17	134	14	19	NM_001031807	S	5'end	LBXCOR1	0|65909629_1:65902539..65909629	0	0|Low_complexity_318263:65902615..65902659+	Low_complexity	5'end
chr15:65905466-65906676	chr15	65905466	65906676	95.76	1211	70	116	NM_001031807	S	5'end inside	LBXCOR1	0|65909629_1:65902539..65909629	0	0|Low_complexity_318265:65906499..65906594+|Simple_repeat_349989:65906069..65906147+	Low_complexity	5'end
chr15:41409884-41409944	chr15	41409884	41409944	62.86	61	5	7	NM_014793	A	5'end inside	LCMT2	0|41410245_1:41409122..41410245	0	-1210|LINE_1222322:41411154..41411715-	LINE	3'end
chr22:43271177-43271423	chr22	43271177	43271423	71.79	247	5	13	NM_032287	A	5'end inside	LDOC1L	0|43272713_1:43271057..43272713	0	-1038|Low_complexity_368674:43272461..43272495+	Low_complexity	5'end
chr7:127668349-127668742	chr7	127668349	127668742	83.52	394	14	33	NM_000230	S	5'end inside	LEP	0|127668611_1:127667986..127668611	0	109|Low_complexity_181807:127668212..127668240+	Low_complexity	3'end
chr3:191321369-191321594	chr3	191321369	191321594	91.35	226	8	19	NM_018192	A	5'end inside	LEPREL1	0|191321570_1:191320771..191321570	0	-169|LINE_332288:191321763..191321854+	LINE	5'end
chr12:6808483-6808908	chr12	6808483	6808908	48.87	426	7	37	NM_014262	S	5'end inside	LEPREL2	0|6808900_1:6807831..6808900	0	197|Low_complexity_269122:6808264..6808286+	Low_complexity	3'end
chr11:27450411-27450899	chr11	27450411	27450899	81.58	489	19	62	NM_018490	A	5'end inside	LGR4	0|27450933_1:27450216..27450933	0	0|Low_complexity_256707:27450676..27450711+	Low_complexity	5'end
chr7:103756538-103756877	chr7	103756538	103756877	92.03	340	7	23	NM_199000	S	5'end inside	LHFPL3	0|103757195_1:103756019..103757195	0	34|Simple_repeat_183776:103756472..103756504+	Simple_repeat	3'end
chr17:32366299-32366685	chr17	32366299	32366685	92.11	387	8	38	NM_005568	S	5'end	LHX1	0|32374988_1:32366012..32374988	0	-841|Low_complexity_333444:32367526..32367547+	Low_complexity	5'end
chr9:125814014-125814157	chr9	125814014	125814157	96.28	144	34	23	NM_004789	S	5'end inside	LHX2	0|125820774_1:125813067..125820774	0	-113|Low_complexity_217737:125814270..125814342+	Low_complexity	5'end
chr9:138234266-138234648	chr9	138234266	138234648	95.92	383	38	26	NM_014564	A	5'end inside	LHX3	0|138235293_1:138230241..138235293	0	-219|Simple_repeat_230167:138234867..138234924+	Simple_repeat	5'end
chr9:124030402-124031108	chr9	124030402	124031108	90.49	707	31	79	NM_014368	A	5'end inside	LHX6	0|124030907_2:124027564..124030907	0	0|Low_complexity_217543:124031076..124031153+|Simple_repeat_227872:124030950..124031041+	Low_complexity	5'end
chr17:59131172-59132012	chr17	59131172	59132012	25.54	841	50	119	NM_030576	A	5'end inside	LIMD2	0|59132465_1:59130622..59132465	0	0|Low_complexity_336510:59131254..59131422+	Low_complexity	inside
chr11:27484436-27484655	chr11	27484436	27484655	80.29	220	6	17	NM_018362	A	5'end inside	LIN7C	0|27485093_1:27484439..27485093	0	-534|SINE_1128083:27485189..27485340+	SINE	5'end
chr18:45341802-45341928	chr18	45341802	45341928	95.91	127	29	14	NM_006033	S	5'end	LIPG	0|45342526_1:45341877..45342526	0	0|SINE_1623884:45341644..45341851-	SINE	5'end
chr16:11587620-11587749	chr16	11587620	11587749	68.46	130	5	13	NM_004862	A	5'end inside	LITAF	0|11588776_1:11587509..11588776	0	-303|Low_complexity_322933:11588052..11588090+	Low_complexity	5'end
chr16:962316-962467	chr16	962316	962467	92.73	152	5	11	NM_022773	A	5'end	LMF1	1012|961304_1:960220..961304	1012	206|LINE_1253480:962044..962110+	LINE	3'end
chr22:49292164-49292379	chr22	49292164	49292379	78.24	216	9	9	NM_033200	A	5'end inside	LMF2	346|49292987_1:49292725..49292987	-346	-619|Simple_repeat_422089:49292998..49293204+	Simple_repeat	5'end
chr2:84961747-84961867	chr2	84961747	84961867	59.52	121	6	14	NM_001080824	A	5'end inside	LOC129293	0|84961941_1:84961242..84961941	0	0|Low_complexity_37935:84961748..84961779+	Low_complexity	5'end
chr5:135198212-135198443	chr5	135198212	135198443	98.72	232	5	26	NM_145282	S	5'end inside	LOC153328	0|135199055_1:135198170..135199055	0	-823|Simple_repeat_139036:135199266..135199292+	Simple_repeat	5'end
chr20:62185371-62185762	chr20	62185371	62185762	35.9	392	6	59	NM_001007125	A	5'end inside	LOC198437	0|62186205_1:62185207..62186205	0	0|Simple_repeat_410797:62185534..62185566+	Simple_repeat	5'end
chr15:18971331-18971518	chr15	18971331	18971518	92.51	188	38	32	NM_001024682	A	5'end inside	LOC283755	0|18971837_1:18971417..18971837	0	0|Low_complexity_313042:18971264..18971416+	Low_complexity	5'end
chr17:69867684-69868101	chr17	69867684	69868101	89.92	418	13	21	NM_001080466	A	5'end inside	LOC388419	0|69867922_1:69867691..69867922	0	262|SINE_1590837:69867128..69867422-	SINE	5'end
chr2:24086401-24086759	chr2	24086401	24086759	96.37	359	6	39	NM_001080473	S	5'end inside	LOC388931	0|24086764_1:24086184..24086764	0	327|LTR_55470:24085953..24086074-	LTR	5'end
chr9:138858729-138859096	chr9	138858729	138859096	98.31	368	11	59	NM_001080482	S	5'end inside	LOC389813	0|138864439_1:138858097..138864439	0	0|Low_complexity_218927:138858972..138859021+	Low_complexity	5'end
chr9:138859863-138860823	chr9	138859863	138860823	96.5	961	24	130	NM_001080482	S	5'end inside	LOC389813	0|138864439_2:138858097..138864439|138864439_1:138858097..138864439	0	0|Low_complexity_218929:138860533..138860624+	Low_complexity	5'end
chr16:28619420-28619494	chr16	28619420	28619494	83.33	75	9	6	NM_001080829	A	5'end inside	LOC390688	10584|28630590_1:28630078..28630590	-10584	-229|SINE_1479268:28619723..28620021-	SINE	3'end
chr7:127788498-127788969	chr7	127788498	127788969	96.33	472	8	59	NM_001114726	A	5'end inside	LOC401399	0|127789302_1:127788582..127789302	0	0|Simple_repeat_187216:127788531..127788572+	Simple_repeat	5'end
chr21:13973632-13973835	chr21	13973632	13973835	94.54	204	17	8	NM_001013729	A	5'end inside	LOC441956	446|13974515_1:13974281..13974515	-446	99|LINE_1424686:13973403..13973533-	LINE	5'end
chr19:11209890-11209965	chr19	11209890	11209965	89.33	76	15	5	NM_018687	S	5'end inside	LOC55908	4995|11215362_1:11214960..11215362	-4995	-404|SINE_1654929:11210369..11210435-	SINE	3'end
chr5:177415019-177415461	chr5	177415019	177415461	90.35	443	11	23	NM_001080544	S	5'end inside	LOC653314	0|177415567_1:177415305..177415567	0	0|LTR_242173:177414929..177415182-	LTR	5'end
chr2:42129299-42129486	chr2	42129299	42129486	94.04	188	24	20	NM_138370	S	5'end inside	LOC91461	52318|42182331_1:42181804..42182331	-52318	65|Simple_repeat_38439:42129066..42129234+	Simple_repeat	3'end
chrX:117991540-117991760	chrX	117991540	117991760	84.8	221	12	17	NM_024778	S	5'end	LONRF3	0|117991977_1:117991497..117991977	0	573|Simple_repeat_247942:117990924..117990967+	Simple_repeat	3'end
chr15:72006356-72006893	chr15	72006356	72006893	85.58	538	137	75	NM_005576	S	5'end inside	LOXL1	0|72007426_1:72005749..72007426	0	0|Low_complexity_318864:72006791..72006847+	Low_complexity	5'end
chr15:72006911-72007259	chr15	72006911	72007259	80.75	349	155	50	NM_005576	S	5'end inside	LOXL1	0|72007426_1:72005749..72007426	0	0|Low_complexity_318865:72006956..72006979+	Low_complexity	5'end
chr1:85131188-85131506	chr1	85131188	85131506	93.12	319	7	46	NM_012152	A	5'end inside	LPAR3	0|85131775_1:85130947..85131775	0	-9|Simple_repeat_12697:85131515..85131543+	Simple_repeat	5'end
chr19:14179290-14179556	chr19	14179290	14179556	66.88	267	10	19	NM_001008701	A	5'end	LPHN1	0|14179456_1:14177090..14179456	0	719|Low_complexity_350722:14178295..14178571+	Low_complexity	3'end
chr20:39403167-39403486	chr20	39403167	39403486	50	320	5	6	NM_022896	S	5'end inside	LPIN3	893|39402274_1:39402021..39402274	893	0|SINE_1734934:39403307..39403396+	SINE	5'end
chr8:19841858-19841930	chr8	19841858	19841930	87.94	73	10	7	NM_000237	S	5'end inside	LPL	0|19842286_1:19841123..19842286	0	-230|Low_complexity_187721:19842160..19842186+	Low_complexity	5'end
chr19:44496453-44496659	chr19	44496453	44496659	87.7	207	7	21	NM_020862	A	5'end inside	LRFN1	0|44497794_1:44496461..44497794	0	229|LINE_1382210:44496121..44496224+	LINE	3'end
chr12:57600089-57600300	chr12	57600089	57600300	98.51	212	30	29	NM_153377	A	5'end inside	LRIG3	0|57600719_2:57599826..57600719	0	1106|Low_complexity_275491:57598962..57598983+	Low_complexity	3'end
chr2:169926723-169927237	chr2	169926723	169927237	92.62	515	61	56	NM_004525	A	5'end inside	LRP2	0|169927449_1:169926560..169927449	0	-231|Simple_repeat_56127:169927468..169927640+	Simple_repeat	5'end
chr8:145712248-145712404	chr8	145712248	145712404	100	157	10	5	NM_014665	S	5'end	LRRC14	868|145714634_1:145713272..145714634	-868	-1361|Low_complexity_204033:145713765..145713789+	Low_complexity	5'end
chr21:44699841-44700072	chr21	44699841	44700072	98.21	232	5	28	NM_030891	S	5'end inside	LRRC3	0|44701754_1:44699819..44701754|44701754_2:44699819..44701754	0	28|Low_complexity_365987:44699583..44699813+	Low_complexity	3'end
chr12:121233615-121234062	chr12	121233615	121234062	63.56	448	5	51	NM_001098519	S	5'end inside	LRRC43	0|121233991_1:121233601..121233991	0	175|SINE_1280842:121233254..121233440+	SINE	3'end
chr16:82736185-82736718	chr16	82736185	82736718	31.34	534	14	67	NM_178452	S	5'end inside	LRRC50	0|82736724_1:82735501..82736724	0	0|Low_complexity_329717:82736224..82736245+	Low_complexity	5'end
chr3:3815894-3816410	chr3	3815894	3816410	89.71	517	16	66	NM_020873	S	5'end inside	LRRN1	0|3817862_1:3815513..3817862	0	0|Low_complexity_59155:3815977..3816012+	Low_complexity	5'end
chr2:80383415-80384375	chr2	80383415	80384375	84.73	961	19	73	NM_178839	A	5'end inside	LRRTM1	0|80384357_1:80383188..80384357	0	848|Low_complexity_37236:80382525..80382567+	Low_complexity	3'end
chr3:117646168-117646467	chr3	117646168	117646467	98.86	300	24	8	NM_002338	A	5'end inside	LSAMP	659900|116986268_1:116985412..116986268	659900	0|Simple_repeat_82295:117646324..117646372+|Simple_repeat_82294:117646251..117646282+	Simple_repeat	5'end
chr14:74147875-74148197	chr14	74147875	74148197	95.8	323	16	32	NM_000428	A	5'end inside	LTBP2	0|74149349_1:74147070..74149349	0	-948|Simple_repeat_338292:74149145..74149198+	Simple_repeat	5'end
chr3:46481286-46481636	chr3	46481286	46481636	68.42	351	5	19	NM_002343	A	5'end inside	LTF	0|46481420_1:46481165..46481420	0	266|SINE_324645:46480953..46481020+	SINE	3'end
chr2:149895713-149895978	chr2	149895713	149895978	83.21	266	10	14	NM_194317	S	5'end inside	LYPD6	0|149895738_1:149894709..149895738	0	435|Low_complexity_45250:149895246..149895278+	Low_complexity	3'end
chr15:49816848-49816959	chr15	49816848	49816959	22.41	112	13	19	NM_153374	A	5'end inside	LYSMD2	0|49817427_1:49816522..49817427	0	17|Low_complexity_316406:49816808..49816831+	Low_complexity	3'end
chr15:98090953-98091262	chr15	98090953	98091262	75.79	310	12	42	NM_152449	A	5'end inside	LYSMD4	0|98091414_1:98090424..98091414	0	-16|Low_complexity_321601:98091278..98091318+	Low_complexity	5'end
chr1:39319304-39319396	chr1	39319304	39319396	72.84	93	9	9	NM_012090	S	5'end	MACF1	204|39320546_1:39319600..39320546	-204	0|Low_complexity_3450:39319305..39319326+	Low_complexity	5'end
chr20:13923780-13924158	chr20	13923780	13924158	93.84	379	38	42	NM_080676	S	5'end inside	MACROD2	0|13924287_1:13923768..13924287	0	-301|LINE_1399644:13924459..13924603-	LINE	3'end
chr20:13924601-13924989	chr20	13924601	13924989	96.59	389	7	44	NM_080676	S	5'end inside	MACROD2	0|13925068_1:13924700..13925068	0	0|Simple_repeat_403608:13924603..13924684+|LINE_1399644:13924459..13924603-	Simple_repeat	5'end
chr8:144582377-144582793	chr8	144582377	144582793	88.74	417	37	58	NM_201589	A	5'end inside 3'end	MAFA	0|144585100_1:144581993..144585100	0	0|Low_complexity_203892:144582730..144582769+	Low_complexity	5'end
chr8:144583372-144583663	chr8	144583372	144583663	96.22	292	9	43	NM_201589	A	5'end inside	MAFA	0|144585100_1:144581993..144585100	0	0|Low_complexity_203893:144583401..144583453+|Simple_repeat_212676:144583461..144583495+	Low_complexity	5'end
chr20:38749706-38750350	chr20	38749706	38750350	95.27	645	53	68	NM_005461	A	5'end inside	MAFB	0|38753401_1:38749964..38753401|38753401_2:38749964..38753401|38749736_1:38749453..38749736	0	0|Low_complexity_358768:38750295..38750344+|Simple_repeat_406862:38749828..38749925+|Simple_repeat_406861:38749751..38749812+	Low_complexity	5'end
chr20:38750469-38750650	chr20	38750469	38750650	97.36	182	21	18	NM_005461	A	5'end inside	MAFB	0|38753401_2:38749964..38753401	0	0|Simple_repeat_406863:38750475..38750514+	Simple_repeat	5'end
chr20:38752784-38752970	chr20	38752784	38752970	98.68	187	22	23	NM_005461	A	5'end	MAFB	0|38753401_2:38749964..38753401	0	1411|Low_complexity_358769:38751342..38751373+	Low_complexity	3'end
chr17:77473516-77474405	chr17	77473516	77474405	95.15	890	17	64	NM_032711	A	5'end inside	MAFG	0|77474164_1:77473741..77474164	0	0|Low_complexity_338319:77473647..77473714+	Low_complexity	inside
chr1:53477072-53477270	chr1	53477072	53477270	99.45	199	13	14	NM_002370	A	5'end	MAGOH	0|53477230_1:53476547..53477230	0	-199|DNA_7115:53477469..53477629+	DNA	5'end
chr9:138867637-138867929	chr9	138867637	138867929	98.72	293	23	12	NM_206920	S	5'end inside	MAMDC4	3198|138864439_2:138858097..138864439	3198	298|DNA_223744:138867254..138867339-	DNA	5'end
chr5:179151561-179151882	chr5	179151561	179151882	40	322	9	5	NM_145867	S	5'end	MAML1	3332|179156431_1:179155214..179156431	-3332	217|SINE_592029:179151067..179151344+	SINE	3'end
chr15:89249399-89249616	chr15	89249399	89249616	90	218	5	5	NM_006122	S	5'end inside	MAN2A2	1627|89247772_1:89246567..89247772	1627	139|DNA_334545:89249128..89249260-	DNA	5'end
chrX:43399181-43399636	chrX	43399181	43399636	88.1	456	15	41	NM_000240	S	5'end	MAOA	0|43399737_1:43398974..43399737	0	0|Simple_repeat_238525:43399268..43399397+	Simple_repeat	5'end
chr19:45389675-45390078	chr19	45389675	45390078	53.86	404	8	43	NM_002446	S	5'end inside	MAP3K10	0|45390033_1:45388651..45390033|45390033_2:45388651..45390033	0	0|Low_complexity_352969:45389698..45389719+	Low_complexity	5'end
chr11:65137024-65137411	chr11	65137024	65137411	87	388	19	18	NM_002419	A	5'end inside	MAP3K11	747|65138448_1:65138158..65138448	-747	385|SINE_1151686:65136497..65136639-	SINE	5'end
chr3:48104192-48104246	chr3	48104192	48104246	30	55	6	10	NM_002375	A	5'end inside	MAP4	683|48105900_1:48104929..48105900	-683	0|Simple_repeat_72966:48104199..48104272+	Simple_repeat	5'end
chr11:75056588-75056968	chr11	75056588	75056968	86.17	381	63	54	NM_207577	A	5'end inside	MAP6	0|75057530_1:75056064..75057530	0	0|Simple_repeat_288852:75056864..75056940+|Low_complexity_261480:75056740..75056781+	Simple_repeat	5'end
chr6:136913488-136913634	chr6	136913488	136913634	85.6	147	8	15	NM_003980	A	5'end	MAP7	0|136913838_1:136912519..136913838	0	395|Low_complexity_160469:136913048..136913093+	Low_complexity	3'end
chr22:49051994-49052280	chr22	49051994	49052280	29.75	287	6	27	NM_002751	A	5'end	MAPK11	0|49052617_1:49050317..49052617	0	0|DNA_398247:49051928..49052040-	DNA	5'end
chr11:45863837-45864279	chr11	45863837	45864279	23	443	8	50	NM_005456	S	5'end inside	MAPK8IP1	0|45864385_1:45863582..45864385	0	67|Low_complexity_259031:45863684..45863770+	Low_complexity	3'end
chr5:126393918-126394207	chr5	126393918	126394207	41.49	290	29	29	NM_178450	A	5'end inside	MARCH3	0|126395149_1:126393522..126395149	0	1014|Simple_repeat_138116:126392800..126392904+	Simple_repeat	3'end
chr19:18067675-18067860	chr19	18067675	18067860	100	186	8	8	NM_015016	S	5'end	MAST3	3051|18071268_1:18070911..18071268	-3051	0|SINE_1665870:18067751..18068061+	SINE	5'end
chr19:3736519-3736918	chr19	3736519	3736918	96.1	400	98	42	NM_139355	A	5'end inside	MATK	0|3737653_1:3736511..3737653	0	-255|Low_complexity_349577:3737173..3737209+	Low_complexity	5'end
chr18:13816021-13816301	chr18	13816021	13816301	90.77	281	5	13	NM_005913	S	5'end inside	MC5R	0|13816523_1:13816186..13816523	0	443|SINE_1607982:13815448..13815578+	SINE	3'end
chr9:37894329-37894492	chr9	37894329	37894492	38.33	164	6	15	NM_033412	A	5'end inside	MCART1	0|37894475_1:37893630..37894475	0	-157|SINE_882268:37894649..37894769+	SINE	5'end
chr5:112851837-112852393	chr5	112851837	112852393	92.27	557	60	56	NM_001085377	A	5'end inside	MCC	0|112852203_1:112851155..112852203	0	0|Simple_repeat_136291:112851922..112852005+	Simple_repeat	5'end
chr6:41712815-41713012	chr6	41712815	41713012	87.46	198	8	21	NM_005586	S	5'end	MDFI	0|41714641_1:41712561..41714641	0	450|LINE_538143:41712256..41712365-	LINE	5'end
chr7:114350285-114350592	chr7	114350285	114350592	59.35	308	5	28	NM_199072	S	5'end inside	MDFIC	0|114350429_2:114349406..114350429	0	75|Low_complexity_179453:114350182..114350210+	Low_complexity	3'end
chr2:66514708-66515097	chr2	66514708	66515097	92.78	390	9	45	NM_002398	S	5'end	MEIS1	0|66515161_1:66514622..66515161	0	0|Simple_repeat_41779:66514816..66514841+	Simple_repeat	5'end
chr15:79081404-79081674	chr15	79081404	79081674	93.86	271	5	35	NM_022566	S	5'end inside	MESDC1	0|79082664_2:79079848..79082664	0	0|Simple_repeat_351700:79081580..79081632+|Low_complexity_319520:79081466..79081503+	Simple_repeat	5'end
chr7:129919110-129919465	chr7	129919110	129919465	95.45	356	56	46	NM_177525	S	5'end inside	MEST	0|129920347_1:129917975..129920347	0	0|Low_complexity_182033:129919253..129919281+	Low_complexity	5'end
chr16:705394-705661	chr16	705394	705661	59.04	268	9	31	NM_024042	S	5'end inside	METRN	0|705995_1:704749..705995	0	149|Low_complexity_321903:705120..705245+	Low_complexity	3'end
chr17:78628871-78629209	chr17	78628871	78629209	82.86	339	5	7	NM_001004431	S	5'end	METRNL	410|78632696_1:78629619..78632696	-410	145|LINE_1329060:78628502..78628726-	LINE	5'end
chr1:11961147-11961269	chr1	11961147	11961269	100	123	5	4	NM_001127660	S	5'end	MFN2	1431|11963380_1:11962700..11963380	-1431	57|LINE_4589:11961043..11961090-	LINE	5'end
chr4:672966-673088	chr4	672966	673088	95.96	123	26	14	NM_032219	A	5'end inside	MFSD7	0|673079_1:672724..673079	0	0|Simple_repeat_93587:673010..673030+	Simple_repeat	5'end
chr22:38182322-38182434	chr22	38182322	38182434	84.06	113	16	7	NM_002409	S	5'end	MGAT3	0|38182885_1:38182151..38182885	0	238|LINE_1451560:38181845..38182084-	LINE	5'end
chr22:38212939-38214715	chr22	38212939	38214715	95.9	1777	283	133	NM_001098270	S	5'end inside	MGAT3	0|38214956_1:38213461..38214956	0	188|SINE_1797094:38212449..38212751-	SINE	5'end
chr17:72380457-72380650	chr17	72380457	72380650	76.92	194	8	13	NM_198955	S	5'end inside	MGAT5B	2205|72378252_1:72375765..72378252	2205	234|DNA_360149:72380047..72380223-	DNA	5'end
chr16:88566003-88566550	chr16	88566003	88566550	51.73	548	39	57	NM_145039	A	5'end inside	MGC16385	0|88567133_1:88566031..88567133	0	0|Low_complexity_330239:88566503..88566525+|Low_complexity_330238:88566413..88566448+	Low_complexity	5'end
chr19:10280988-10281427	chr19	10280988	10281427	96.3	440	5	27	NM_001103167	A	5'end inside	MGC19604 BC029904	0|10281442_1:10281107..10281442	0	-116|SINE_1652963:10281543..10281846-	SINE	3'end
chr19:5734343-5734669	chr19	5734343	5734669	95	327	7	13	NM_153359	A	5'end inside	MGC24975	1730|5736819_1:5736399..5736819	-1730	1526|SINE_1645980:5732682..5732817-	SINE	5'out
chr19:8668843-8669568	chr19	8668843	8669568	81.77	726	23	52	NM_178525	A	5'end inside	MGC33407	0|8669794_1:8668813..8669794	0	321|LINE_1369145:8668442..8668522+	LINE	3'end
chr2:132274938-132275647	chr2	132274938	132275647	91.81	710	8	36	NM_214461	A	5'end inside	MGC50273	0|132276084_1:132275429..132276084	0	-541|SINE_240286:132276188..132276304+	SINE	5'end
chr1:224478062-224478530	chr1	224478062	224478530	70.34	469	55	61	NM_031944	S	5'end inside	MIXL1	0|224478503_1:224477630..224478503	0	0|Low_complexity_24579:224478064..224478151+|Low_complexity_24580:224478172..224478209+	Low_complexity	5'end
chr10:28074620-28075193	chr10	28074620	28075193	93.44	574	24	70	NM_173576	A	5'end inside	MKX	0|28075217_1:28070188..28075217	0	0|Low_complexity_241358:28074915..28074939+|Low_complexity_241357:28074789..28074810+	Low_complexity	5'end
chr6:167969403-167969574	chr6	167969403	167969574	93.33	172	6	16	NM_005936	S	5'end	MLLT4	0|167971408_1:167968912..167971408	0	-727|Simple_repeat_168699:167970301..167970569+	Simple_repeat	5'end
chr6:167969820-167969993	chr6	167969820	167969993	77.22	174	5	18	NM_005936	S	5'end	MLLT4	0|167971408_1:167968912..167971408	0	-308|Simple_repeat_168699:167970301..167970569+	Simple_repeat	5'end
chr13:48692113-48692289	chr13	48692113	48692289	92.5	177	13	21	NM_001507	S	5'end	MLNR	0|48693543_1:48692126..48693543	0	0|Low_complexity_289202:48692239..48692266+	Low_complexity	5'end
chr7:72675771-72676109	chr7	72675771	72676109	62.7	339	7	18	NM_032954	A	5'end inside	MLXIPL	0|72676893_1:72675464..72676893	0	862|SINE_728034:72674770..72674909-	SINE	5'end
chr17:31145943-31146372	chr17	31145943	31146372	86.37	430	16	28	NM_024302	A	5'end inside	MMP28	0|31146914_1:31146137..31146914	0	0|SINE_1552580:31145829..31146019-	SINE	5'end
chr18:32021301-32021747	chr18	32021301	32021747	96.23	447	8	53	NM_017947	S	5'end inside	MOCOS	0|32022143_1:32020389..32022143	0	-1130|Simple_repeat_384476:32022877..32022899+	Simple_repeat	5'end
chr6:40009839-40010340	chr6	40009839	40010340	74.36	502	6	44	NM_001075098	A	5'end inside	MOCS1	0|40010277_1:40009830..40010277|40010277_2:40009830..40010277	0	-99|DNA_149812:40010439..40010598-	DNA	3'end
chr20:49008913-49009287	chr20	49008913	49009287	51.88	375	87	37	NM_014484	S	5'end inside	MOCS3	0|49009694_1:49008223..49009694	0	1400|LINE_1417687:49007403..49007513-	LINE	5'end
chr1:218988255-218988772	chr1	218988255	218988772	95.45	518	11	54	NM_017898	S	5'end inside	MOSC2	0|218988799_1:218988034..218988799	0	-190|SINE_146478:218988962..218989067+	SINE	5'end
chr6:132764147-132764287	chr6	132764147	132764287	70.15	141	16	15	NM_015529	A	5'end inside	MOXD1	0|132764594_1:132763786..132764594	0	-68|Low_complexity_159851:132764355..132764388+	Low_complexity	5'end
chr22:42138293-42138567	chr22	42138293	42138567	91.83	275	6	20	NM_001044370	S	5'end inside	MPPED1	0|42138399_1:42137344..42138399	0	-25|Simple_repeat_420818:42138592..42138653+	Simple_repeat	5'end
chr22:35744609-35745044	chr22	35744609	35745044	82.8	436	6	25	NM_001013440	S	5'end	MPST	0|35746057_1:35744265..35746057	0	0|Low_complexity_367984:35744919..35744954+	Low_complexity	5'end
chr22:35745153-35745267	chr22	35745153	35745267	25.03	115	12	14	NM_001013440	S	5'end	MPST	0|35746057_1:35744265..35746057	0	-75|Low_complexity_367985:35745342..35745380+	Low_complexity	5'end
chr6:84800202-84800446	chr6	84800202	84800446	96.21	245	14	27	NM_138409	S	5'end inside	MRAP2	0|84800667_1:84800076..84800667	0	0|Low_complexity_152095:84800212..84800254+	Low_complexity	5'end
chr3:139549822-139550251	chr3	139549822	139550251	97.01	430	94	63	NM_001085049	S	5'end inside	MRAS	0|139550541_1:139549482..139550541|139550541_2:139549482..139550541	0	0|Low_complexity_75909:139550196..139550224+	Low_complexity	5'end
chr17:58059285-58059696	chr17	58059285	58059696	37.83	412	11	38	NM_006039	S	5'end inside	MRC2	0|58059675_1:58058274..58059675	0	207|Low_complexity_336393:58059042..58059078+	Low_complexity	3'end
chr5:154300674-154300897	chr5	154300674	154300897	47.06	224	10	17	NM_014180	S	5'end inside	MRPL22	2551|154298123_1:154297652..154298123	2551	102|SINE_572891:154300467..154300572-	SINE	5'end
chr16:1764562-1764703	chr16	1764562	1764703	100	142	6	5	NM_023936	A	5'end	MRPS34	607|1763955_1:1760312..1763955	607	970|Low_complexity_322010:1763550..1763592+	Low_complexity	3'end
chr11:60039350-60039568	chr11	60039350	60039568	93.33	219	5	15	NM_001012417	S	5'end inside	MS4A13	0|60039621_1:60039359..60039621	0	-1047|DNA_270737:60040615..60040695-	DNA	3'end
chr8:72918904-72919244	chr8	72918904	72919244	91.67	341	5	31	NM_005098	A	5'end inside	MSC	0|72919221_1:72918337..72919221	0	1033|Simple_repeat_201964:72917820..72917871+	Simple_repeat	3'end
chr16:773805-773985	chr16	773805	773985	80	181	5	8	NM_001025190	A	5'end	MSLNL	762|773043_1:772828..773043	762	-289|SINE_1447715:774274..774394-	SINE	3'end
chr3:49699005-49699719	chr3	49699005	49699719	92.31	715	40	56	NM_020998	A	5'end inside	MST1	0|49699622_1:49698147..49699622	0	-915|SINE_328941:49700634..49700750-	SINE	3'end
chr3:49915603-49916307	chr3	49915603	49916307	71.09	705	32	49	NM_002447	A	5'end inside	MST1R	0|49916430_1:49915892..49916430	0	-485|SINE_329202:49916792..49917100-	SINE	3'end
chr5:174084726-174085070	chr5	174084726	174085070	89.78	345	7	23	NM_002449	S	5'end inside	MSX2	0|174084970_1:174084084..174084970	0	-22|SINE_587161:174085092..174085154-	SINE	3'end
chr16:55229490-55229820	chr16	55229490	55229820	88.47	331	10	30	NM_005946	S	5'end	MT1A	0|55230031_1:55229438..55230031	0	231|SINE_1492872:55229127..55229259-	SINE	5'end
chr16:55223499-55224086	chr16	55223499	55224086	92.59	588	12	59	NM_176870	S	5'end inside	MT1M	0|55224142_1:55223446..55224142	0	231|SINE_1492869:55223136..55223268-	SINE	5'end
chr16:55180600-55181083	chr16	55180600	55181083	99.33	484	7	60	NM_005954	S	5'end inside	MT3	0|55181415_1:55180569..55181415	0	226|SINE_1492813:55180243..55180374+	SINE	3'end
chr11:68274159-68274549	chr11	68274159	68274549	94.02	391	65	38	NM_001039656	A	5'end inside	MTL5	0|68274755_1:68274243..68274755	0	-225|Low_complexity_260919:68274774..68274956+	Low_complexity	5'end
chr8:17315259-17315353	chr8	17315259	17315353	100	95	5	17	NM_004686	A	5'end	MTMR7	0|17315491_1:17314974..17315491	0	129|Low_complexity_187474:17315089..17315130+	Low_complexity	3'end
chr8:17703373-17703512	chr8	17703373	17703512	95.45	140	5	22	NM_001001925	A	5'end	MTUS1	0|17703601_1:17702446..17703601	0	-661|SINE_789444:17704173..17704403-	SINE	3'end
chr11:1029033-1029235	chr11	1029033	1029235	64.97	203	55	8	NM_005961	A	5'end	MUC6	2206|1026827_1:1026420..1026827	2206	0|Simple_repeat_278919:1028977..1029069+|Simple_repeat_278920:1029085..1029265+	Simple_repeat	5'end
chr11:614474-614950	chr11	614474	614950	99.52	477	12	23	NM_031264	A	5'end inside	MUPCDH	0|615053_1:614780..615053	0	69|SINE_1112195:614302..614405-	SINE	5'end
chr4:2234518-2234609	chr4	2234518	2234609	98.57	92	14	5	NM_006454	A	5'end	MXD4	51|2234467_1:2232758..2234467	51	-60|SINE_410002:2234669..2234954-	SINE	3'end
chr19:59064409-59064668	chr19	59064409	59064668	99.28	260	10	31	NM_138373	S	5'end inside	MYADM	0|59064802_1:59063666..59064802	0	-243|Satellite_9161:59064911..59065594-	Satellite	3'end
chr12:79635011-79635299	chr12	79635011	79635299	96.43	289	7	21	NM_005593	S	5'end inside	MYF5	0|79635257_1:79634856..79635257	0	-1219|Simple_repeat_307783:79636518..79636555+	Simple_repeat	5'end
chr4:661880-662032	chr4	661880	662032	88	153	5	10	NM_002477	S	5'end inside	MYL5	2811|666091_1:664843..666091	-2811	0|Simple_repeat_93584:661957..661993+|Simple_repeat_93583:661831..661944+	Simple_repeat	5'end
chr11:17697498-17697692	chr11	17697498	17697692	81.25	195	6	16	NM_002478	S	5'end inside	MYOD1	0|17700355_1:17697365..17700355	0	-750|Low_complexity_255234:17698442..17698476+	Low_complexity	5'end
chr3:39826334-39826422	chr3	39826334	39826422	84.64	89	16	10	NM_015460	S	5'end inside	MYRIP	0|39826824_1:39826029..39826824	0	307|Low_complexity_63174:39825938..39826027+	Low_complexity	3'end
chr9:138126407-138127030	chr9	138126407	138127030	92.32	624	9	104	NM_144653	A	5'end inside	NACC2	0|138127667_1:138125658..138127667	0	0|Low_complexity_218835:138126970..138127027+|Low_complexity_218834:138126857..138126909+|Low_complexity_218833:138126820..138126842+|Low_complexity_218832:138126574..138126727+	Low_complexity	5'end
chr13:100867099-100867266	chr13	100867099	100867266	81.85	168	8	17	NM_052867	A	5'end	NALCN	0|100867259_1:100866117..100867259	0	148|Low_complexity_299667:100866917..100866951+	Low_complexity	3'end
chrX:92814968-92815214	chrX	92814968	92815214	93.91	247	5	23	NM_004538	A	5'end inside	NAP1L3	0|92815442_1:92815202..92815442	0	0|Simple_repeat_244364:92815033..92815173+	Simple_repeat	5'end
chr16:3448526-3448637	chr16	3448526	3448637	62.5	112	8	10	NM_001083600	S	5'end inside	NAT15	0|3448607_1:3447546..3448607	0	186|Low_complexity_322181:3448312..3448340+	Low_complexity	3'end
chr13:34414965-34415488	chr13	34414965	34415488	34.75	524	8	46	NM_015678	S	5'end inside	NBEA	527356|34943481_1:34942844..34943481	-527356	0|Simple_repeat_319011:34415032..34415079+	Simple_repeat	5'end
chr1:16812371-16812715	chr1	16812371	16812715	69.77	345	5	43	NM_017940	A	5'end inside	NBPF1	0|16813041_1:16812043..16813041	0	-633|LINE_6585:16813348..16813969+	LINE	5'end
chr22:49292164-49292379	chr22	49292164	49292379	78.24	216	9	9	NM_152299	S	5'end	NCAPH2	346|49292987_1:49292725..49292987	-346	-619|Simple_repeat_422089:49292998..49293204+	Simple_repeat	5'end
chr10:51242228-51242358	chr10	51242228	51242358	91.67	131	6	10	NM_005437	S	5'end	NCOA4	0|51242626_1:51242204..51242626	0	-705|SINE_1057224:51243063..51243359+	SINE	5'end
chr16:57054988-57055327	chr16	57054988	57055327	48.3	340	7	52	NM_020465	S	5'end inside	NDRG4	0|57056096_1:57054534..57056096	0	0|Simple_repeat_363132:57055272..57055372+	Simple_repeat	5'end
chrX:118776780-118777160	chrX	118776780	118777160	47.29	381	12	38	NM_001105576	S	5'end inside	NDUFA1	0|118777555_1:118775951..118777555	0	261|Simple_repeat_248066:118776491..118776519+	Simple_repeat	3'end
chr19:19486439-19487636	chr19	19486439	19487636	97.96	1198	38	109	NM_015965	S	5'end inside	NDUFA13	0|19488258_1:19485954..19488258	0	-693|SINE_1668163:19488329..19488400-	SINE	3'end
chr22:28206334-28207277	chr22	28206334	28207277	96.28	944	224	131	NM_021076	S	5'end inside	NEFH	0|28207242_1:28205919..28207242	0	-585|SINE_1784829:28207862..28207960+	SINE	5'end
chr8:24869152-24870187	chr8	24869152	24870187	88.23	1036	69	114	NM_006158	A	5'end inside	NEFL	0|24870216_2:24868863..24870216|24870216_1:24868863..24870216	0	-478|Simple_repeat_195843:24870665..24870691+	Simple_repeat	5'end
chr8:24828203-24828405	chr8	24828203	24828405	97.2	203	77	26	NM_005382	S	5'end inside	NEFM	0|24828452_1:24826813..24828452	0	-1208|Simple_repeat_195835:24829613..24829781+	Simple_repeat	5'end
chr13:51600716-51601166	chr13	51600716	51601166	67.34	451	7	37	NM_199289	A	5'end inside	NEK5	0|51601388_1:51600774..51601388	0	74|DNA_304664:51600040..51600642+	DNA	3'end
chr9:139472176-139472288	chr9	139472176	139472288	100	113	5	5	NM_015537	A	5'end inside	NELF	351|139473865_1:139472639..139473865	-351	-833|Simple_repeat_230349:139473121..139473153+	Simple_repeat	5'end
chr18:68685062-68685475	chr18	68685062	68685475	96.79	414	7	48	NM_138966	A	5'end inside	NETO1	0|68687851_1:68684945..68687851	0	-373|Low_complexity_348032:68685848..68685939+	Low_complexity	5'end
chr16:45735787-45736112	chr16	45735787	45736112	93.75	326	5	24	NM_018092	A	5'end	NETO2	0|45735947_1:45734288..45735947	0	0|SINE_1485916:45735950..45736085-	SINE	5'end
chr10:105243204-105243812	chr10	105243204	105243812	25.57	609	65	86	NM_004210	S	5'end	NEURL	0|105244418_1:105243181..105244418	0	0|Low_complexity_250343:105243513..105243576+|Low_complexity_250344:105243756..105243793+	Low_complexity	5'end
chr4:113655834-113656045	chr4	113655834	113656045	83.39	212	5	28	NM_024019	A	5'end inside	NEUROG2	0|113657451_1:113655347..113657451	0	0|Simple_repeat_109517:113655878..113655957+	Simple_repeat	5'end
chr19:12967678-12967956	chr19	12967678	12967956	88.33	279	66	46	NM_002501	S	5'end inside	NFIX	0|12968688_1:12967817..12968688	0	0|Low_complexity_350544:12967681..12967800+|Simple_repeat_394224:12967946..12967985+	Low_complexity	5'end
chr2:69518418-69518657	chr2	69518418	69518657	33.33	240	7	3	NM_001002756	A	5'end	NFU1	98|69518320_1:69517795..69518320	98	-75|DNA_40131:69518732..69518878+	DNA	5'end
chr14:76806823-76807142	chr14	76806823	76807142	88.92	320	7	40	NM_021257	A	5'end inside	NGB	0|76807525_1:76806486..76807525	0	-699|Low_complexity_309576:76807841..76807870+	Low_complexity	5'end
chr17:44928876-44929015	chr17	44928876	44929015	61.4	140	23	16	NM_002507	S	5'end inside	NGFR	0|44930315_1:44927344..44930315	0	-334|SINE_1569481:44929349..44929468-	SINE	3'end
chr1:116183452-116183977	chr1	116183452	116183977	90.3	526	6	44	NM_005599	A	5'end inside	NHLH2	0|116183887_1:116181882..116183887	0	26|Simple_repeat_16800:116183402..116183426+	Simple_repeat	3'end
chr5:177513444-177513700	chr5	177513444	177513700	95.24	257	6	21	NM_001034833	A	5'end inside	NHP2	0|177513732_1:177513140..177513732	0	-61|SINE_590523:177513761..177514058-	SINE	3'end
chr14:51605012-51605110	chr14	51605012	51605110	98.15	99	10	6	NM_007361	A	5'end inside	NID2	0|51606472_1:51604331..51606472	0	998|LINE_1183568:51603469..51604014+	LINE	3'end
chr5:1062071-1063041	chr5	1062071	1063041	93.92	971	32	126	NM_033120	S	5'end inside	NKD2	0|1063039_1:1061715..1063039	0	0|Simple_repeat_120692:1062215..1062240+|Low_complexity_116402:1062141..1062172+|Low_complexity_116401:1062089..1062117+|Low_complexity_116403:1062346..1062379+	Simple_repeat	inside
chr19:50347693-50348938	chr19	50347693	50348938	96.88	1246	331	133	NM_198478	A	5'end inside	NKPD1	0|50349086_1:50347133..50349086	0	197|Low_complexity_353502:50347466..50347496+	Low_complexity	3'end
chr14:36056828-36057161	chr14	36056828	36057161	92.14	334	36	37	NM_003317	A	5'end inside	NKX2-1	0|36060327_1:36056113..36060327	0	147|Simple_repeat_333427:36056565..36056681+	Simple_repeat	3'end
chr14:36057478-36057700	chr14	36057478	36057700	91.23	223	12	17	NM_003317	A	5'end inside	NKX2-1	0|36060327_1:36056113..36060327	0	797|Simple_repeat_333427:36056565..36056681+	Simple_repeat	3'end
chr14:36057711-36057978	chr14	36057711	36057978	92.36	268	40	27	NM_003317	A	5'end inside	NKX2-1	0|36060327_1:36056113..36060327	0	-789|Low_complexity_303987:36058767..36058878+	Low_complexity	5'end
chr14:36058012-36058194	chr14	36058012	36058194	94.45	183	50	20	NM_003317	A	5'end inside	NKX2-1	0|36060327_1:36056113..36060327	0	-573|Low_complexity_303987:36058767..36058878+	Low_complexity	5'end
chr20:21324529-21324893	chr20	21324529	21324893	95.77	365	62	47	NM_033176	A	5'end inside	NKX2-2	0|21326245_1:21324358..21326245	0	0|Low_complexity_357490:21324790..21324837+|Low_complexity_357489:21324601..21324645+	Low_complexity	5'end
chr20:21444360-21444531	chr20	21444360	21444531	98.1	172	5	21	NM_002509	A	5'end	NKX2-2	0|21444714_2:21433932..21444714	0	-378|Low_complexity_357505:21444909..21444973+	Low_complexity	5'end
chr10:101280921-101281126	chr10	101280921	101281126	77.08	206	28	17	NM_145285	S	5'end	NKX2-3	0|101281168_1:101280615..101281168	0	-601|SINE_1090388:101281727..101281923-	SINE	3'end
chr14:36120422-36120527	chr14	36120422	36120527	94.3	106	14	8	NM_014360	A	5'end inside	NKX2-8	0|36121477_2:36119084..36121477	0	-1083|Simple_repeat_333432:36121610..36121648+	Simple_repeat	5'end
chr14:36122743-36122806	chr14	36122743	36122806	100	64	5	3	NM_014360	A	5'end	NKX2-8	79|36123441_1:36122885..36123441	-79	-955|LINE_1175242:36123761..36123814+	LINE	5'end
chr4:85636988-85637505	chr4	85636988	85637505	90.51	518	8	39	NM_006168	A	5'end inside	NKX6-1	0|85639823_1:85636683..85639823	0	-377|Low_complexity_97769:85637882..85637906+	Low_complexity	5'end
chr4:85637740-85638301	chr4	85637740	85638301	90.5	562	17	63	NM_006168	A	5'end inside	NKX6-1	0|85639823_1:85636683..85639823	0	0|Low_complexity_97770:85638019..85638059+|Simple_repeat_105848:85637955..85638017+|Low_complexity_97771:85638215..85638286+|Low_complexity_97769:85637882..85637906+	Low_complexity	5'end
chr10:134447917-134448056	chr10	134447917	134448056	95.62	140	11	20	NM_177400	A	5'end 3'end	NKX6-2	0|134452639_1:134447347..134452639	0	459|Low_complexity_253235:134447427..134447458+	Low_complexity	3'end
chr17:23394216-23394390	chr17	23394216	23394390	97.43	175	17	7	NM_016231	S	5'end inside	NLK	956|23393260_1:23392713..23393260	956	0|Simple_repeat_371844:23394234..23394274+	Simple_repeat	5'end
chr11:118546021-118546270	chr11	118546021	118546270	100	250	5	4	NM_024618	S	5'end inside	NLRX1	867|118545154_1:118544639..118545154	867	75|SINE_1188488:118545634..118545946+	SINE	3'end
chr3:140879203-140879296	chr3	140879203	140879296	89.51	94	9	9	NM_178177	A	5'end inside	NMNAT3	0|140879569_1:140879025..140879569	0	290|LINE_306623:140878777..140878913+|Simple_repeat_85248:140879586..140879618+	LINE	3'end
chr3:140879313-140879421	chr3	140879313	140879421	79.32	109	11	13	NM_178177	A	5'end inside	NMNAT3	0|140879569_1:140879025..140879569	0	-165|Simple_repeat_85248:140879586..140879618+	Simple_repeat	5'end
chr4:56196832-56197446	chr4	56196832	56197446	83.1	615	12	62	NM_006681	A	5'end inside	NMU	0|56197280_1:56196669..56197280	0	0|Simple_repeat_101722:56197030..56197054+|Simple_repeat_101723:56197282..56197367+	Simple_repeat	5'end
chr20:35583033-35583198	chr20	35583033	35583198	98.9	166	77	16	NM_181689	S	5'end inside	NNAT	0|35583550_1:35582017..35583550	0	-798|Low_complexity_358465:35583996..35584038+	Low_complexity	5'end
chr20:35583269-35583416	chr20	35583269	35583416	98.25	148	6	19	NM_181689	S	5'end inside	NNAT	0|35583550_1:35582017..35583550	0	-580|Low_complexity_358465:35583996..35584038+	Low_complexity	5'end
chr1:886800-887227	chr1	886800	887227	89.18	428	14	31	NM_015658	A	5'end	NOC2L	0|892517_1:884176..892517	0	-91|Simple_repeat_113:887318..887338+	Simple_repeat	5'end
chr10:71871338-71871712	chr10	71871338	71871712	63.73	375	15	16	NM_018055	A	5'end inside	NODAL	0|71871374_1:71870071..71871374	0	438|SINE_1068856:71870748..71870900-	SINE	5'end
chr17:52027057-52027250	chr17	52027057	52027250	92.98	194	103	21	NM_005450	S	5'end inside	NOG	0|52027346_1:52025779..52027346	0	-141|Simple_repeat_376158:52027391..52027417+	Simple_repeat	5'end
chr12:116282853-116283382	chr12	116282853	116283382	93.96	530	19	58	NM_000620	A	5'end inside	NOS1	0|116283831_1:116282459..116283831	0	-12|Low_complexity_283975:116283394..116283418+	Low_complexity	5'end
chr1:160305907-160306798	chr1	160305907	160306798	73.19	892	32	108	NM_014697	S	5'end inside	NOS1AP	0|160306676_1:160306074..160306676	0	0|Low_complexity_15984:160306025..160306066+|Low_complexity_15983:160305949..160305991+|Simple_repeat_19854:160306161..160306196+	Low_complexity	inside
chr19:15171476-15171811	chr19	15171476	15171811	79.99	336	9	29	NM_000435	A	5'end inside	NOTCH3	0|15173027_1:15171519..15173027	0	-24|Low_complexity_350851:15171835..15171871+	Low_complexity	5'end
chr11:88863990-88864379	chr11	88863990	88864379	90.75	390	6	42	NM_016931	A	5'end inside	NOX4	0|88864366_1:88864064..88864366	0	-164|Simple_repeat_290808:88864543..88864582+	Simple_repeat	5'end
chr15:67009386-67009885	chr15	67009386	67009885	93.33	500	8	40	NM_024505	S	5'end	NOX5	0|67010434_1:67009643..67010434	0	0|Low_complexity_318365:67009799..67009821+	Low_complexity	5'end
chr16:1969063-1969803	chr16	1969063	1969803	98.02	741	24	80	NM_172168	A	5'end inside	NOXO1	0|1970711_1:1968988..1970711	0	-1858|SINE_1448631:1971661..1971772-	SINE	3'out
chr16:1973531-1973667	chr16	1973531	1973667	89.06	137	8	16	NM_144603	A	5'end	NOXO1	0|1974801_1:1973493..1974801	0	69|LINE_1253754:1972935..1973462+	LINE	3'end
chr2:100803170-100803325	chr2	100803170	100803325	93.33	156	5	29	NM_002518	S	5'end inside	NPAS2	0|100803885_1:100801411..100803885	0	0|Low_complexity_39230:100803268..100803302+	Low_complexity	5'end
chr17:77453079-77453601	chr17	77453079	77453601	90.25	523	119	65	NM_148896	S	5'end inside	NPB	0|77454255_1:77453100..77454255	0	-33|Low_complexity_338314:77453634..77453655+	Low_complexity	5'end
chr8:54014964-54015374	chr8	54014964	54015374	92.68	411	23	46	NM_005285	S	5'end inside	NPBWR1	0|54016979_1:54014254..54016979	0	-1273|Simple_repeat_199540:54016647..54016695+	Simple_repeat	5'end
chr20:62207876-62208225	chr20	62207876	62208225	94.25	350	53	25	NM_005286	A	5'end inside	NPBWR2	0|62208515_1:62207826..62208515	0	260|Simple_repeat_410808:62207552..62207616+	Simple_repeat	3'end
chr20:62208337-62208476	chr20	62208337	62208476	99.09	140	10	11	NM_005286	A	5'end inside	NPBWR2	0|62208515_1:62207826..62208515	0	721|Simple_repeat_410808:62207552..62207616+	Simple_repeat	3'end
chr20:56702073-56702597	chr20	56702073	56702597	93.1	525	9	29	NM_024663	S	5'end inside	NPEPL1	246|56701827_1:56700933..56701827	246	0|SINE_1751698:56702494..56702638-	SINE	inside
chr3:133923632-133923923	chr3	133923632	133923923	76.63	292	61	37	NM_153240	A	5'end inside	NPHP3	0|133923900_1:133923400..133923900	0	0|Low_complexity_75356:133923684..133923748+	Low_complexity	5'end
chr8:21938464-21938588	chr8	21938464	21938588	99.15	125	11	13	NM_182795	S	5'end inside	NPM2	0|21938829_1:21938191..21938829	0	375|DNA_190736:21937951..21938089+	DNA	3'end
chr1:151918349-151918568	chr1	151918349	151918568	89.81	220	89	25	NM_000906	S	5'end inside	NPR1	0|151918999_1:151917454..151918999	0	61|Simple_repeat_18711:151918247..151918288+	Simple_repeat	3'end
chr5:32747676-32748595	chr5	32747676	32748595	89.92	920	45	92	NM_000908	S	5'end inside	NPR3	0|32750207_1:32745667..32750207	0	0|Simple_repeat_126038:32747701..32747745+	Simple_repeat	inside
chr7:98085292-98085719	chr7	98085292	98085719	94.95	428	14	41	NM_002523	S	5'end inside	NPTX2	0|98085695_1:98083741..98085695	0	-98|Simple_repeat_182920:98085817..98085861+	Simple_repeat	5'end
chr16:2009720-2010775	chr16	2009720	2010775	87.16	1056	227	118	NM_001099456	S	5'end inside 3'end	NPW	0|2010866_2:2009719..2010866|2010866_1:2009719..2010866	0	0|Simple_repeat_355149:2009957..2009988+|Low_complexity_322041:2010087..2010120+|Low_complexity_322040:2009867..2009889+	Simple_repeat	inside
chr7:24289759-24289921	chr7	24289759	24289921	98.18	163	5	11	NM_000905	S	5'end	NPY	162|24291605_1:24290083..24291605	-162	247|Low_complexity_168085:24289489..24289512+	Low_complexity	3'end
chr4:164472412-164472774	chr4	164472412	164472774	88.53	363	6	42	NM_000909	A	5'end inside	NPY1R	0|164472921_1:164472404..164472921	0	-1287|Simple_repeat_116654:164474061..164474088+	Simple_repeat	5'end
chrX:30236588-30237132	chrX	30236588	30237132	86.66	545	64	53	NM_000475	A	5'end inside	NR0B1	0|30237589_1:30236360..30237589	0	-775|DNA_229506:30237907..30238029+	DNA	5'end
chr17:35510176-35510479	chr17	35510176	35510479	73.23	304	10	22	NM_021724	A	5'end inside	NR1D1	0|35510608_1:35510161..35510608	0	-774|SINE_1557816:35511253..35511367-	SINE	3'end
chr5:92942661-92942798	chr5	92942661	92942798	58.86	138	10	21	NM_005654	S	5'end	NR2F1	0|92943093_1:92940526..92943093	0	0|Low_complexity_130089:92942706..92942756+	Low_complexity	5'end
chr15:94674543-94674733	chr15	94674543	94674733	90.26	191	7	32	NM_021005	S	5'end	NR2F2	0|94678725_1:94674412..94678725	0	0|Low_complexity_321163:94674682..94674718+|Simple_repeat_354019:94674633..94674656+	Low_complexity	5'end
chr15:94675356-94675692	chr15	94675356	94675692	90.96	337	12	62	NM_021005	S	5'end inside	NR2F2	0|94678725_1:94674412..94678725	0	0|Low_complexity_321165:94675617..94675645+|Low_complexity_321164:94675490..94675534+|Simple_repeat_354020:94675275..94675418+	Low_complexity	5'end
chr9:139315803-139315879	chr9	139315803	139315879	87.65	77	115	12	NM_001004354	A	5'end inside	NRARP	0|139317296_1:139315322..139317296	0	187|Low_complexity_218997:139315581..139315616+	Low_complexity	3'end
chr9:139316087-139316371	chr9	139316087	139316371	52.27	285	5	44	NM_001004354	A	5'end inside	NRARP	0|139317296_1:139315322..139317296	0	0|Low_complexity_218998:139316204..139316473+	Low_complexity	5'end
chr9:139316913-139317178	chr9	139316913	139317178	43.12	266	32	34	NM_001004354	A	5'end	NRARP	0|139317296_1:139315322..139317296	0	91|Low_complexity_219001:139316685..139316822+	Low_complexity	3'end
chr8:144994628-144995087	chr8	144994628	144995087	74.77	460	7	51	NM_178564	A	5'end inside	NRBP2	0|144995100_1:144994732..144995100	0	0|Low_complexity_203940:144994915..144994983+	Low_complexity	5'end
chr8:144997247-144997569	chr8	144997247	144997569	66.67	323	5	13	NM_178564	A	5'end	NRBP2	1451|144995796_1:144995478..144995796	1451	0|LINE_749397:144997135..144997614+	LINE	5'end
chr8:31617055-31617364	chr8	31617055	31617364	96.67	310	6	50	NM_013962	S	5'end inside	NRG1	0|31617888_1:31616067..31617888	0	0|Simple_repeat_196837:31617308..31617388+|Simple_repeat_196836:31617122..31617159+|Low_complexity_188975:31617054..31617117+|Low_complexity_188976:31617163..31617195+	Simple_repeat	5'end
chr16:66477423-66477825	chr16	66477423	66477825	98.75	403	6	20	NM_198443	S	5'end inside 3'end	NRN1L	1013|66476410_1:66476180..66476410	1013	-859|SINE_1501510:66478684..66478973-	SINE	3'end
chr2:206255248-206255352	chr2	206255248	206255352	54.63	105	37	17	NM_018534	S	5'end	NRP2	0|206255811_1:206254848..206255811	0	-267|Simple_repeat_60983:206255619..206255648+	Simple_repeat	5'end
chr5:176491520-176492058	chr5	176491520	176492058	82.1	539	19	58	NM_172349	S	5'end	NSD1	0|176494258_1:176491458..176494258	0	-338|Low_complexity_140678:176492396..176492435+	Low_complexity	5'end
chr17:70637939-70638120	chr17	70637939	70638120	90.28	182	5	12	NM_014595	A	5'end inside	NT5C	671|70639590_1:70638791..70639590	-671	-1515|DNA_359912:70639635..70639791+	DNA	5'out
chr6:86216290-86216846	chr6	86216290	86216846	75.07	557	91	64	NM_002526	S	5'end inside	NT5E	0|86217114_1:86216144..86217114	0	566|Simple_repeat_157489:86215696..86215724+	Simple_repeat	3'end
chr12:5412479-5412606	chr12	5412479	5412606	97.78	128	7	9	NM_001102654	S	5'end inside	NTF3	0|5413234_1:5411471..5413234	0	440|Simple_repeat_298010:5411983..5412039+	Simple_repeat	3'end
chr17:8866967-8867232	chr17	8866967	8867232	95.16	266	54	39	NM_004822	S	5'end inside	NTN1	0|8867645_1:8864892..8867645	0	-212|Low_complexity_331094:8867444..8867483+	Low_complexity	5'end
chr12:94707554-94707710	chr12	94707554	94707710	85.56	157	6	6	NM_021229	A	5'end inside	NTN4	294|94709330_1:94708004..94709330	-294	-1120|Low_complexity_281603:94708830..94708883+	Low_complexity	5'end
chr9:134028361-134028644	chr9	134028361	134028644	79.88	284	17	34	NM_032536	S	5'end inside	NTNG2	0|134028754_1:134026534..134028754	0	0|Low_complexity_218522:134028493..134028514+	Low_complexity	5'end
chr20:60811097-60811502	chr20	60811097	60811502	83.83	406	48	42	NM_002531	S	5'end inside	NTSR1	0|60811665_1:60810303..60811665	0	609|Low_complexity_360869:60810465..60810488+	Low_complexity	3'end
chr16:4684728-4684986	chr16	4684728	4684986	76.19	259	6	7	NM_032349	S	5'end inside	NUDT16L1	496|4684232_1:4683044..4684232	496	450|Low_complexity_322292:4684242..4684278+	Low_complexity	3'end
chr17:45007753-45008082	chr17	45007753	45008082	87.66	330	11	30	NM_007225	S	5'end	NXPH3	0|45008077_1:45007788..45008077	0	0|Simple_repeat_375088:45008011..45008033+	Simple_repeat	5'end
chr10:126097455-126097689	chr10	126097455	126097689	73.05	235	26	27	NM_000274	A	5'end inside	OAT	0|126097852_1:126096808..126097852	0	86|Low_complexity_252564:126097326..126097369+	Low_complexity	3'end
chr2:220143183-220143722	chr2	220143183	220143722	89.88	540	119	71	NM_015311	A	5'end inside	OBSL1	0|220144423_1:220143103..220144423	0	112|DNA_60850:220142940..220143071+	DNA	3'end
chr5:68823762-68824229	chr5	68823762	68824229	95.83	468	6	36	NM_002538	S	5'end inside	OCLN	0|68825579_1:68823907..68825579	0	-96|Low_complexity_126147:68824325..68824360+	Low_complexity	5'end
chr11:188226-188473	chr11	188226	188473	80	248	7	10	NM_053280	S	5'end inside	ODF3	8502|198089_1:196975..198089	-8502	-370|LINE_982219:188843..188991-	LINE	3'end
chr10:50639641-50640069	chr10	50639641	50640069	86.46	429	7	32	NM_018245	A	5'end inside	OGDHL	0|50640611_2:50639664..50640611|50640611_1:50639664..50640611	0	0|SINE_1056759:50639788..50639840+	SINE	5'end
chr3:9765302-9765445	chr3	9765302	9765445	100	144	5	4	NM_002542	S	5'end	OGG1	678|9767011_1:9766123..9767011	-678	-67|SINE_302476:9765512..9765804+	SINE	5'end
chr9:126579184-126579461	chr9	126579184	126579461	74.37	278	25	38	NM_182487	S	5'end inside	OLFML2A	0|126579902_1:126579060..126579902	0	0|Low_complexity_217803:126579171..126579193+|Simple_repeat_228244:126579373..126579430+	Low_complexity	5'end
chr9:126579632-126579951	chr9	126579632	126579951	84.47	320	8	22	NM_182487	S	5'end inside	OLFML2A	0|126579902_1:126579060..126579902	0	-33|SINE_927211:126579984..126580177+	SINE	5'end
chr1:160260122-160260625	chr1	160260122	160260625	91.47	504	12	58	NM_015441	A	5'end inside	OLFML2B	0|160260755_2:160259646..160260755	0	-852|SINE_112825:160261477..160261768-	SINE	3'end
chr21:33365923-33366416	chr21	33365923	33366416	89.86	494	15	38	NM_138983	S	5'end inside	OLIG1	0|33366413_1:33364076..33366413	0	771|Low_complexity_364877:33365123..33365152+	Low_complexity	3'end
chr21:33320779-33320878	chr21	33320779	33320878	80.34	100	13	9	NM_005806	S	5'end inside	OLIG2	0|33322115_2:33316998..33322115	0	-18|Low_complexity_364872:33320896..33320971+	Low_complexity	5'end
chr11:76491689-76491953	chr11	76491689	76491953	69.64	265	8	16	NM_006189	S	5'end inside	OMP	0|76491987_1:76491537..76491987	0	642|LINE_1020047:76490880..76491047-	LINE	5'end
chr15:50870565-50870968	chr15	50870565	50870968	91.98	404	27	33	NM_004498	A	5'end	ONECUT1	0|50870991_2:50867750..50870991	0	694|Simple_repeat_347968:50869851..50869871+	Simple_repeat	3'end
chr19:1704107-1704303	chr19	1704107	1704303	81.43	197	9	10	NM_001080488	S	5'end	ONECUT3	0|1706606_1:1704216..1706606	0	-89|Low_complexity_349278:1704392..1704459+	Low_complexity	5'end
chrX:67570111-67570295	chrX	67570111	67570295	78.4	185	8	14	NM_002547	A	5'end	OPHN1	0|67570632_2:67569671..67570632	0	-903|LTR_397964:67571198..67571664-	LTR	3'end
chr8:145185666-145186045	chr8	145185666	145186045	81.75	380	7	20	NM_017570	A	5'end inside	OPLAH	121|145185545_1:145185198..145185545	121	-1640|Low_complexity_203965:145187685..145187707+	Low_complexity	5'out
chr7:128202724-128203007	chr7	128202724	128203007	100	284	17	10	NM_001708	A	5'end inside	OPN1SW	14936|128219239_1:128217943..128219239	-14936	-989|SINE_761594:128203996..128204268+	SINE	5'end
chr1:239870280-239870456	chr1	239870280	239870456	61.4	177	22	28	NM_014322	A	5'end inside	OPN3	8|239870272_2:239869583..239870272	8	0|Simple_repeat_31164:239870300..239870438+	Simple_repeat	5'end
chr9:34627207-34627464	chr9	34627207	34627464	91.41	258	7	23	NM_147157	A	5'end inside	OPRS1	0|34628082_1:34627200..34628082	0	551|SINE_879245:34626348..34626656+	SINE	3'end
chr9:34627600-34627813	chr9	34627600	34627813	92.5	214	161	25	NM_147157	A	5'end inside	OPRS1	0|34628082_1:34627200..34628082	0	-317|LINE_767479:34628130..34628310-	LINE	3'end
chr9:35859759-35860561	chr9	35859759	35860561	70.63	803	15	26	NM_001004487	A	5'end inside	OR13J1	23121|35836638_1:35836310..35836638	23121	0|SINE_880079:35860488..35860598+	SINE	5'end
chr11:6177354-6177513	chr11	6177354	6177513	100	160	7	3	NM_001005178	S	5'end inside	OR52W1	34831|6212755_1:6212344..6212755	-34831	766|SINE_1115184:6176519..6176588-	SINE	5'end
chr7:142460016-142460320	chr7	142460016	142460320	78.57	305	6	7	NM_001001667	S	5'end inside	OR6V1	196708|142263308_1:142262001..142263308	196708	484|Low_complexity_183401:142459275..142459532+	Low_complexity	3'end
chr9:116125531-116125819	chr9	116125531	116125819	100	289	7	7	NM_000607	S	5'end inside	ORM1	74141|116200885_1:116199960..116200885	-74141	0|SINE_917847:116125649..116125723+	SINE	5'end
chr4:140420666-140421054	chr4	140420666	140421054	60.42	389	8	32	NM_032623	A	5'end inside	OSAP	0|140420899_1:140420514..140420899	0	203|SINE_475040:140420318..140420463-	SINE	5'end
chr20:60245426-60245756	chr20	60245426	60245756	58	331	6	10	NM_014835	S	5'end	OSBPL2	1010|60247642_1:60246766..60247642	-1010	-38|LTR_657680:60245794..60245960-	LTR	3'end
chr2:19420858-19421049	chr2	19420858	19421049	76.43	192	7	10	NM_145260	A	5'end inside	OSR1	0|19421884_2:19419270..19421884	0	-856|Low_complexity_29542:19421905..19421985+	Low_complexity	5'end
chr8:100023537-100023724	chr8	100023537	100023724	98.84	188	14	20	NM_053001	S	5'end	OSR2	0|100023862_1:100021196..100023862	0	414|Simple_repeat_205790:100023097..100023123+	Simple_repeat	3'end
chr17:70430592-70430752	chr17	70430592	70430752	77.69	161	17	10	NM_178160	S	5'end	OTOP2	0|70432614_1:70430590..70432614	0	-106|Low_complexity_337722:70430858..70430894+	Low_complexity	5'end
chr17:70432493-70432597	chr17	70432493	70432597	88.77	105	29	12	NM_178160	S	5'end inside	OTOP2	0|70432614_1:70430590..70432614	0	-406|Simple_repeat_379071:70433003..70433163+	Simple_repeat	5'end
chr5:76972298-76972743	chr5	76972298	76972743	86.25	446	20	36	NM_032109	A	5'end	OTP	0|76972740_1:76971882..76972740	0	462|Simple_repeat_131399:76971797..76971836+	Simple_repeat	3'end
chr2:63129367-63129576	chr2	63129367	63129576	98.95	210	16	19	NM_014562	S	5'end	OTX1	0|63132934_1:63127979..63132934	0	-5|Low_complexity_35026:63129581..63129673+	Low_complexity	5'end
chr2:63132396-63132588	chr2	63132396	63132588	84.69	193	8	16	NM_014562	S	5'end inside	OTX1	0|63132934_2:63127979..63132934	0	1068|Simple_repeat_41346:63131272..63131328+	Simple_repeat	3'end
chr14:56348460-56348800	chr14	56348460	56348800	91.61	341	7	28	NM_021728	A	5'end	OTX2	0|56348869_1:56348462..56348869	0	-887|Low_complexity_307278:56349687..56349733+	Low_complexity	5'end
chr11:65310415-65310787	chr11	65310415	65310787	90.69	373	8	46	NM_004561	S	5'end	OVOL1	0|65312149_1:65310325..65312149	0	-65|Low_complexity_260659:65310852..65310896+	Low_complexity	5'end
[truncated: 722 more rows]
