# Supplementary material for: Genome-Wide DNA Methylation Maps in Follicular Lymphoma Cells Determined by Methylation-Enriched Bisulfite Sequencing
Source: PLoS One. 2010 Sep 29;5(9):e13020. doi: 10.1371/journal.pone.0013020 (PMC2947499; doi:10.1371/journal.pone.0013020)
Supplement: Table S2 — List of MRIs associated with gene promoters in CD19+ B-cells. (0.06 MB XLS) [file pone.0013020.s013.xls]

## Sheet: Sheet3
TableS 2. List of MRIs associated the Promoter of genes in CD19+ B-cells.
Gene Symbol	Accession	MRIs	Methylation	Length	#READ	#CpG	CGI
A26B1	NM_207355	chr15:19336688-19337006	86.83	319	14	31
A26B1	NM_207355	chr15:19337065-19337284	88.46	220	5	13
AADAT	NM_182662	chr4:171248747-171249007	87.4	261	8	18
ABCC13	NR_003088	chr21:14568294-14568507	80.29	214	6	17
ABHD7	NM_173567	chr1:92266502-92266913	95.1	412	6	17
ACTL7B	NM_006686	chr9:110657636-110657855	91.67	220	14	18	Yes
ADAM7	NM_003817	chr8:24354410-24354747	100	338	9	3
ADARB1	NM_015834	chr21:45317179-45317463	87.53	285	13	14	Yes
AIFM3	NM_144704	chr22:19651722-19652098	76.79	377	5	14
AMBP	NM_001633	chr9:115880123-115880813	48.65	691	6	16
ARFRP1	NM_003224	chr20:61810610-61811396	80.48	787	5	38	Yes
ARPC1B	NM_005720	chr7:98809270-98809575	83.33	306	5	18	Yes
ASZ1	NM_130768	chr7:116854508-116854827	92.69	320	10	27	Yes
ATP6V1G1	NM_004888	chr9:116388766-116389064	90.68	299	5	22
BCL6B	NM_181844	chr17:6867287-6867394	80.8	108	32	7	Yes
BSG	NM_198591	chr19:520600-520915	87.96	316	11	14
C10orf26	NM_017787	chr10:104564944-104565138	95.63	195	9	9
C12orf56	NM_001099676	chr12:62973037-62973562	93.74	526	8	29
C16orf35	NM_001077350	chr16:129637-130046	95.3	410	8	19
C16orf90	NM_001080524	chr16:3486146-3486654	90.75	509	9	31	Yes
C19orf29	NM_021231	chr19:3564168-3564782	96.9	615	9	58	Yes
C1orf14	NM_030933	chr1:181189853-181190282	93.91	430	5	23
C2orf3	NM_003203	chr2:75792371-75792651	93.63	281	8	23
C3orf30	NM_152539	chr3:120347332-120347971	87.82	640	8	26
C4orf44	NM_001042690	chr4:3220280-3220577	97.37	298	5	19	Yes
C5orf43	NM_001048249	chr5:60495524-60496145	93.03	622	7	14
C6orf174	NM_001012279	chr6:127838827-127839187	90.12	361	9	22	Yes
CAMSAP1	NM_015447	chr9:137914324-137914684	92.72	361	5	19
CCDC8	NM_032040	chr19:51609666-51610050	93.06	385	6	18
CD81	NM_004356	chr11:2374478-2374669	86.67	192	6	12	Yes
CDRT15	NM_001007530	chr17:14080708-14081106	90.06	399	10	16
CENPB	NM_001810	chr20:3714304-3714957	64.91	654	9	76	Yes
CEP170L	NR_003135	chr4:119655487-119655867	89.78	381	6	15
CIDEB	NM_014430	chr14:23846425-23846664	91.25	240	5	8
CLDN10	NM_182848	chr13:94883901-94884433	94.93	533	7	23	Yes
CLDN23	NM_194284	chr8:8597456-8597987	63.39	532	6	56	Yes
CLK2P	NR_002711	chr7:23592171-23592483	92.09	313	11	24	Yes
CMTM1	NM_181271	chr16:65158026-65158556	87.91	531	12	26	Yes
COX6A2	NM_005205	chr16:31346970-31347363	88.5	394	6	20	Yes
CRISP2	NM_003296	chr6:49789117-49789458	89.67	342	5	25
CROCC	NM_014675	chr1:17139064-17139282	96.08	219	6	17
CRYBB1	NM_001887	chr22:25345026-25345436	81.25	411	5	8
CSNK1G2	NM_001319	chr19:1920679-1920957	92.59	279	7	18	Yes
CYB561	NM_001017916	chr17:58868525-58868764	89.71	240	10	17	Yes
CYFIP1	NM_014608	chr15:20442737-20443037	96.67	301	6	20
CYFIP1	NM_001033028	chr15:20507273-20507576	92.86	304	9	14
DAD1	NM_001344	chr14:22128945-22129212	95.56	268	6	15
DC4P	NR_001580	chr22:29206870-29207325	92.92	456	5	12
DDX4	NM_024415	chr5:55069410-55069733	95.74	324	10	28	Yes
DHX15	NM_001358	chr4:24195576-24195998	84.1	423	5	26
DLG5	NM_004747	chr10:79271798-79272117	93.33	320	5	15
DLGAP1	NM_004746	chr18:3869117-3869703	91.92	587	16	50	Yes
DLK1	NM_003836	chr14:100262128-100262746	79.34	619	9	42	Yes
DUB3	NM_001105662	chr4:8934865-8935592	88.96	728	25	23
DUS3L	NM_020175	chr19:5743451-5743648	94.33	198	7	10
EIF4G1	NM_198242	chr3:185513970-185514487	100	518	5	21
EMR3	NM_032571	chr19:14647631-14647890	100	260	5	10
ENPP7	NM_178543	chr17:75319564-75319758	86.36	195	5	11
ERF	NM_006494	chr19:47446085-47446457	88.89	373	6	12
FAM151B	NM_205548	chr5:79818840-79819247	78.43	408	7	17
FAM26A	NM_001129742	chr10:105228358-105228678	98.08	321	6	13
FAM47A	NM_203408	chrX:34059914-34060377	92.05	464	5	22
FAM71B	NM_130899	chr5:156525160-156525571	92.16	412	8	15
FBF1	NM_001080542	chr17:71427130-71427530	89.42	401	6	20
FIS1	NM_016068	chr7:100675358-100675761	76.25	404	6	24
FLJ46257	NR_033377	chr22:46405473-46405720	89.44	248	5	9
FN3KRP	NM_024619	chr17:78266423-78266666	95.45	244	5	11
FRG1	NM_004477	chr4:191098439-191098793	70.06	355	5	30	Yes
FRG1	NM_004477	chr4:191099167-191099465	48.39	299	5	28	Yes
FRG1B	NR_003579	chr20:28224958-28225305	70.83	348	5	28	Yes
FRG1B	NR_003579	chr20:28225717-28226157	54.97	441	29	22	Yes
FZD9	NM_003508	chr7:72486516-72487060	83.82	545	7	69	Yes
GNA14	NM_004297	chr9:79451961-79452549	59.58	589	5	40	Yes
GPR32	NM_001506	chr19:55965969-55966235	100	267	5	10
GPR6	NM_005284	chr6:110407407-110407743	55.54	337	5	28	Yes
GRIK5	NM_002088	chr19:47238335-47238873	93.49	539	7	31	Yes
GSPT1	NM_001130007	chr16:11918708-11919060	96.74	353	5	23
GUF1	NM_021927	chr4:44374001-44374277	96.43	277	7	16
H2AFB2	NM_001017991	chrX:154342548-154342862	89.92	315	8	30	Yes
HAL	NM_002108	chr12:94913298-94913798	95.51	501	6	23	Yes
HDGFL1	NM_138574	chr6:22677395-22677960	93.12	566	9	41	Yes
HIPK4	NM_144685	chr19:45587167-45587694	89.84	528	13	28	Yes
HIST1H2AA	NM_170745	chr6:25834480-25834867	88.89	388	5	21	Yes
HIST1H2BA	NM_170610	chr6:25834480-25834867	88.89	388	5	21	Yes
HIST1H3E	NM_003532	chr6:26333369-26333786	95.54	418	5	37	Yes
HIST1H4G	NM_003547	chr6:26355118-26355417	86.81	300	7	12	Yes
HLA-DQA2	NM_020056	chr6:32816035-32816330	80	296	5	15
HOXA4	NM_002141	chr7:27136292-27136812	94.59	521	14	69	Yes
HOXA5	NM_019102	chr7:27149890-27150190	93.04	301	12	27	Yes
HOXB1	NM_002144	chr17:43962909-43963306	98.95	398	12	26	Yes
HSD17B7P2	NR_003086	chr10:38684874-38685602	53.03	729	6	50	Yes
HSPA4L	NM_014278	chr4:128921236-128921692	93.97	457	17	12
ICA1L	NM_138468	chr2:203445452-203445818	77.97	367	11	24
IGSF11	NM_152538	chr3:120347332-120347971	87.82	640	8	26
INSL3	NM_005543	chr19:17792679-17793486	84.17	808	5	50	Yes
INSL6	NM_007179	chr9:5175204-5175499	83.46	296	6	13	Yes
IPO9	NM_018085	chr1:200063573-200064165	88.6	593	9	19
KAT5	NM_182710	chr11:65234772-65235163	93.99	392	11	17
KBTBD10	NM_006063	chr2:170074810-170075024	84.76	215	5	7
KBTBD6	NM_152903	chr13:40603781-40604502	75.44	722	5	38	Yes
KIAA0565	NM_014695	chr17:16533148-16533935	95.22	788	6	46	Yes
KIAA0664	NM_015229	chr17:2561962-2562847	67.32	886	5	51	Yes
KIAA1324L	NM_152748	chr7:86507320-86507611	90.77	292	5	13
KIAA1486	NM_020864	chr2:226155196-226156087	90.33	892	6	56	Yes
KIAA1509	NM_001080414	chr14:90821632-90822038	82.74	407	5	14
KIF3B	NM_004798	chr20:30328238-30328544	92.22	307	6	15
KLHL12	NM_021633	chr1:201164029-201164192	95	164	5	5
KLHL30	NM_198582	chr2:238714407-238714705	72.54	299	6	21	Yes
KRT78	NM_173352	chr12:51528817-51529087	92.93	271	9	11
LCN9	NM_001001676	chr9:137692953-137693779	85.39	827	13	34
LEFTY1	NM_020997	chr1:224142926-224143210	88.46	285	5	13
LEP	NM_000230	chr7:127667844-127668747	57.88	904	7	74	Yes
LHFPL5	NM_182548	chr6:35881270-35881677	84.21	408	6	19
LIMA1	NM_001113546	chr12:48964696-48965043	90	348	5	14
LOC284009	NR_028335.1	chr17:2264778-2264995	93.83	218	8	11
LOC441601	NR_003034	chr11:50213721-50214220	82.35	500	8	44	Yes
LOC643406	NR_029405	chr20:5399670-5399933	90.24	264	6	14
LOC90379	NM_138353	chr19:13931248-13931588	80.93	341	7	18
LRRC15	NM_130830	chr3:195573133-195573653	94.12	521	6	17
LUC7L	NM_018032	chr16:220931-221396	88.12	466	7	23	Yes
MAPK14	NM_139013	chr6:36102360-36102715	96.94	356	7	14
MAPK14	NM_139013	chr6:36102716-36103117	69.38	402	8	24
MCART2	NM_001034172	chr18:27594657-27594944	95.24	288	5	21
MCM7	NM_182776	chr7:99529462-99529974	92.5	513	6	16
MED28	NM_025205	chr4:17223855-17224209	95.43	355	7	20
MITF	NM_198177	chr3:70010809-70011225	97.62	417	6	14
MKI67IP	NM_032390	chr2:122212217-122212580	86.76	364	5	17
MRGPRE	NM_001039165	chr11:3205871-3206213	78.42	343	6	20
MSH2	NM_000251	chr2:47482218-47482573	91.25	356	5	16
MST1R	NM_002447	chr3:49915014-49915886	93.84	873	5	46	Yes
MUS81	NM_025128	chr11:65387121-65388123	95.37	1003	11	27
MYH7B	NM_020884	chr20:33027242-33027750	93.33	509	5	15
NDEL1	NM_030808	chr17:8278752-8279135	78.7	384	6	23
NDRG3	NM_022477	chr20:34808574-34808957	94.4	384	11	19
NDUFA13	NM_015965	chr19:19486662-19487131	96.87	470	7	56	Yes
NEDD4	NM_006154	chr15:54074257-54074555	100	299	5	14
NEFH	NM_021076	chr22:28206686-28207135	56.03	450	5	73	Yes
NIPA2	NM_001008860	chr15:20586805-20587194	79.78	390	6	30
NLRP4	NM_134444	chr19:61061120-61061619	84.8	500	6	25	Yes
NME2P1	NR_001577	chr12:119204274-119204641	92.86	368	5	14
NRTN	NM_004558	chr19:5773272-5773512	94.05	241	5	21	Yes
OCEL1	NM_024578	chr19:17196384-17196683	94.72	300	12	16
ODZ3	NM_001080477	chr4:183482269-183482759	95.24	491	8	14
OPN1SW	NM_001708	chr7:128202725-128203006	94.89	282	10	10
OSGIN2	NM_004337	chr8:90982242-90982723	97.39	482	9	30
PARP11	NM_020367	chr12:3853675-3853995	94.3	321	10	15
PCGF3	NM_006315	chr4:688251-688630	92.06	380	5	34	Yes
PCSK6	NM_138323	chr15:99847844-99848368	90.55	525	7	38	Yes
PDE11A	NM_001077197	chr2:178681106-178681432	90.66	327	15	18
PDE6B	NM_000283	chr4:609478-610028	89.91	551	10	37	Yes
PDHA2	NM_005390	chr4:96980014-96980561	92.06	548	7	27
PEG10	NM_015068	chr7:94123614-94124483	94.74	870	5	57	Yes
PEX5L	NM_016559	chr3:181237783-181238011	57.5	229	5	16	Yes
PIGQ	NM_004204	chr16:572178-572421	92.86	244	8	15
PIP5K1P1	NR_027712	chr6:7932031-7932419	92.18	389	7	14
PLCB1	NM_182734	chr20:8529473-8529985	91.29	513	8	21
PMS2L11	NR_023383	chr7:76447766-76448055	91.88	290	11	13
PNLDC1	NM_173516	chr6:160141138-160141575	94.66	438	6	39	Yes
PNPLA6	NM_006702	chr19:7525828-7526236	96.57	409	6	35	Yes
POR	NM_000941	chr7:75452874-75453205	93.04	332	5	23
POTEKP	NR_033885.1	chr2:132100027-132100385	96	359	5	10
PPP1R2P9	NR_002191	chrX:42522302-42522634	98.92	333	5	31	Yes
PRDM9	NM_020227	chr5:23542422-23542823	83.44	402	7	16
PRRC1	NM_130809	chr5:126880020-126880331	92.78	312	5	12
PUNC	NM_004884	chr15:63458758-63459094	95.24	337	7	15
RANBP10	NM_020850	chr16:66398813-66399187	69.26	375	6	18
RANGAP1	NM_002883	chr22:40013640-40013948	90	309	5	14
RBM35B	NM_024939	chr16:66826966-66827286	67.28	321	9	34	Yes
REXO1L1	NM_172239	chr8:86754549-86754780	91.83	232	8	15	Yes
RFPL3S	NR_002596	chr22:31096851-31097562	96.36	712	7	22
RGS3	NM_144488	chr9:115245307-115245750	93.83	444	7	27
RHPN2	NM_033103	chr19:38248850-38249190	88.8	341	5	25
RIF1	NM_018151	chr2:151973057-151973534	94.93	478	13	20
RNF130	NM_018434	chr5:179432409-179432831	84.75	423	7	21
RNF17	NM_031277	chr13:24235972-24236651	92.42	680	5	33
RNF19B	NM_153341	chr1:33201781-33201931	97.58	151	23	9
ROCK1P1	NR_033770	chr18:97427-97612	48.81	186	7	4
ROCK1P1	NR_033770	chr18:97864-99601	32.43	1738	153	12
RPL10L	NM_080746	chr14:46190738-46190913	92.94	176	5	17	Yes
RPL11	NM_000975	chr1:23889392-23889581	96.46	190	9	11
RPS6KB2	NM_003952	chr11:66951193-66951587	93.75	395	6	16
SCAMP1	NM_004866	chr5:77789308-77789674	96.59	367	5	22
SCIN	NM_001112706	chr7:12595286-12595713	100	428	6	19
SCNN1D	NM_002978	chr1:1205245-1205594	90.62	350	5	16
SDCBP2	NM_015685	chr20:1241651-1242093	75.44	443	5	34	Yes
SETDB1	NM_012432	chr1:149164512-149164812	76.85	301	8	18
SGCE	NM_001099401	chr7:94123614-94124483	94.74	870	5	57	Yes
SH2B3	NM_005475	chr12:110340082-110340467	93.82	386	6	24	Yes
SLC22A16	NM_033125	chr6:110904986-110905291	89.17	306	6	16
SLC22A8	NM_004254	chr11:62523010-62523511	92.5	502	5	14
SLC25A31	NM_031291	chr4:128871112-128871598	89.85	487	10	33	Yes
SLC6A19	NM_001003841	chr5:1254797-1255289	87.04	493	7	31	Yes
SOHLH1	NM_001012415	chr9:137731660-137732013	80.75	354	5	20
SOHLH2	NM_017826	chr13:35686563-35687407	87.93	845	9	45	Yes
SPACA1	NM_030960	chr6:88813929-88814285	82.91	357	5	39	Yes
SSTR5	NM_001053	chr16:1069008-1069424	94.85	417	11	39	Yes
STEAP3	NM_182915	chr2:119696956-119697260	100	305	8	12
STK31	NM_001122833	chr7:23716275-23716929	88.79	655	10	41
TACC2	NM_206860	chr10:123959843-123960299	95.83	457	5	20
TAF9B	NM_015975	chrX:77283280-77283660	98.96	381	7	16
TAS1R3	NM_152228	chr1:1256779-1258181	89.95	1403	20	92	Yes
TCEA1	NM_006756	chr8:55097968-55098604	67.97	637	5	32
TCEB2	NM_007108	chr16:2768719-2769043	91.36	325	8	14
TDRD6	NM_001010870	chr6:46764218-46764485	94.67	268	5	25	Yes
TIGD3	NM_145719	chr11:64877929-64878281	83.93	353	10	16
TNRC6A	NM_014494	chr16:24646936-24647389	94.44	454	8	18
TPO	NM_175721	chr2:1467434-1467707	92.31	274	5	13
TRIM54	NM_032546	chr2:27384222-27384554	69.83	333	5	30	Yes
TRIM60	NM_152620	chr4:166172143-166172434	91.23	292	7	19
TSNAXIP1	NM_018430	chr16:66398813-66399187	69.26	375	6	18
TSPAN2	NM_005725	chr1:115434700-115435058	96.43	359	8	8
TSPY4	NM_001164471.1	chrY:9234745-9235780	94.84	1036	8	61	Yes
TSSK6	NM_032037	chr19:19486662-19487131	96.87	470	7	56	Yes
UAP1L1	NM_207309	chr9:139092778-139093603	85.59	826	19	56	Yes
UBE2U	NM_152489	chr1:64441699-64442199	94.57	501	8	27
UCN	NM_003353	chr2:27384222-27384554	69.83	333	5	30	Yes
USP8	NM_001128610	chr15:48502893-48503433	86.88	541	8	27
VHL	NM_000551	chr3:10157842-10158127	91.67	286	8	15
VPS13D	NM_018156	chr1:12491039-12491424	98.15	386	5	18
WDR21B	NM_001029955	chr4:41677516-41677997	96.67	482	5	30
WDR21B	NM_001029955	chr4:41678332-41678668	79.76	337	10	11	Yes
WDR21B	NM_001029955	chr4:41678788-41679267	92.37	480	10	23	Yes
WDR21C	NM_152418	chr8:88954442-88955022	91	581	7	20
WDR45L	NM_019613	chr17:78201048-78201434	91.58	387	7	19
ZGPAT	NM_032527	chr20:61810610-61811396	80.48	787	5	38	Yes
ZMAT3	NM_022470	chr3:180273110-180273432	96.19	323	6	21
ZNF200	NM_198087	chr16:3225943-3226170	80.36	228	7	16
ZNF23	NM_006961	chr16:70080508-70080867	90.48	360	5	21
ZNF469	NM_001127464	chr16:87025385-87025874	85.61	490	5	22	Yes
ZNF532	NM_018181	chr18:54680714-54680961	100	248	6	10
ZP1	NM_207341	chr11:60389878-60390212	97.92	335	5	12
		:-
