# Supplementary material for: Genome-Wide DNA Methylation Maps in Follicular Lymphoma Cells Determined by Methylation-Enriched Bisulfite Sequencing
Source: PLoS One. 2010 Sep 29;5(9):e13020. doi: 10.1371/journal.pone.0013020 (PMC2947499; doi:10.1371/journal.pone.0013020)
Supplement: Table S3 — List of genes marked by H3K4Me3 in the promoter regions in RL cells. (1.33 MB XLS) [file pone.0013020.s014.xls]

## Sheet: Sheet1
Supplemental Table 2. List of genes marked by Histone H3 lysine 4 trimethylation in the promoter regions
PEAK_ID	CHROMOSOME	PEAK_START	PEAK_END	PEAK_SCORE	PEAK_FDR	FEATURE_TRACK	FEATURE_STRAND	FEATURE_START	FEATURE_END	FEATURE_TO_PEAK_DISTANCE	Name	accession	description
247	chr12	119367866	119368216	4.42	0.00089459	transcription_start_site	+	119368629	119368629	-588	15E1.2	AK094319	hypothetical protein LOC283459
535	chr7	20223138	20223687	4.14	0	transcription_start_site	-	20223538	20223538	125	7A5	NM_182762	putative binding protein 7a5
5630	chr12	52001141	52001990	2.25	0.0271647	transcription_start_site	-	52001641	52001641	75	AAAS	NM_015665	achalasia, adrenocortical insufficiency, alacrimia (Allgrove, triple-A)
4143	chr3	173911600	173912149	2.71	0.0229554	transcription_start_site	-	173911702	173911702	-172	AADACL1	BC028734	arylacetamide deacetylase-like 1
3361	chr2	69724553	69725807	2.97	0.00328947	transcription_start_site	-	69724353	69724353	-827	AAK1	NM_014911	AP2 associated kinase 1
5305	chr2	218842156	218843105	2.34	0.00931532	transcription_start_site	-	218843055	218843055	424	AAMP	AB209790	angio-associated, migratory cell protein
1365	chr17	38386607	38387057	3.72	0.0057884	transcription_start_site	-	38385546	38385546	-1286	AARSD1	BC004172	alanyl-tRNA synthetase domain containing 1
1276	chr6	44388541	44388790	3.77	0.0270773	transcription_start_site	-	44389041	44389041	375	AARSL	NM_020745	alanyl-tRNA synthetase like
625	chr4	56948595	56949765	4.09	0	transcription_start_site	-	56948423	56948423	-757	AASDH	BX648853	2-aminoadipic 6-semialdehyde dehydrogenase
804	chr11	105452401	105452760	3.98	0.00163199	transcription_start_site	+	105453501	105453501	-920	AASDHPPT	NM_015423	aminoadipate-semialdehyde dehydrogenase-phosphopantetheinyl transferase
1738	chr17	32379687	32380236	3.55	0.00294737	transcription_start_site	+	32380287	32380287	-325	AATF	NM_012138	apoptosis antagonizing transcription factor
2442	chr16	8676145	8676394	3.3	0.0250534	transcription_start_site	+	8676023	8676023	246	ABAT	BC015628	4-aminobutyrate aminotransferase
3920	chr19	991444	991893	2.79	0.0274536	transcription_start_site	+	992244	992244	-575	ABCA7	AF328787	ATP-binding cassette, sub-family A (ABC1), member 7
1033	chrX	74292957	74293415	3.86	0.00082237	transcription_start_site	-	74292857	74292857	-329	ABCB7	NM_004299	ATP-binding cassette, sub-family B (MDR/TAP), member 7
1792	chr12	122024706	122025355	3.52	0.0131493	transcription_start_site	-	122025705	122025705	674	ABCB9	NM_203444	ATP-binding cassette, sub-family B (MDR/TAP), member 9
737	chr16	46836220	46836572	4.03	0.00072846	transcription_start_site	-	46836000	46836000	-396	ABCC11	BC039085	ATP-binding cassette, sub-family C (CFTR/MRP), member 11
1453	chr3	185218721	185219079	3.68	0.00660866	transcription_start_site	-	185218421	185218421	-479	ABCC5	NM_001023587	ATP-binding cassette, sub-family C (CFTR/MRP), member 5
5801	chrX	152641329	152642178	2.19	0.0122505	transcription_start_site	+	152643516	152643516	-1762	ABCD1	BC025358	ATP-binding cassette, sub-family D (ALD), member 1
661	chr12	38300137	38300692	4.06	0.00073611	transcription_start_site	-	38300237	38300237	-177	ABCD2	NM_005164	ATP-binding cassette, sub-family D (ALD), member 2
4744	chr1	94655498	94656247	2.53	0.0310651	transcription_start_site	+	94656559	94656559	-686	ABCD3	BC068509	ATP-binding cassette, sub-family D (ALD), member 3
28	chr4	146238030	146239179	4.87	0	transcription_start_site	+	146238930	146238930	-325	ABCE1	NM_002940	ATP-binding cassette, sub-family E (OABP), member 1
1049	chr6	30646248	30646697	3.86	0.00897366	transcription_start_site	+	30647148	30647148	-675	ABCF1	NM_001025091	ATP-binding cassette, sub-family F (GCN20), member 1
1785	chr7	150559817	150560466	3.52	0.0110943	transcription_start_site	-	150555250	150555250	-4891	ABCF2	NM_005692	ATP-binding cassette, sub-family F (GCN20), member 2
894	chr3	51984466	51984815	3.94	0.00329864	transcription_start_site	+	51984123	51984123	517	ABHD14A	BC002571	abhydrolase domain containing 14A
894	chr3	51984466	51984815	3.94	0.00329864	transcription_start_site	-	51983087	51983087	-1553	ABHD14B	BC056411	abhydrolase domain containing 14B
2873	chr9	132578788	132579349	3.14	0.00356154	transcription_start_site	+	132579088	132579088	-19	ABL1	NM_007313	v-abl Abelson murine leukemia viral oncogene homolog 1
1657	chr6	26704458	26705107	3.58	0.00594966	transcription_start_site	+	26705158	26705158	-375	ABT1	NM_013375	activator of basal transcription 1
2069	chr3	38153556	38153905	3.42	0.0131493	transcription_start_site	-	38153624	38153624	-106	ACAA1	BC000635	acetyl-Coenzyme A acyltransferase 1 (peroxisomal 3-oxoacyl-Coenzyme A thiolase)
2978	chr17	32840236	32840885	3.11	0.00952258	transcription_start_site	-	32841015	32841015	454	ACACA	NM_198839	acetyl-Coenzyme A carboxylase alpha
2531	chr12	110608984	110609244	3.25	0.0416339	transcription_start_site	+	110608284	110608284	830	ACAD10	NM_025247	acyl-Coenzyme A dehydrogenase family, member 10
2315	chr3	133862335	133862794	3.33	0.0161896	transcription_start_site	-	133861616	133861616	-948	ACAD11	AJ608287	acyl-Coenzyme A dehydrogenase family, member 11
354	chr11	133627716	133628165	4.31	0.00094406	transcription_start_site	+	133628616	133628616	-675	ACAD8	NM_014384	acyl-Coenzyme A dehydrogenase family, member 8
1869	chr3	130080343	130080692	3.5	0.0270773	transcription_start_site	+	130081143	130081143	-625	ACAD9	BC007970	acyl-Coenzyme A dehydrogenase family, member 9
779	chr1	75963071	75963320	4.01	0.00930899	transcription_start_site	+	75963052	75963052	143	ACADM	AF251043	acyl-Coenzyme A dehydrogenase, C-4 to C-12 straight chain
673	chr10	124756623	124757578	4.06	0.00089459	transcription_start_site	+	124758523	124758523	-1422	ACADSB	BC013756	acyl-Coenzyme A dehydrogenase, short/branched chain
2199	chr6	160102074	160102423	3.39	0.0233364	transcription_start_site	+	160103074	160103074	-825	ACAT2	NM_005891	acetyl-Coenzyme A acetyltransferase 2 (acetoacetyl Coenzyme A thiolase)
1496	chr1	224441646	224441905	3.67	0.0206612	transcription_start_site	-	224441046	224441046	-729	ACBD3	NM_022735	acyl-Coenzyme A binding domain containing 3
1552	chr10	27569218	27569467	3.64	0.0124505	transcription_start_site	-	27569718	27569718	375	ACBD5	BC030555	acyl-Coenzyme A binding domain containing 5
921	chr1	178739002	178739358	3.93	0.00329864	transcription_start_site	-	178738102	178738102	-1078	ACBD6	NM_032360	acyl-Coenzyme A binding domain containing 6
6706	chr16	66250951	66251600	1.93	0.0304878	transcription_start_site	-	66251667	66251667	391	ACD	CR615919	adrenocortical dysplasia homolog (mouse)
1597	chr14	22633237	22633886	3.61	0.0131493	transcription_start_site	-	22634663	22634663	1101	ACIN1	NM_014977	apoptotic chromatin condensation inducer 1
825	chr22	40193574	40194323	3.97	0	transcription_start_site	+	40195073	40195073	-1124	ACO2	BC026196	aconitase 2, mitochondrial
4658	chr20	43919468	43919917	2.55	0.0411104	transcription_start_site	-	43919442	43919442	-250	ACOT8	NM_183385	acyl-CoA thioesterase 8
3528	chrX	23670799	23671048	2.92	0.0270773	transcription_start_site	-	23671295	23671295	371	ACOT9	BC012573	acyl-CoA thioesterase 9
863	chr2	255395	255846	3.96	0.00450056	transcription_start_site	+	254962	254962	658	ACP1	BC106011	acid phosphatase 1, soluble
201	chr11	47226439	47226688	4.48	0.00263158	transcription_start_site	-	47226919	47226919	355	ACP2	BC003160	acid phosphatase 2, lysosomal
4643	chrX	108863477	108864038	2.55	0.0122078	transcription_start_site	-	108863277	108863277	-480	ACSL4	NM_022977	acyl-CoA synthetase long-chain family member 4
2522	chr7	5538647	5538896	3.26	0.0370279	transcription_start_site	-	5536749	5536749	-2022	ACTB	BC013380	actin, beta
1963	chr11	66069366	66069715	3.47	0.00897366	transcription_start_site	+	66070966	66070966	-1425	ACTN3	BC099647	actinin, alpha 3
2343	chr14	57735924	57736273	3.33	0.0233364	transcription_start_site	+	57736550	57736550	-451	ACTR10	CR626759	actin-related protein 10 homolog (S. cerevisiae)
547	chr10	104252653	104253213	4.14	0.00072846	transcription_start_site	-	104252452	104252452	-481	ACTR1A	NM_005736	ARP1 actin-related protein 1 homolog A, centractin alpha (yeast)
2061	chr2	65307005	65308154	3.42	0.00594966	transcription_start_site	+	65308405	65308405	-825	ACTR2	NM_001005386	ARP2 actin-related protein 2 homolog (yeast)
2574	chr2	114362006	114362958	3.24	0.0233364	transcription_start_site	+	114364006	114364006	-1524	ACTR3	NM_005721	ARP3 actin-related protein 3 homolog (yeast)
3363	chr12	99118504	99119153	2.97	0.00701754	transcription_start_site	+	99118725	99118725	103	ACTR6	AK023684	ARP6 actin-related protein 6 homolog (yeast)
3094	chr3	53891527	53891890	3.06	0.0274536	transcription_start_site	-	53891227	53891227	-481	ACTR8	NM_022899	ARP8 actin-related protein 8 homolog (yeast)
2723	chr6	89911387	89912336	3.2	0.0140562	transcription_start_site	+	89912487	89912487	-625	ACY1L2	NM_001010853	aminoacylase 1-like 2
988	chr14	74605100	74605555	3.88	0.00660866	transcription_start_site	-	74600489	74600489	-4838	ACYP1	NM_001107	acylphosphatase 1, erythrocyte (common) type
3685	chr2	54195528	54196077	2.88	0.0411104	transcription_start_site	+	54195913	54195913	-110	ACYP2	NM_138448	acylphosphatase 2, muscle type
1287	chr20	42714293	42714744	3.75	0.00163199	transcription_start_site	-	42713790	42713790	-728	ADA	NM_000022	adenosine deaminase
5047	chr15	41410216	41411369	2.43	0.0407202	transcription_start_site	+	41410216	41410216	576	ADAL	BC075857	adenosine deaminase-like
3119	chr2	9612868	9613317	3.06	0.0314475	transcription_start_site	-	9613354	9613354	261	ADAM17	BC062687	ADAM metallopeptidase domain 17 (tumor necrosis factor, alpha, converting enzyme)
6020	chr5	156935546	156936395	2.14	0.0304878	transcription_start_site	-	156935346	156935346	-624	ADAM19	NM_023038	ADAM metallopeptidase domain 19 (meltrin beta)
629	chr8	38974261	38974819	4.09	0.00094406	transcription_start_site	+	38973706	38973706	834	ADAM9	AF495383	ADAM metallopeptidase domain 9 (meltrin gamma)
379	chr5	64813960	64814315	4.28	0.00084694	transcription_start_site	-	64813460	64813460	-677	ADAMTS6	AY692424	ADAM metallopeptidase with thrombospondin type 1 motif, 6
771	chr1	152867163	152867520	4.01	0.00203735	transcription_start_site	-	152867061	152867061	-280	ADAR	NM_001025107	adenosine deaminase, RNA-specific
4318	chr16	74214155	74214604	2.66	0.0366096	transcription_start_site	-	74214655	74214655	275	ADAT1	NM_012091	adenosine deaminase, tRNA-specific 1
2056	chr19	45913047	45913496	3.42	0.0057884	transcription_start_site	-	45912818	45912818	-453	ADCK4	BC027473	aarF domain containing kinase 4
3977	chr2	24997207	24997656	2.79	0.0465901	transcription_start_site	-	24995507	24995507	-1924	ADCY3	AF033861	adenylate cyclase 3
3215	chr4	100229054	100229610	3.04	0.0122078	transcription_start_site	-	100228954	100228954	-378	ADH5	NM_000671	alcohol dehydrogenase 5 (class III), chi polypeptide
1424	chr2	3502706	3503163	3.69	0.00897366	transcription_start_site	-	3502306	3502306	-628	ADI1	NM_018269	acireductone dioxygenase 1
977	chr12	1669807	1670156	3.88	0.0057884	transcription_start_site	+	1670507	1670507	-525	ADIPOR2	NM_024551	adiponectin receptor 2
669	chr10	75579670	75580919	4.06	0.00089459	transcription_start_site	+	75580970	75580970	-675	ADK	NM_006721	adenosine kinase
5243	chr3	120780513	120780962	2.36	0.0407202	transcription_start_site	+	120781212	120781212	-474	ADPRH	BC063883	ADP-ribosylarginine hydrolase
5118	chr22	24289745	24290094	2.41	0.0465901	transcription_start_site	+	24290860	24290860	-940	ADRBK2	BC036797	adrenergic, beta, receptor kinase 2
783	chr4	88146263	88146812	4	0.00203735	transcription_start_site	+	88147163	88147163	-625	AFF1	NM_005935	AF4/FMR2 family, member 1
4320	chr16	88567501	88567860	2.66	0.0366096	transcription_start_site	+	88566556	88566556	1124	AFG3L1	BC045753	AFG3 ATPase family gene 3-like 1 (yeast)
3021	chr17	73695088	73695341	3.11	0.0416339	transcription_start_site	+	73695037	73695037	177	AFMID	NM_001010982	arylformamidase
2533	chr2	64603468	64604817	3.24	0.00099305	transcription_start_site	+	64604968	64604968	-825	AFTIPHILIN	NM_001002243	aftiphilin protein
4090	chr7	134321201	134321650	2.73	0.0465901	transcription_start_site	+	134321801	134321801	-375	AGBL3	NM_178563	ATP/GTP binding protein-like 3
2381	chr1	100088727	100089184	3.32	0.0161896	transcription_start_site	+	100089118	100089118	-162	AGL	NM_000646	amylo-1, 6-glucosidase, 4-alpha-glucanotransferase (glycogen debranching enzyme, glycogen storage disease type III)
227	chr6	32254577	32255126	4.43	0	transcription_start_site	-	32253820	32253820	-1031	AGPAT1	NM_032741	1-acylglycerol-3-phosphate O-acyltransferase 1 (lysophosphatidic acid acyltransferase, alpha)
908	chr8	6552485	6552934	3.93	0.00089459	transcription_start_site	+	6553285	6553285	-575	AGPAT5	NM_018361	1-acylglycerol-3-phosphate O-acyltransferase 5 (lysophosphatidic acid acyltransferase, epsilon)
2598	chr15	32447571	32447820	3.24	0.0416339	transcription_start_site	-	32446771	32446771	-924	AGPAT7	NM_153613	1-acylglycerol-3-phosphate O-acyltransferase 7 (lysophosphatidic acid acyltransferase, eta)
2848	chr2	177966248	177966598	3.15	0.0274536	transcription_start_site	+	177965748	177965748	675	AGPS	NM_003659	alkylglycerone phosphate synthase
5171	chr9	87547009	87547568	2.39	0.0310651	transcription_start_site	-	87546729	87546729	-559	AGTPBP1	BC060815	ATP/GTP binding protein 1
163	chr14	76994863	76995412	4.53	0	transcription_start_site	+	76994177	76994177	960	AHSA1	BC000321	AHA1, activator of heat shock 90kDa protein ATPase homolog 1 (yeast)
5117	chr22	19665655	19666104	2.41	0.0465901	primary_transcript	+	19651542	19665649	7284	AIFL	AK094844	apoptosis-inducing factor like
4690	chr6	143422515	143423164	2.54	0.0407202	transcription_start_site	+	143423715	143423715	-875	AIG1	NM_016108	androgen-induced 1
2449	chr6	107065622	107066372	3.3	0.0274536	transcription_start_site	+	107066422	107066422	-425	AIM1	NM_001624	absent in melanoma 1
2874	chr1	33274558	33275715	3.14	0.00382775	transcription_start_site	-	33275079	33275079	-57	AK2	NM_013411	adenylate kinase 2
2543	chr15	83723851	83724303	3.24	0.00952258	transcription_start_site	+	83724874	83724874	-797	AKAP13	NM_007200	A kinase (PRKA) anchor protein 13
2660	chr9	111849696	111850445	3.22	0.0131493	transcription_start_site	+	111850796	111850796	-725	AKAP2	NM_001004065	A kinase (PRKA) anchor protein 2
1576	chr12	4628004	4628853	3.61	0.00154799	transcription_start_site	-	4624604	4624604	-3824	AKAP3	NM_006422	A kinase (PRKA) anchor protein 3
2265	chr7	91406928	91407577	3.34	0.00594966	transcription_start_site	+	91408127	91408127	-874	AKAP9	NM_147171	A kinase (PRKA) anchor protein (yotiao) 9
6042	chr7	133794328	133795187	2.11	0.0304878	transcription_start_site	-	133794428	133794428	-329	AKR1B1	NM_001628	aldo-keto reductase family 1, member B1 (aldose reductase)
2371	chr1	19512106	19512455	3.32	0.0161896	transcription_start_site	-	19511227	19511227	-1053	AKR7A2	NM_003689	aldo-keto reductase family 7, member A2 (aflatoxin aldehyde reductase)
4124	chr19	55071140	55072093	2.71	0.00584795	transcription_start_site	-	55072264	55072264	647	AKT1S1	BC016043	AKT1 substrate 1 (proline-rich)
2292	chr19	54648724	54648973	3.34	0.0206612	transcription_start_site	+	54648324	54648324	524	ALDH16A1	NM_153329	aldehyde dehydrogenase 16 family, member A1
3275	chr6	24602414	24602763	3.01	0.0411104	transcription_start_site	+	24603175	24603175	-586	ALDH5A1	NM_170740	aldehyde dehydrogenase 5 family, member A1 (succinate-semialdehyde dehydrogenase)
307	chr14	73620451	73620800	4.35	0.00163199	transcription_start_site	-	73620881	73620881	255	ALDH6A1	BC004909	aldehyde dehydrogenase 6 family, member A1
2232	chr17	23922955	23923513	3.37	0.0131493	primary_transcript	-	23924342	23927989	2931	ALDOC	BC106925	aldolase C, fructose-bisphosphate
6704	chr16	5061220	5062270	1.93	0.0121136	transcription_start_site	+	5061820	5061820	-75	ALG1	NM_019109	asparagine-linked glycosylation 1 homolog (S. cerevisiae, beta-1,4-mannosyltransferase)
834	chr12	34066582	34066931	3.97	0.00450056	transcription_start_site	+	34066715	34066715	41	ALG10	BC090948	asparagine-linked glycosylation 10 homolog (yeast, alpha-1,2-glucosyltransferase)
1042	chr13	51484550	51485504	3.86	0.0057884	transcription_start_site	+	51484550	51484550	477	ALG11	NM_001004127	asparagine-linked glycosylation 11 homolog (S. cerevisiae, alpha-1,2-mannosyltransferase)
1294	chr1	95310871	95311329	3.75	0.0057884	transcription_start_site	-	95311071	95311071	-29	ALG14	NM_144988	asparagine-linked glycosylation 14 homolog (yeast)
49	chr9	101025090	101025343	4.79	0	transcription_start_site	-	101024057	101024057	-1159	ALG2	NM_033087	asparagine-linked glycosylation 2 homolog (S. cerevisiae, alpha-1,3-mannosyltransferase)
1074	chr3	185448742	185449191	3.85	0.00450056	transcription_start_site	-	185449428	185449428	461	ALG3	BC002839	asparagine-linked glycosylation 3 homolog (S. cerevisiae, alpha-1,3-mannosyltransferase)
3073	chr13	36472516	36473267	3.06	0.0140562	transcription_start_site	-	36471477	36471477	-1414	ALG5	NM_013338	asparagine-linked glycosylation 5 homolog (S. cerevisiae, dolichyl-phosphate beta-glucosyltransferase)
434	chr11	77528543	77529006	4.23	0.00072846	transcription_start_site	-	77528343	77528343	-431	ALG8	NM_001007028	asparagine-linked glycosylation 8 homolog (S. cerevisiae, alpha-1,3-glucosyltransferase)
41	chr14	77244490	77245046	4.81	0.00063412	transcription_start_site	-	77244109	77244109	-659	ALKBH1	BC025787	alkB, alkylation repair homolog 1 (E. coli)
4133	chr19	41196481	41197030	2.71	0.0140562	transcription_start_site	-	41196981	41196981	225	ALKBH6	NM_032878	alkB, alkylation repair homolog 6 (E. coli)
1539	chr11	106941137	106941894	3.64	0.00105263	transcription_start_site	-	106941637	106941637	121	ALKBH8	BC015183	alkB, alkylation repair homolog 8 (E. coli)
1137	chr10	45188134	45188683	3.81	0.00203735	transcription_start_site	+	45189634	45189634	-1225	ALOX5	NM_000698	arachidonate 5-lipoxygenase
2099	chr13	30207783	30208139	3.42	0.0348157	transcription_start_site	+	30207691	30207691	270	ALOX5AP	BC018538	arachidonate 5-lipoxygenase-activating protein
1363	chr17	7963332	7963788	3.72	0.0057884	transcription_start_site	-	7962532	7962532	-1028	ALOXE3	NM_021628	arachidonate lipoxygenase 3
1621	chr2	202353683	202354432	3.6	0.0110943	transcription_start_site	-	202353983	202353983	-74	ALS2	NM_020919	amyotrophic lateral sclerosis 2 (juvenile)
1620	chr2	202023547	202024096	3.6	0.0110943	transcription_start_site	+	202024636	202024636	-814	ALS2CR2	NM_018571	amyotrophic lateral sclerosis 2 (juvenile) chromosome region, candidate 2
258	chr2	203484456	203484906	4.41	0.00089459	transcription_start_site	+	203485702	203485702	-1021	ALS2CR8	NM_024744	amyotrophic lateral sclerosis 2 (juvenile) chromosome region, candidate 8
4857	chr5	34044263	34044920	2.5	0.0363129	transcription_start_site	-	34043963	34043963	-628	AMACR	NM_014324	alpha-methylacyl-CoA racemase
1686	chr6	111302079	111302428	3.58	0.0161896	transcription_start_site	+	111302679	111302679	-425	AMD1	NM_001634	adenosylmethionine decarboxylase 1
2288	chr12	94860001	94860450	3.34	0.0192242	transcription_start_site	+	94861201	94861201	-975	AMDHD1	NM_152435	amidohydrolase domain containing 1
2880	chrX	109448464	109448924	3.14	0.0057884	transcription_start_site	-	109448036	109448036	-658	AMMECR1	NM_001025580	Alport syndrome, mental retardation, midface hypoplasia and elliptocytosis chromosomal region, gene 1
2909	chr1	109962981	109963537	3.14	0.0233364	transcription_start_site	+	109963981	109963981	-722	AMPD2	NM_139156	adenosine monophosphate deaminase 2 (isoform L)
3020	chr17	63754340	63754592	3.11	0.0416339	transcription_start_site	+	63755739	63755739	-1273	AMZ2	NM_001033571	archaemetzincins-2
28	chr4	146238030	146239179	4.87	0	transcription_start_site	-	146238791	146238791	186	ANAPC10	NM_014885	anaphase promoting complex subunit 10
5315	chr17	77441394	77442043	2.34	0.0407202	transcription_start_site	+	77442894	77442894	-1175	ANAPC11	NM_001002247	APC11 anaphase promoting complex subunit 11 homolog (yeast)
109	chr3	135686158	135687407	4.64	0.00082237	transcription_start_site	-	135687519	135687519	736	ANAPC13	NM_015391	anaphase promoting complex subunit 13
2899	chr9	139203753	139204202	3.14	0.0161896	transcription_start_site	-	139202878	139202878	-1099	ANAPC2	NM_013366	anaphase promoting complex subunit 2
4007	chr4	24987145	24987494	2.78	0.0411104	transcription_start_site	+	24987945	24987945	-625	ANAPC4	NM_013367	anaphase promoting complex subunit 4
424	chr12	120275285	120275542	4.24	0.00757895	transcription_start_site	-	120274585	120274585	-828	ANAPC5	BC006301	anaphase promoting complex subunit 5
2530	chr12	109325315	109325564	3.25	0.0416339	transcription_start_site	-	109325815	109325815	375	ANAPC7	NM_016238	anaphase promoting complex subunit 7
987	chr14	20221211	20221860	3.88	0.00660866	transcription_start_site	+	20222608	20222608	-1072	ANG	NM_001145	angiogenin, ribonuclease, RNase A family, 5
5535	chr1	211255291	211255840	2.27	0.0456618	transcription_start_site	-	211255756	211255756	190	ANGEL2	BC047469	angel homolog 2 (Drosophila)
2951	chr11	101290462	101290811	3.13	0.0192242	primary_transcript	-	101266615	101292463	-11097	ANGPTL5	BC049170	angiopoietin-like 5
604	chr5	139760136	139761185	4.11	0.00203735	transcription_start_site	+	139761612	139761612	-951	ANKHD1	NM_017747	ankyrin repeat and KH domain containing 1
1573	chr7	91713948	91714706	3.61	0.00120992	primary_transcript	+	91712689	91869314	-76674	ANKIB1	XM_377955	ankyrin repeat and IBR domain containing 1
271	chr7	16652983	16653444	4.4	0.00072846	transcription_start_site	-	16651923	16651923	-1290	ANKMY2	NM_020319	ankyrin repeat and MYND domain containing 2
2141	chr5	72897353	72899116	3.39	0	transcription_start_site	-	72897254	72897254	-980	ANKRA2	NM_023039	ankyrin repeat, family A (RFXANK-like), 2
475	chr16	88085270	88085619	4.19	0.00063412	transcription_start_site	-	88084470	88084470	-974	ANKRD11	NM_013275	ankyrin repeat domain 11
3152	chr18	9125500	9125949	3.05	0.0161896	transcription_start_site	+	9126800	9126800	-1075	ANKRD12	NM_015208	ankyrin repeat domain 12
1778	chr12	108919800	108921549	3.52	0.00500431	transcription_start_site	+	108921617	108921617	-942	ANKRD13	BC057817	ankyrin repeat domain 13
3224	chr17	24942035	24942887	3.03	0.0122078	transcription_start_site	+	24944650	24944650	-2189	ANKRD13B	NM_152345	ankyrin repeat domain 13B
2628	chr1	70591380	70591829	3.23	0.0192242	primary_transcript	-	70591081	70592987	429	ANKRD13C	BC016937	ankyrin repeat domain 13C
3332	chr10	5972819	5973473	2.98	0.0233364	transcription_start_site	-	5971352	5971352	-1794	ANKRD16	NM_001009941	ankyrin repeat domain 16
168	chr4	74344066	74344522	4.52	0.00063412	transcription_start_site	-	74343366	74343366	-928	ANKRD17	NM_198889	ankyrin repeat domain 17
1563	chr9	94679591	94679940	3.63	0.00450056	primary_transcript	+	94611490	94690794	28623	ANKRD19	BC028712	ankyrin repeat domain 19
3091	chr3	15876758	15877207	3.06	0.0274536	transcription_start_site	-	15876057	15876057	-925	ANKRD28	NM_015199	ankyrin repeat domain 28
913	chr1	144182264	144183714	3.93	0.00116959	transcription_start_site	+	144181870	144181870	1119	ANKRD34	XM_927841	ankyrin repeat domain 34
2337	chr2	97143024	97143473	3.33	0.0192242	transcription_start_site	+	97143080	97143080	168	ANKRD36	BC046186	ankyrin repeat domain 36
1329	chr4	186553033	186553988	3.74	0.0057884	transcription_start_site	+	186554833	186554833	-1322	ANKRD37	NM_181726	ankyrin repeat domain 37
2974	chr17	46140462	46141416	3.11	0	transcription_start_site	-	46140262	46140262	-677	ANKRD40	NM_052855	ankyrin repeat domain 40
146	chr11	82581498	82582048	4.57	0.00057837	transcription_start_site	+	82583198	82583198	-1425	ANKRD42	NM_182603	ankyrin repeat domain 42
5972	chr19	8292483	8293432	2.15	0	primary_transcript	-	8293468	8314146	10849	ANKRD47	NM_198471	ankyrin repeat domain 47
2403	chr11	93865800	93866349	3.3	0.00500431	transcription_start_site	+	93866800	93866800	-725	ANKRD49	NM_017704	ankyrin repeat domain 49
318	chr6	34963918	34964271	4.33	0.00203735	transcription_start_site	+	34965018	34965018	-923	ANKS1A	NM_015245	ankyrin repeat and sterile alpha motif domain containing 1A
140	chr2	219802885	219803234	4.58	0.00094406	transcription_start_site	+	219802853	219802853	206	ANKZF1	AK023206	ankyrin repeat and zinc finger domain containing 1
1612	chr15	66901079	66901430	3.6	0.0110943	transcription_start_site	-	66900277	66900277	-977	ANP32A	BC007200	acidic (leucine-rich) nuclear phosphoprotein 32 family, member A
4638	chr9	99784361	99784718	2.56	0.0465901	transcription_start_site	+	99785461	99785461	-921	ANP32B	NM_006401	acidic (leucine-rich) nuclear phosphoprotein 32 family, member B
3915	chr1	148475298	148475953	2.79	0.0202572	transcription_start_site	-	148475082	148475082	-543	ANP32E	NM_030920	acidic (leucine-rich) nuclear phosphoprotein 32 family, member E
1542	chr10	45487402	45487751	3.64	0.00450056	transcription_start_site	-	45487728	45487728	151	ANUBL1	BC048968	AN1, ubiquitin-like, homolog (Xenopus laevis)
2821	chr10	74844233	74844687	3.15	0.0161896	transcription_start_site	-	74843831	74843831	-629	ANXA7	NM_001156	annexin A7
2372	chr1	23218032	23218381	3.32	0.0161896	transcription_start_site	+	23218532	23218532	-325	AOF2	NM_015013	amine oxidase (flavin containing) domain 2
3561	chr16	70400877	70401226	2.9	0.0233364	transcription_start_site	-	70400477	70400477	-574	AP1G1	NM_001030007	adaptor-related protein complex 1, gamma 1 subunit
1650	chr19	16169054	16169410	3.58	0.00329864	transcription_start_site	+	16169730	16169730	-498	AP1M1	BC017469	adaptor-related protein complex 1, mu 1 subunit
4020	chrX	15783421	15784070	2.77	0.0161896	transcription_start_site	-	15783021	15783021	-724	AP1S2	NM_003916	adaptor-related protein complex 1, sigma 2 subunit
669	chr10	75579670	75580919	4.06	0.00089459	transcription_start_site	-	75580525	75580525	230	AP3M1	BC067127	adaptor-related protein complex 3, mu 1 subunit
39	chr5	115206417	115206977	4.82	0.00057837	transcription_start_site	+	115205549	115205549	1148	AP3S1	BC000804	adaptor-related protein complex 3, sigma 1 subunit
2537	chr15	88237706	88238455	3.24	0.00382775	transcription_start_site	-	88238206	88238206	125	AP3S2	BC002785	adaptor-related protein complex 3, sigma 2 subunit
1484	chr1	114248160	114249209	3.67	0.00660866	transcription_start_site	-	114248926	114248926	241	AP4B1	BC014146	adaptor-related protein complex 4, beta 1 subunit
556	chr15	48986837	48987586	4.14	0.00203735	transcription_start_site	+	48988237	48988237	-1025	AP4E1	NM_007347	adaptor-related protein complex 4, epsilon 1 subunit
2782	chr7	99535615	99535964	3.17	0.0233364	transcription_start_site	+	99537115	99537115	-1325	AP4M1	NM_004722	adaptor-related protein complex 4, mu 1 subunit
3197	chr14	30564143	30564592	3.05	0.0366096	transcription_start_site	+	30564624	30564624	-256	AP4S1	BX247969	adaptor-related protein complex 4, sigma 1 subunit
3135	chr12	97562056	97562305	3.06	0.0490018	transcription_start_site	+	97563208	97563208	-1027	APAF1	NM_181868	apoptotic peptidase activating factor
4945	chr20	31715864	31716213	2.47	0.0465901	primary_transcript	-	31708554	31725880	1178	APBA2BP	BC047673	amyloid beta (A4) precursor protein-binding, family A, member 2 binding protein
2262	chr19	3711971	3712520	3.34	0.00212414	transcription_start_site	-	3712673	3712673	427	APBA3	NM_004886	amyloid beta (A4) precursor protein-binding, family A, member 3 (X11-like 2)
72	chr5	139924703	139925066	4.73	0.00082237	transcription_start_site	-	139924373	139924373	-511	APBB3	NM_133176	amyloid beta (A4) precursor protein-binding, family B, member 3
903	chr5	112100783	112101932	3.93	0.00062286	transcription_start_site	+	112101482	112101482	-124	APC	NM_000038	adenomatosis polyposis coli
298	chr14	19993537	19994395	4.35	0	primary_transcript	+	19993129	19995766	-481	APEX1	NM_001641	APEX nuclease (multifunctional DNA repair enzyme) 1
63	chrX	55043704	55043954	4.74	0	transcription_start_site	+	55043542	55043542	287	APEX2	BC002959	APEX nuclease (apurinic/apyrimidinic endonuclease) 2
1105	chr1	148507435	148507684	3.84	0.0124505	transcription_start_site	-	148507935	148507935	375	APH1A	NM_016022	anterior pharynx defective 1 homolog A (C. elegans)
5494	chr11	43289623	43290572	2.28	0.0407202	transcription_start_site	+	43290108	43290108	-10	API5	NM_006595	apoptosis inhibitor 5
35	chr11	34893640	34894089	4.82	0	transcription_start_site	-	34894443	34894443	578	APIP	BC017594	APAF1 interacting protein
4163	chr11	129443310	129444059	2.71	0.0411104	transcription_start_site	+	129445010	129445010	-1325	APLP2	NM_001642	amyloid beta (A4) precursor-like protein 2
5533	chr1	154827393	154828042	2.27	0.0456618	transcription_start_site	+	154828181	154828181	-463	APOA1BP	BC056917	apolipoprotein A-I binding protein
807	chr11	116164049	116164498	3.98	0.00163199	primary_transcript	-	116165295	116167794	2271	APOA5	NM_052968	apolipoprotein A-V
1967	chr16	28411117	28411377	3.47	0.0148258	transcription_start_site	+	28413493	28413493	-2246	APOB48R	NM_182804	apolipoprotein B48 receptor
3265	chr19	50109960	50110209	3.02	0.0348157	transcription_start_site	+	50109966	50109966	118	APOC1	BC009698	apolipoprotein C-I
3282	chr6	31728526	31728975	3.01	0.0411104	transcription_start_site	+	31731649	31731649	-2898	APOM	NM_019101	apolipoprotein M
2996	chr17	55958462	55959011	3.11	0.0233364	transcription_start_site	-	55958362	55958362	-374	APPBP2	NM_006380	amyloid beta precursor protein (cytoplasmic tail) binding protein 2
2411	chr9	32991377	32991726	3.3	0.0110943	transcription_start_site	-	32991563	32991563	11	APTX	AY208833	aprataxin
6814	chrX	47304566	47305415	1.9	0.0456618	transcription_start_site	+	47305450	47305450	-459	ARAF	NM_001654	v-raf murine sarcoma 3611 viral oncogene homolog
2284	chr12	47637877	47638333	3.34	0.0192242	transcription_start_site	-	47637577	47637577	-528	ARF3	NM_001659	ADP-ribosylation factor 3
3472	chr14	49428588	49429041	2.96	0.0411104	transcription_start_site	+	49429570	49429570	-755	ARF6	BC008918	ADP-ribosylation factor 6
2941	chr8	68418966	68419515	3.13	0.0131493	transcription_start_site	-	68418466	68418466	-774	ARFGEF1	NM_006421	ADP-ribosylation factor guanine nucleotide-exchange factor 1(brefeldin A-inhibited)
1699	chr4	153920761	153921410	3.57	0.00294737	transcription_start_site	+	153920589	153920589	496	ARFIP1	AK096509	ADP-ribosylation factor interacting protein 1 (arfaptin 1)
1958	chr11	6458065	6458914	3.47	0.00897366	transcription_start_site	-	6459107	6459107	617	ARFIP2	BC000392	ADP-ribosylation factor interacting protein 2 (arfaptin 2)
2987	chr20	61808534	61808883	3.11	0.0131493	transcription_start_site	-	61809689	61809689	980	ARFRP1	BC092480	ADP-ribosylation factor related protein 1
88	chr15	30693882	30694734	4.68	0	transcription_start_site	+	30694982	30694982	-674	ARHGAP11A	NM_199357	Rho GTPase activating protein 11A
1541	chr10	32259076	32259425	3.64	0.00450056	transcription_start_site	-	32257776	32257776	-1474	ARHGAP12	NM_018287	Rho GTPase activating protein 12
3429	chr2	143602732	143603690	2.97	0.0366096	transcription_start_site	+	143603432	143603432	-221	ARHGAP15	NM_018460	Rho GTPase activating protein 15
4905	chr10	99041903	99042652	2.48	0.0273057	transcription_start_site	-	99042384	99042384	106	ARHGAP19	AY336750	Rho GTPase activating protein 19
1432	chr2	68815671	68815920	3.69	0.0250534	transcription_start_site	+	68815471	68815471	324	ARHGAP25	NM_001007231	Rho GTPase activating protein 25
1096	chr1	159282581	159283035	3.84	0.00450056	primary_transcript	-	159283356	159306083	11911	ARHGAP30	BC025732	Rho GTPase activating protein 30
5399	chrX	152846192	152846641	2.33	0.0411104	transcription_start_site	-	152844908	152844908	-1508	ARHGAP4	BC052303	Rho GTPase activating protein 4
245	chr12	56168117	56168566	4.42	0.00089459	transcription_start_site	-	56168864	56168864	522	ARHGAP9	NM_032496	Rho GTPase activating protein 9
979	chr12	15006029	15006688	3.88	0.0057884	transcription_start_site	-	15005829	15005829	-529	ARHGDIB	NM_001175	Rho GDP dissociation inhibitor (GDI) beta
2772	chr19	47078406	47078755	3.18	0.0110943	transcription_start_site	+	47079106	47079106	-525	ARHGEF1	NM_198977	Rho guanine nucleotide exchange factor (GEF) 1
4180	chr1	155281286	155281935	2.71	0.0465901	transcription_start_site	-	155281786	155281786	175	ARHGEF11	BC057394	Rho guanine nucleotide exchange factor (GEF) 11
1731	chr11	119712955	119713613	3.55	0.00074129	transcription_start_site	+	119713155	119713155	129	ARHGEF12	NM_015313	Rho guanine nucleotide exchange factor (GEF) 12
4743	chr1	154215481	154216430	2.53	0.0151614	transcription_start_site	-	154214942	154214942	-1013	ARHGEF2	BC020567	rho/rac guanine nucleotide exchange factor (GEF) 2
2018	chrX	135690669	135690926	3.43	0.00757895	transcription_start_site	-	135691169	135691169	371	ARHGEF6	BC039856	Rac/Cdc42 guanine nucleotide exchange factor (GEF) 6
3940	chr1	26893911	26894360	2.79	0.0411104	transcription_start_site	+	26895110	26895110	-974	ARID1A	AF231056	AT rich interactive domain 1A (SWI- like)
1593	chr12	44408397	44408751	3.61	0.0110943	transcription_start_site	+	44409758	44409758	-1184	ARID2	AK127872	AT rich interactive domain 2 (ARID, RFX-like)
557	chr15	72619836	72620285	4.14	0.00203735	transcription_start_site	+	72620636	72620636	-575	ARID3B	NM_006465	AT rich interactive domain 3B (BRIGHT- like)
3590	chr9	34610596	34610945	2.89	0.0274536	primary_transcript	-	34611454	34618011	3962	ARID3C	NM_001017363	AT rich interactive domain 3C (BRIGHT- like)
819	chr14	57833915	57834264	3.98	0.0057884	transcription_start_site	+	57835115	57835115	-1025	ARID4A	NM_023001	AT rich interactive domain 4A (RBP1-like)
1286	chr1	233556478	233557027	3.75	0.00105263	primary_transcript	-	233458248	233558155	-48551	ARID4B	AK057552	AT rich interactive domain 4B (RBP1- like)
531	chr10	63329648	63331097	4.14	0	transcription_start_site	+	63331448	63331448	-1075	ARID5B	NM_032199	AT rich interactive domain 5B (MRF1-like)
2331	chr15	70552520	70553070	3.33	0.0192242	transcription_start_site	+	70553720	70553720	-925	ARIH1	NM_005744	ariadne homolog, ubiquitin-conjugating enzyme E2 binding protein, 1 (Drosophila)
4859	chr5	175720973	175721622	2.5	0.0363129	transcription_start_site	+	175725076	175725076	-3778	ARL10	BC059361	ADP-ribosylation factor-like 10
2710	chr5	53642760	53643118	3.21	0.0233364	transcription_start_site	-	53642160	53642160	-779	ARL15	BC026093	ADP-ribosylation factor-like 15
2490	chr17	77262124	77262773	3.29	0.0161896	transcription_start_site	-	77261359	77261359	-1089	ARL16	NM_001040025	ADP-ribosylation factor-like 16
1339	chr17	42012225	42013083	3.72	0.00083542	transcription_start_site	-	42012358	42012358	-296	ARL17P1	BC041803	ADP-ribosylation factor-like 17 pseudogene 1
7	chr10	104463087	104463436	5.05	0	transcription_start_site	-	104464077	104464077	815	ARL3	BC009841	ADP-ribosylation factor-like 3
3919	chr2	152393441	152393897	2.79	0.0229554	transcription_start_site	-	152393255	152393255	-414	ARL5A	NM_001037174	ADP-ribosylation factor-like 5A
3580	chr3	98965084	98966033	2.89	0.0167952	transcription_start_site	+	98966284	98966284	-725	ARL6	NM_177976	ADP-ribosylation factor-like 6
252	chr2	153281172	153281921	4.41	0	transcription_start_site	+	153283372	153283372	-1825	ARL6IP6	NM_152522	ADP-ribosylation-like factor 6 interacting protein 6
311	chr8	66709086	66709536	4.34	0.00057837	transcription_start_site	-	66708986	66708986	-325	ARMC1	BC011607	armadillo repeat containing 1
2768	chr19	19004370	19004719	3.18	0.0110943	transcription_start_site	+	19005470	19005470	-925	ARMC6	NM_033415	armadillo repeat containing 6
4131	chr3	139388037	139388986	2.71	0.0106207	transcription_start_site	+	139388837	139388837	-325	ARMC8	NM_014154	armadillo repeat containing 8
2310	chr3	51396542	51396891	3.33	0.0161896	transcription_start_site	+	51397742	51397742	-1025	ARMET	NM_006010	arginine-rich, mutated in early stage tumors
962	chr10	14920972	14921221	3.89	0.00757895	transcription_start_site	-	14920583	14920583	-513	ARMETL1	NM_001029954	arginine-rich, mutated in early stage tumors-like 1
893	chr3	9810326	9810681	3.94	0.00329864	transcription_start_site	+	9809783	9809783	720	ARPC4	BC065423	actin related protein 2/3 complex, subunit 4, 20kDa
4748	chr1	181869642	181870595	2.53	0.0310651	transcription_start_site	-	181871515	181871515	1396	ARPC5	BC057237	actin related protein 2/3 complex, subunit 5, 16kDa
2171	chr9	126670304	126670753	3.39	0.00897366	transcription_start_site	+	126671304	126671304	-775	ARPC5L	BC000798	actin related protein 2/3 complex, subunit 5-like
206	chr3	170972901	170973450	4.47	0.00094406	transcription_start_site	-	170970377	170970377	-2798	ARPM1	NM_032487	actin related protein M1
4286	chr17	4559937	4560286	2.68	0.0465901	transcription_start_site	+	4560537	4560537	-425	ARRB2	NM_004313	arrestin, beta 2
474	chr5	90715377	90716134	4.19	0	transcription_start_site	-	90714877	90714877	-878	ARRDC3	NM_020801	arrestin domain containing 3
595	chr5	94915820	94917471	4.11	0	transcription_start_site	+	94916620	94916620	25	ARSK	NM_198150	arylsulfatase family, member K
2711	chr5	96169798	96170154	3.21	0.0233364	transcription_start_site	-	96169398	96169398	-578	ARTS-1	NM_016442	type 1 tumor necrosis factor receptor shedding aminopeptidase regulator
3141	chr1	229181755	229182607	3.05	0.00508373	transcription_start_site	+	229181450	229181450	731	ARV1	BC016309	ARV1 homolog (S. cerevisiae)
2224	chr8	17987100	17987551	3.37	0.00660866	transcription_start_site	-	17986774	17986774	-551	ASAH1	BC016828	N-acylsphingosine amidohydrolase (acid ceramidase) 1
92	chr2	53868120	53868676	4.67	0.00063412	transcription_start_site	-	53867583	53867583	-815	ASB3	NM_016115	ankyrin repeat and SOCS box-containing 3
185	chr15	98959158	98959511	4.5	0.00072846	transcription_start_site	+	98960336	98960336	-1001	ASB7	BC063581	ankyrin repeat and SOCS box-containing 7
3848	chr10	73646457	73646906	2.81	0.0140562	transcription_start_site	-	73646039	73646039	-642	ASCC1	AK094170	activating signal cointegrator 1 complex subunit 1
1684	chr6	101436345	101436694	3.58	0.0161896	transcription_start_site	-	101435961	101435961	-558	ASCC3	BC026066	activating signal cointegrator 1 complex subunit 3
2336	chr2	96335488	96336137	3.33	0.0192242	transcription_start_site	-	96334988	96334988	-824	ASCC3L1	NM_014014	activating signal cointegrator 1 complex subunit 3-like 1
5979	chr19	14108940	14109589	2.15	0.0407202	transcription_start_site	-	14108440	14108440	-824	ASF1B	NM_018154	ASF1 anti-silencing function 1 homolog B (S. cerevisiae)
43	chr1	153799977	153800440	4.8	0	transcription_start_site	-	153798777	153798777	-1431	ASH1L	NM_018489	ash1 (absent, small, or homeotic)-like (Drosophila)
5390	chr8	38081422	38081971	2.33	0.0310651	transcription_start_site	+	38082222	38082222	-525	ASH2L	NM_004674	ash2 (absent, small, or homeotic)-like (Drosophila)
4936	chr19	12708986	12709535	2.47	0.0465901	transcription_start_site	+	12709305	12709305	-44	ASNA1	NM_004317	arsA arsenite transporter, ATP-binding, homolog 1 (bacterial)
3816	chr7	97338881	97339430	2.82	0.0411104	transcription_start_site	-	97339381	97339381	225	ASNS	NM_133436	asparagine synthetase
1625	chr2	190234090	190234839	3.6	0.0270773	transcription_start_site	+	190234464	190234464	0	ASNSD1	BC001243	asparagine synthetase domain containing 1
4894	chr22	25154301	25154850	2.49	0.0202572	transcription_start_site	+	25155301	25155301	-725	ASPHD2	NM_020437	aspartate beta-hydroxylase domain containing 2
3150	chr1	195382290	195382939	3.05	0.0122078	transcription_start_site	-	195382190	195382190	-424	ASPM	AY971956	asp (abnormal spindle)-like, microcephaly associated (Drosophila)
1070	chr3	132227416	132227874	3.85	0.00450056	transcription_start_site	-	132228101	132228101	456	ASTE1	BC110616	asteroid homolog 1 (Drosophila)
1733	chr9	118489931	118490480	3.55	0.00105263	transcription_start_site	-	118489334	118489334	-871	ASTN2	NM_198188	astrotactin 2
1283	chr20	30408620	30409369	3.75	0	transcription_start_site	+	30409813	30409813	-818	ASXL1	BC100280	additional sex combs like 1 (Drosophila)
5978	chr10	89568106	89568755	2.15	0.0240043	transcription_start_site	-	89567897	89567897	-533	ATAD1	NM_032810	ATPase family, AAA domain containing 1
3172	chr1	1436333	1436690	3.05	0.0274536	transcription_start_site	+	1437395	1437395	-883	ATAD3A	BC014101	ATPase family, AAA domain containing 3A
2135	chr1	1396426	1396682	3.4	0.0301187	transcription_start_site	+	1397026	1397026	-472	ATAD3B	NM_031921	ATPase family, AAA domain containing 3B
4064	chr16	71640175	71640624	2.74	0.0314475	transcription_start_site	-	71639775	71639775	-624	ATBF1	L32832	AT-binding transcription factor 1
3885	chr22	38245114	38245563	2.8	0.0233364	transcription_start_site	+	38246514	38246514	-1175	ATF4	NM_182810	activating transcription factor 4 (tax-responsive enhancer element B67)
2128	chr1	160001839	160003094	3.4	0.0131493	transcription_start_site	+	160002707	160002707	-240	ATF6	NM_007348	activating transcription factor 6
4785	chr12	14409099	14410350	2.52	0.0363129	transcription_start_site	+	14409877	14409877	-152	ATF7IP	NM_018179	activating transcription factor 7 interacting protein
2968	chr5	81302629	81303278	3.12	0.0274536	transcription_start_site	+	81303629	81303629	-675	ATG10	NM_031482	ATG10 autophagy related 10 homolog (S. cerevisiae)
39	chr5	115206417	115206977	4.82	0.00057837	transcription_start_site	-	115205398	115205398	-1299	ATG12	BC012266	ATG12 autophagy related 12 homolog (S. cerevisiae)
1547	chr11	72202198	72202547	3.64	0.0057884	transcription_start_site	+	72203098	72203098	-725	ATG16L2	NM_033388	ATG16 autophagy related 16-like 2 (S. cerevisiae)
3348	chr3	113763684	113764134	2.98	0.0314475	transcription_start_site	-	113763453	113763453	-456	ATG3	BC002830	ATG3 autophagy related 3 homolog (S. cerevisiae)
2869	chrX	107220589	107221338	3.14	0.00105263	transcription_start_site	+	107221552	107221552	-588	ATG4A	BC061696	ATG4 autophagy related 4 homolog A (S. cerevisiae)
2855	chr2	242223999	242224448	3.15	0.0274536	transcription_start_site	+	242225300	242225300	-1076	ATG4B	AK125277	ATG4 autophagy related 4 homolog B (S. cerevisiae)
6	chr1	63022099	63022848	5.06	0	transcription_start_site	+	63022419	63022419	54	ATG4C	BC008395	ATG4 autophagy related 4 homolog C (S. cerevisiae)
4971	chr6	106879861	106880410	2.45	0.0456618	transcription_start_site	-	106880225	106880225	89	ATG5	BX537904	ATG5 autophagy related 5 homolog (S. cerevisiae)
140	chr2	219802885	219803234	4.58	0.00094406	transcription_start_site	-	219802595	219802595	-464	ATG9A	AK056595	ATG9 autophagy related 9 homolog A (S. cerevisiae)
68	chr11	107599768	107600518	4.74	0	transcription_start_site	+	107599465	107599465	678	ATM	BC061584	ataxia telangiectasia mutated (includes complementation groups A, C and D)
4008	chr4	47181566	47182415	2.78	0.0411104	transcription_start_site	+	47182072	47182072	-81	ATP10D	BC057839	ATPase, Class V, type 10D
3676	chr13	112391243	112391692	2.88	0.0411104	transcription_start_site	+	112392643	112392643	-1175	ATP11A	NM_015205	ATPase, Class VI, type 11A
592	chr3	183993215	183993664	4.12	0.00163199	transcription_start_site	+	183993984	183993984	-544	ATP11B	NM_014616	ATPase, Class VI, type 11B
1506	chr19	19634125	19635174	3.66	0.00203735	transcription_start_site	-	19633925	19633925	-724	ATP13A1	NM_020410	ATPase type 13A1
5498	chr3	143076659	143077711	2.28	0.0456618	transcription_start_site	+	143078159	143078159	-974	ATP1B3	NM_001679	ATPase, Na+/K+ transporting, beta 3 polypeptide
3409	chr12	109202414	109203063	2.97	0.0366096	transcription_start_site	+	109203814	109203814	-1075	ATP2A2	NM_001681	ATPase, Ca++ transporting, cardiac muscle, slow twitch 2
466	chr3	132096223	132096573	4.2	0.00084694	transcription_start_site	+	132096174	132096174	224	ATP2C1	AY268375	ATPase, Ca++ transporting, type 2C, member 1
3381	chr18	41938922	41939377	2.97	0.0192242	transcription_start_site	-	41938197	41938197	-952	ATP5A1	NM_001001937	ATP synthase, H+ transporting, mitochondrial F1 complex, alpha subunit 1, cardiac muscle
2795	chr12	55326119	55326568	3.16	0.0274536	transcription_start_site	-	55326119	55326119	-224	ATP5B	NM_001686	ATP synthase, H+ transporting, mitochondrial F1 complex, beta polypeptide
2157	chr10	7868898	7869448	3.39	0.00897366	transcription_start_site	+	7870098	7870098	-925	ATP5C1	NM_001001973	ATP synthase, H+ transporting, mitochondrial F1 complex, gamma polypeptide 1
79	chr1	111793997	111794346	4.71	0.00057837	transcription_start_site	+	111793628	111793628	543	ATP5F1	BC005960	ATP synthase, H+ transporting, mitochondrial F0 complex, subunit B1
262	chr17	44325346	44325595	4.41	0.00389864	transcription_start_site	+	44325146	44325146	324	ATP5G1	NM_005175	ATP synthase, H+ transporting, mitochondrial F0 complex, subunit C1 (subunit 9)
6862	chr12	52355765	52356614	1.89	0.0184211	transcription_start_site	-	52356165	52356165	-24	ATP5G2	NM_005176	ATP synthase, H+ transporting, mitochondrial F0 complex, subunit C2 (subunit 9)
1822	chr2	175754792	175755242	3.51	0.0131493	transcription_start_site	-	175754699	175754699	-318	ATP5G3	NM_001002256	ATP synthase, H+ transporting, mitochondrial F0 complex, subunit C3 (subunit 9)
366	chr21	26027969	26028618	4.29	0	transcription_start_site	-	26029149	26029149	855	ATP5J	BC066310	ATP synthase, H+ transporting, mitochondrial F0 complex, subunit F6
954	chr11	117777113	117777470	3.89	0.00203735	transcription_start_site	+	117777313	117777313	-21	ATP5L	NM_006476	ATP synthase, H+ transporting, mitochondrial F0 complex, subunit G
643	chr14	49847801	49848350	4.07	0.00062286	transcription_start_site	+	49848796	49848796	-720	ATP5S	BC011549	ATP synthase, H+ transporting, mitochondrial F0 complex, subunit s (factor B)
3654	chr1	44212288	44212737	2.88	0.0366096	transcription_start_site	+	44213188	44213188	-675	ATP6V0B	NM_001039457	ATPase, H+ transporting, lysosomal 21kDa, V0 subunit b
370	chr3	114949397	114949754	4.29	0.00089459	transcription_start_site	+	114948607	114948607	968	ATP6V1A	BC013138	ATPase, H+ transporting, lysosomal 70kDa, V1 subunit A
4604	chr8	104102044	104102893	2.57	0.00868918	transcription_start_site	+	104102444	104102444	24	ATP6V1C1	NM_001007254	ATPase, H+ transporting, lysosomal 42kDa, V1 subunit C1
2045	chr14	66896886	66898248	3.42	0.00320057	transcription_start_site	-	66896403	66896403	-1164	ATP6V1D	BC025373	ATPase, H+ transporting, lysosomal 34kDa, V1 subunit D
1331	chr22	16492043	16492295	3.74	0.00759109	transcription_start_site	-	16491588	16491588	-581	ATP6V1E1	NM_001039367	ATPase, H+ transporting, lysosomal 31kDa, V1 subunit E1
117	chr9	116390046	116390295	4.62	0.00328947	transcription_start_site	+	116389888	116389888	282	ATP6V1G1	BC008452	ATPase, H+ transporting, lysosomal 13kDa, V1 subunit G1
233	chr6	31622654	31623103	4.43	0.00163199	transcription_start_site	-	31622606	31622606	-272	ATP6V1G2	NM_138282	ATPase, H+ transporting, lysosomal 13kDa, V1 subunit G2
2959	chr8	54917600	54917849	3.13	0.0301187	transcription_start_site	-	54918100	54918100	375	ATP6V1H	NM_213620	ATPase, H+ transporting, lysosomal 50/57kDa, V1 subunit H
4911	chrX	77052855	77053310	2.48	0.0314475	transcription_start_site	+	77052854	77052854	228	ATP7A	NM_000052	ATPase, Cu++ transporting, alpha polypeptide (Menkes syndrome)
1042	chr13	51484550	51485504	3.86	0.0057884	transcription_start_site	-	51483631	51483631	-1396	ATP7B	NM_000053	ATPase, Cu++ transporting, beta polypeptide
6445	chr4	42354147	42354805	2	0.0345201	transcription_start_site	-	42353864	42353864	-612	ATP8A1	BC020943	ATPase, aminophospholipid transporter (APLT), Class I, type 8A, member 1
1131	chr17	17882435	17883184	3.81	0.00062286	transcription_start_site	-	17883154	17883154	344	ATPAF2	BC032126	ATP synthase mitochondrial F1 complex assembly factor 2
2016	chr12	109390247	109390796	3.43	0.00594966	transcription_start_site	-	109390452	109390452	-69	ATPBD1C	BX537973	ATP binding domain 1 family, member C
3388	chr1	28431622	28432171	2.97	0.0314475	transcription_start_site	+	28435197	28435197	-3300	ATPIF1	NM_178190	ATPase inhibitory factor 1
1356	chrX	76928558	76928920	3.72	0.00389864	transcription_start_site	-	76928358	76928358	-381	ATRX	NM_138270	alpha thalassemia/mental retardation syndrome X-linked (RAD54 homolog, S. cerevisiae)
2036	chr12	110522363	110522821	3.43	0.0161896	transcription_start_site	-	110521863	110521863	-729	ATXN2	NM_002973	ataxin 2
1375	chr16	28740919	28741275	3.71	0.00203735	transcription_start_site	+	28741914	28741914	-817	ATXN2L	NM_007245	ataxin 2-like
1636	chr3	63825572	63825930	3.59	0.00897366	transcription_start_site	+	63825272	63825272	479	ATXN7	AF032105	ataxin 7
4774	chr2	74608827	74610076	2.52	0.00531632	primary_transcript	-	74607283	74610395	-612	AUP1	BC001658	ancient ubiquitous protein 1
342	chr20	54401033	54402292	4.31	0	transcription_start_site	-	54400758	54400758	-904	AURKA	NM_198435	aurora kinase A
2231	chr17	8055215	8055571	3.37	0.0131493	transcription_start_site	-	8054625	8054625	-768	AURKB	BC013300	aurora kinase B
1635	chr3	28365679	28366128	3.59	0.00897366	transcription_start_site	-	28365579	28365579	-324	AZI2	NM_022461	5-azacytidine induced 2
171	chr6	33348329	33348879	4.52	0.00084694	transcription_start_site	+	33352894	33352894	-4290	B3GALT4	NM_003782	UDP-Gal:betaGlcNAc beta 1,3-galactosyltransferase, polypeptide 4
3380	chr2	231966978	231968127	2.97	0.0167952	transcription_start_site	+	231968578	231968578	-1025	B3GNT7	NM_145236	UDP-GlcNAc:betaGal beta-1,3-N-acetylglucosaminyltransferase 7
5436	chr9	33158036	33158985	2.31	0.0168743	transcription_start_site	-	33157354	33157354	-1156	B4GALT1	BC045773	UDP-Gal:betaGlcNAc beta 1,4- galactosyltransferase, polypeptide 1
3654	chr1	44212288	44212737	2.88	0.0366096	transcription_start_site	+	44217452	44217452	-4939	B4GALT2	NM_003780	UDP-Gal:betaGlcNAc beta 1,4- galactosyltransferase, polypeptide 2
2502	chr20	47764245	47764709	3.27	0.00294737	transcription_start_site	-	47763745	47763745	-732	B4GALT5	NM_004776	UDP-Gal:betaGlcNAc beta 1,4- galactosyltransferase, polypeptide 5
1746	chr9	113432883	113433232	3.55	0.0057884	transcription_start_site	+	113433481	113433481	-423	bA16L21.2.1	BC048318	DnaJ-like protein
374	chr21	29593737	29593994	4.29	0.00328947	transcription_start_site	+	29593607	29593607	258	BACH1	NM_206866	BTB and CNC homology 1, basic leucine zipper transcription factor 1
1035	chr6	91063793	91064349	3.86	0.00120992	transcription_start_site	-	91063182	91063182	-889	BACH2	NM_021813	BTB and CNC homology 1, basic leucine zipper transcription factor 2
368	chr9	33253799	33254148	4.29	0.00063412	transcription_start_site	-	33254569	33254569	595	BAG1	BC014774	BCL2-associated athanogene
249	chr8	38154462	38154719	4.42	0.00210526	transcription_start_site	+	38153468	38153468	1122	BAG4	BC038505	BCL2-associated athanogene 4
1809	chr14	103097583	103098132	3.51	0.00594966	transcription_start_site	-	103098367	103098367	509	BAG5	NM_001015049	BCL2-associated athanogene 5
8055	chr15	38519102	38519851	1.53	0.0329372	transcription_start_site	+	38519211	38519211	265	BAHD1	AB023162	bromo adjacent homology domain containing 1
432	chr11	65525631	65526180	4.23	0.00072846	transcription_start_site	+	65526125	65526125	-219	BANF1	NM_003860	barrier to autointegration factor 1
1255	chr3	52417966	52418815	3.77	0.0057884	transcription_start_site	-	52419049	52419049	658	BAP1	NM_004656	BRCA1 associated protein-1 (ubiquitin carboxy-terminal hydrolase)
1824	chr2	215383311	215383761	3.51	0.0131493	transcription_start_site	-	215382611	215382611	-925	BARD1	NM_000465	BRCA1 associated RING domain 1
3256	chr5	17272051	17272302	3.03	0.0490018	primary_transcript	+	17270750	17329742	-28069	BASP1	BC000518	brain abundant, membrane attached signal protein 1
233	chr6	31622654	31623103	4.43	0.00163199	transcription_start_site	-	31617904	31617904	-4974	BAT1	NM_080598	HLA-B associated transcript 1
1928	chr6	31695675	31696124	3.48	0.0192242	transcription_start_site	+	31696504	31696504	-604	BAT2	BC060668	HLA-B associated transcript 2
219	chr1	169720600	169720957	4.45	0.00094406	transcription_start_site	+	169721289	169721289	-510	BAT2D1	NM_015172	BAT2 domain containing 1
3282	chr6	31728526	31728975	3.01	0.0411104	transcription_start_site	-	31728426	31728426	-324	BAT3	NM_080702	HLA-B associated transcript 3
77	chr6	31742335	31742787	4.71	0	transcription_start_site	-	31741142	31741142	-1419	BAT4	NM_033177	HLA-B associated transcript 4
731	chr6	31778567	31778816	4.05	0.0148258	transcription_start_site	-	31779067	31779067	375	BAT5	NM_021160	HLA-B associated transcript 5
1393	chr12	55316517	55316866	3.7	0.00897366	transcription_start_site	-	55316430	55316430	-261	BAZ2A	CR749379	bromodomain adjacent to zinc finger domain, 2A
3925	chr19	52426591	52426940	2.79	0.0274536	transcription_start_site	-	52426291	52426291	-474	BBC3	NM_014417	BCL2 binding component 3
3560	chr16	55111696	55112055	2.9	0.0233364	transcription_start_site	-	55111696	55111696	-179	BBS2	NM_031885	Bardet-Biedl syndrome 2
3679	chr15	70764487	70765236	2.88	0.0411104	transcription_start_site	+	70765587	70765587	-725	BBS4	NM_033028	Bardet-Biedl syndrome 4
1941	chr4	122963842	122964091	3.48	0.0270773	primary_transcript	-	122965084	123011092	24121	BBS7	NM_176824	Bardet-Biedl syndrome 7
580	chr22	49294037	49294389	4.13	0.00082237	transcription_start_site	-	49292979	49292979	-1234	BC002942	NM_033200	hypothetical protein BC002942
1386	chr7	107007245	107007795	3.7	0.00660866	transcription_start_site	+	107007945	107007945	-425	BCAP29	BC008478	B-cell receptor-associated protein 29
5801	chrX	152641329	152642178	2.19	0.0122505	transcription_start_site	-	152643017	152643017	1263	BCAP31	BC065292	B-cell receptor-associated protein 31
2908	chr1	93920173	93920625	3.14	0.0233364	transcription_start_site	-	93919973	93919973	-426	BCAR3	NM_003567	breast cancer anti-estrogen resistance 3
2120	chr1	114925288	114925637	3.4	0.0131493	transcription_start_site	-	114925757	114925757	294	BCAS2	BC012623	breast carcinoma amplified sequence 2
2271	chr12	24993499	24994048	3.34	0.00775623	transcription_start_site	-	24993499	24993499	-274	BCAT1	NM_005504	branched chain aminotransferase 1, cytosolic
674	chr10	127502704	127503156	4.06	0.00089459	transcription_start_site	+	127502104	127502104	826	BCCIP	NM_016567	BRCA2 and CDKN1A interacting protein
4089	chr7	99864364	99865113	2.73	0.0465901	transcription_start_site	+	99865189	99865189	-450	BCDIN3	BC016396	bin3, bicoid-interacting 3, homolog (Drosophila)
2268	chr19	46596368	46596717	3.34	0.00660866	transcription_start_site	+	46595572	46595572	970	BCKDHA	AB209828	branched chain keto acid dehydrogenase E1, alpha polypeptide
3423	chr2	60635437	60636286	2.97	0.0366096	transcription_start_site	-	60634137	60634137	-1724	BCL11A	NM_018014	B-cell CLL/lymphoma 11A (zinc finger protein)
2694	chr18	59139199	59139653	3.21	0.0110943	transcription_start_site	-	59137593	59137593	-1833	BCL2	NM_000633	B-cell CLL/lymphoma 2
7296	chr20	29773917	29774666	1.75	0.0165194	transcription_start_site	-	29774317	29774317	25	BCL2L1	BC019307	BCL2-like 1
938	chr19	54860110	54860659	3.9	0	transcription_start_site	+	54860210	54860210	174	BCL2L12	NM_138639	BCL2-like 12 (proline rich)
464	chr22	16500784	16501733	4.2	0.00057837	transcription_start_site	+	16501484	16501484	-225	BCL2L13	NM_015367	BCL2-like 13 (apoptosis facilitator)
375	chr3	188946369	188946823	4.29	0.00674764	transcription_start_site	-	188946169	188946169	-427	BCL6	NM_001706	B-cell CLL/lymphoma 6 (zinc finger protein 51)
1272	chr6	136652282	136652631	3.77	0.0110943	transcription_start_site	-	136652682	136652682	225	BCLAF1	NM_014739	BCL2-associated transcription factor 1
190	chr2	219233101	219233558	4.5	0.00072846	transcription_start_site	+	219232701	219232701	628	BCS1L	BC007500	BCS1-like (yeast)
1707	chr4	104217779	104218639	3.57	0.00897366	primary_transcript	-	104218230	104240473	11142	BDH2	NM_020139	3-hydroxybutyrate dehydrogenase, type 2
5218	chr11	27679056	27679911	2.37	0.0363129	transcription_start_site	-	27679729	27679729	245	BDNF	NM_170733	brain-derived neurotrophic factor
1010	chr7	93471126	93471575	3.87	0.00450056	transcription_start_site	-	93471519	93471519	168	BET1	BC000899	BET1 homolog (S. cerevisiae)
265	chr11	197929	198278	4.4	0.00063412	transcription_start_site	-	197383	197383	-720	BET1L	BC008971	blocked early in transport 1 homolog (S. cerevisiae)-like
3102	chr12	32150151	32150500	3.06	0.0314475	transcription_start_site	+	32151451	32151451	-1125	BICD1	NM_001714	bicaudal D homolog 1 (Drosophila)
2659	chr9	94567704	94568053	3.22	0.0131493	transcription_start_site	-	94566919	94566919	-959	BICD2	BC073970	bicaudal D homolog 2 (Drosophila)
1773	chr8	22582040	22582289	3.53	0.0124505	transcription_start_site	-	22582540	22582540	375	BIN3	NM_018688	bridging integrator 3
2706	chr11	101722075	101722824	3.21	0.0161896	transcription_start_site	+	101723175	101723175	-725	BIRC2	NM_001166	baculoviral IAP repeat-containing 2
2952	chr11	101693103	101693452	3.13	0.0192242	transcription_start_site	+	101693403	101693403	-125	BIRC3	NM_001165	baculoviral IAP repeat-containing 3
1842	chrX	122820654	122821110	3.5	0.00084694	transcription_start_site	+	122821728	122821728	-846	BIRC4	NM_001167	baculoviral IAP repeat-containing 4
2256	chr20	35589617	35590166	3.35	0.00660866	transcription_start_site	-	35589717	35589717	-174	BLCAP	NM_006698	bladder cancer associated protein
6123	chr8	11388129	11388894	2.09	0.0240043	transcription_start_site	+	11388929	11388929	-417	BLK	NM_001715	B lymphoid tyrosine kinase
2837	chr15	89061005	89061354	3.15	0.0274536	transcription_start_site	+	89061605	89061605	-425	BLM	NM_000057	Bloom syndrome
4327	chr10	98020816	98021965	2.65	0.0202572	transcription_start_site	-	98021316	98021316	-74	BLNK	NM_013314	B-cell linker
360	chr10	102035904	102036253	4.3	0.00063412	transcription_start_site	-	102036104	102036104	25	BLOC1S2	NM_001001342	biogenesis of lysosome-related organelles complex-1, subunit 2
5166	chr19	50372794	50374143	2.39	0.00592105	transcription_start_site	+	50374394	50374394	-925	BLOC1S3	NM_212550	biogenesis of lysosome-related organelles complex-1, subunit 3
81	chr1	167604017	167604366	4.71	0.00057837	transcription_start_site	+	167604091	167604091	100	BLZF1	BC020716	basic leucine zipper nuclear factor 1 (JEM-1)
3373	chr15	38186579	38187228	2.97	0.0167952	transcription_start_site	-	38185931	38185931	-972	BMF	NM_033503	Bcl2 modifying factor
3466	chr4	79915480	79916029	2.96	0.0314475	transcription_start_site	+	79916555	79916555	-800	BMP2K	NM_017593	BMP2 inducible kinase
5037	chr2	202948015	202948964	2.43	0.00708502	transcription_start_site	+	202949903	202949903	-1413	BMPR2	BC052985	bone morphogenetic protein receptor, type II (serine/threonine kinase)
1900	chr10	42598264	42598713	3.48	0.00660866	transcription_start_site	+	42598264	42598264	224	BMS1L	NM_014753	BMS1-like, ribosome assembly protein (yeast)
2475	chr8	26295839	26296288	3.29	0.00897366	transcription_start_site	+	26296439	26296439	-375	BNIP3L	NM_004331	BCL2/adenovirus E1B 19kDa interacting protein 3-like
876	chr16	29372175	29373024	3.95	0.00089459	primary_transcript	-	29372414	29373786	500	BOLA2	NM_001031827	bolA-like 2 (E. coli)
876	chr16	29372175	29373024	3.95	0.00089459	primary_transcript	-	29372415	29373786	501	BOLA2B	NM_001039182	bolA-like 2B (E. coli)
99	chr7	133981094	133981647	4.66	0.00082237	transcription_start_site	+	133982094	133982094	-723	BPGM	NM_001724	2,3-bisphosphoglycerate mutase
480	chr1	218329307	218329656	4.19	0.00084694	transcription_start_site	-	218329757	218329757	275	BPNT1	BC017801	3'(2'), 5'-bisphosphate nucleotidase 1
2531	chr12	110608984	110609244	3.25	0.0416339	transcription_start_site	-	110608122	110608122	-992	BRAP	NM_006768	BRCA1 associated protein
1974	chr17	38530528	38532077	3.46	0.003663	transcription_start_site	-	38530994	38530994	-308	BRCA1	NM_007302	breast cancer 1, early onset
2323	chr13	31787116	31787465	3.33	0.0192242	transcription_start_site	+	31787616	31787616	-325	BRCA2	NM_000059	breast cancer 2, early onset
891	chrX	153951503	153952453	3.94	0.00057837	transcription_start_site	+	153952903	153952903	-925	BRCC3	NM_024332	BRCA1/BRCA2-containing complex, subunit 3
719	chr6	33043514	33043963	4.05	0.0057884	transcription_start_site	+	33044414	33044414	-675	BRD2	NM_005104	bromodomain containing 2
383	chr5	137541383	137542132	4.28	0.00084694	transcription_start_site	-	137542199	137542199	441	BRD8	BC008076	bromodomain containing 8
1702	chr4	68106740	68107398	3.57	0.00897366	transcription_start_site	+	68107090	68107090	-21	BRDG1	BC014958	BCR downstream signaling 1
1222	chr2	27965385	27966534	3.78	0.00660866	transcription_start_site	+	27966985	27966985	-1025	BRE	NM_199194	brain and reproductive organ-expressed (TNFRSF1A modulator)
3577	chr8	37826069	37826718	2.89	0.00952258	transcription_start_site	-	37826542	37826542	148	BRF2	BC010648	BRF2, subunit of RNA polymerase III transcription initiation factor, BRF1-like
4291	chr17	57295037	57295386	2.68	0.0465901	transcription_start_site	-	57295452	57295452	240	BRIP1	BC101472	BRCA1 interacting protein C-terminal helicase 1
1465	chr1	166170631	166171880	3.67	0.00074129	transcription_start_site	-	166171831	166171831	575	BRP44	BC104157	brain protein 44
3888	chr3	9747433	9747883	2.8	0.0411104	transcription_start_site	+	9748433	9748433	-775	BRPF1	NM_004634	bromodomain and PHD finger containing, 1
3297	chr21	39478110	39478869	2.99	0.00500431	primary_transcript	-	39479273	39607426	64860	BRWD1	NM_018963	bromodomain and WD repeat domain containing 1
1726	chr10	122600184	122600533	3.56	0.0057884	transcription_start_site	+	122600684	122600684	-325	BRWD2	NM_018117	bromodomain and WD repeat domain containing 2
2247	chrX	79952389	79953346	3.35	0.00203735	transcription_start_site	-	79951889	79951889	-978	BRWD3	NM_153252	bromodomain and WD repeat domain containing 3
1961	chr11	62229805	62230154	3.47	0.00897366	transcription_start_site	-	62230315	62230315	335	BSCL2	BC041640	Bernardinelli-Seip congenital lipodystrophy 2 (seipin)
915	chr1	32633114	32633466	3.93	0.00329864	transcription_start_site	-	32632628	32632628	-662	BSDC1	AK021440	BSD domain containing 1
1521	chr19	522093	522342	3.66	0.00930899	transcription_start_site	+	522324	522324	-106	BSG	NM_198591	basigin (Ok blood group)
1727	chr10	93673915	93674165	3.56	0.0148258	transcription_start_site	+	93673731	93673731	309	BTAF1	BC112201	BTAF1 RNA polymerase II, B-TFIID transcription factor-associated, 170kDa (Mot1 homolog, S. cerevisiae)
4125	chr11	13441702	13442358	2.71	0.00868918	transcription_start_site	-	13441402	13441402	-628	BTBD10	NM_032320	BTB (POZ) domain containing 10
875	chr16	3602809	3603158	3.95	0.00089459	transcription_start_site	-	3601586	3601586	-1397	BTBD12	NM_032444	BTB (POZ) domain containing 12
2043	chr19	13088832	13089288	3.42	0.00105263	transcription_start_site	+	13090108	13090108	-1048	BTBD14B	NM_052876	BTB (POZ) domain containing 14B
955	chr11	129688328	129688980	3.89	0.00203735	transcription_start_site	-	129689696	129689696	1042	BTBD15	BC030580	BTB (POZ) domain containing 15
509	chr14	44499560	44500822	4.16	0.00116959	transcription_start_site	-	44500900	44500900	709	BTBD5	NM_017658	BTB (POZ) domain containing 5
645	chr14	92869517	92869970	4.07	0.00062286	transcription_start_site	-	92869138	92869138	-605	BTBD7	NM_001002860	BTB (POZ) domain containing 7
203	chr3	15617458	15617925	4.47	0.00094406	transcription_start_site	+	15618258	15618258	-566	BTD	NM_000060	biotinidase
1872	chr1	52293560	52294313	3.49	0.00154799	transcription_start_site	+	52294554	52294554	-617	BTF3L4	BC070378	basic transcription factor 3-like 4
6864	chr12	91063951	91064600	1.89	0.045402	transcription_start_site	-	91063751	91063751	-524	BTG1	NM_001731	B-cell translocation gene 1, anti-proliferative
907	chr1	201539986	201540835	3.93	0.00073611	transcription_start_site	+	201541286	201541286	-875	BTG2	NM_006763	BTG family, member 2
2686	chrX	100490643	100490992	3.21	0.00450056	primary_transcript	-	100491514	100497806	3842	BTK	AF153364	Bruton agammaglobulinemia tyrosine kinase
1673	chr6	26491256	26491805	3.58	0.0161896	transcription_start_site	+	26491441	26491441	89	BTN2A2	BC014021	butyrophilin, subfamily 2, member A2
3519	chr6	26529525	26530474	2.92	0.00497866	transcription_start_site	+	26530325	26530325	-325	BTN2A3	NM_024018	butyrophilin, subfamily 2, member A3
3532	chr6	26510070	26510419	2.92	0.0465901	transcription_start_site	+	26510464	26510464	-219	BTN3A1	NM_007048	butyrophilin, subfamily 3, member A1
1672	chr6	26472779	26473335	3.58	0.0161896	transcription_start_site	+	26473376	26473376	-319	BTN3A2	NM_007047	butyrophilin, subfamily 3, member A2
3001	chr6	26548141	26548697	3.11	0.0366096	transcription_start_site	+	26548741	26548741	-322	BTN3A3	NM_006994	butyrophilin, subfamily 3, member A3
1604	chr2	111152435	111153410	3.6	0.00154799	transcription_start_site	-	111152135	111152135	-787	BUB1	NM_004336	BUB1 budding uninhibited by benzimidazoles 1 homolog (yeast)
435	chr11	116149314	116149671	4.23	0.00072846	transcription_start_site	-	116148914	116148914	-578	BUD13	BC006350	BUD13 homolog (yeast)
20	chr7	98842747	98843696	4.93	0	transcription_start_site	+	98844527	98844527	-1305	BUD31	BC104670	BUD31 homolog (yeast)
1277	chr6	111409183	111409432	3.77	0.0270773	transcription_start_site	+	111409983	111409983	-675	BXDC1	NM_032194	brix domain containing 1
748	chr5	34951776	34952333	4.02	0.00073611	transcription_start_site	+	34951576	34951576	478	BXDC2	BC001546	brix domain containing 2
47	chr6	41998060	41998417	4.8	0.00094406	transcription_start_site	+	41997206	41997206	1032	BYSL	BC007340	bystin-like
5052	chr2	201383691	201384240	2.43	0.0407202	transcription_start_site	+	201384891	201384891	-925	BZW1	BC001804	basic leucine zipper and W2 domains 1
271	chr7	16652983	16653444	4.4	0.00072846	transcription_start_site	+	16652357	16652357	856	BZW2	BC003056	basic leucine zipper and W2 domains 2
3848	chr10	73646457	73646906	2.81	0.0140562	transcription_start_site	+	73645811	73645811	870	C10orf104	BC009530	chromosome 10 open reading frame 104
686	chr10	15179889	15180138	4.06	0.00674764	transcription_start_site	-	15179324	15179324	-689	C10orf111	BC029034	chromosome 10 open reading frame 111
2164	chr10	115924454	115924910	3.39	0.00897366	transcription_start_site	-	115924354	115924354	-328	C10orf118	NM_018017	chromosome 10 open reading frame 118
3861	chr10	44816827	44817477	2.81	0.0314475	transcription_start_site	-	44816342	44816342	-810	C10orf25	NM_001039380	chromosome 10 open reading frame 25
1352	chr10	99883924	99884873	3.72	0.00329864	transcription_start_site	+	99884417	99884417	-18	C10orf28	AF525304	chromosome 10 open reading frame 28
1902	chr10	95452519	95453068	3.48	0.00660866	transcription_start_site	-	95452319	95452319	-474	C10orf4	NM_203441	chromosome 10 open reading frame 4
1722	chr10	74121294	74121652	3.56	0.0057884	transcription_start_site	+	74121894	74121894	-421	C10orf42	NM_138357	chromosome 10 open reading frame 42
444	chr10	12277976	12278935	4.22	0	transcription_start_site	+	12278216	12278216	239	C10orf7	BC001600	chromosome 10 open reading frame 7
2618	chr10	59699129	59699589	3.23	0.0131493	transcription_start_site	+	59698935	59698935	424	C10orf70	BC007043	chromosome 10 open reading frame 70
5716	chr10	50177092	50177641	2.23	0.0407202	transcription_start_site	+	50177192	50177192	174	C10orf71	NM_199459	chromosome 10 open reading frame 71
964	chr10	105872121	105872377	3.89	0.00757895	transcription_start_site	+	105871936	105871936	313	C10orf78	BC043256	chromosome 10 open reading frame 78
2620	chr10	99382727	99383176	3.23	0.0131493	transcription_start_site	-	99383227	99383227	275	C10orf83	NM_178832	chromosome 10 open reading frame 83
4335	chr10	15942625	15942980	2.65	0.0411104	transcription_start_site	-	15942525	15942525	-277	C10orf97	NM_024948	chromosome 10 open reading frame 97
666	chr11	111255474	111255932	4.06	0.00084694	transcription_start_site	+	111255474	111255474	229	C11orf1	NM_022761	chromosome 11 open reading frame 1
430	chr11	61315825	61316380	4.23	0.00072846	transcription_start_site	-	61316632	61316632	529	C11orf10	BC002750	chromosome 11 open reading frame 10
198	chr11	75832643	75832992	4.48	0.00082237	transcription_start_site	+	75833716	75833716	-898	C11orf30	BC033404	chromosome 11 open reading frame 30
1550	chr11	129376428	129376777	3.64	0.0057884	transcription_start_site	+	129377728	129377728	-1125	C11orf37	NM_001007543	chromosome 11 open reading frame 37
3455	chr11	30300624	30301073	2.96	0.0274536	transcription_start_site	+	30301224	30301224	-375	C11orf46	NM_152316	chromosome 11 open reading frame 46
965	chr11	62195417	62195666	3.89	0.00930899	transcription_start_site	-	62195817	62195817	275	C11orf48	NM_024099	chromosome 11 open reading frame 48
2704	chr11	71501374	71501823	3.21	0.0161896	transcription_start_site	-	71501474	71501474	-124	C11orf51	NM_014042	chromosome 11 open reading frame 51
350	chr11	93114574	93114923	4.31	0.00094406	transcription_start_site	+	93114485	93114485	263	C11orf54	AL136605	chromosome 11 open reading frame 54
3167	chr11	6211951	6212300	3.05	0.0233364	transcription_start_site	-	6212433	6212433	307	C11orf56	BC030825	chromosome 11 open reading frame 56
69	chr11	111461931	111462380	4.74	0	primary_transcript	+	111450249	111461082	6490	C11orf57	BC048133	chromosome 11 open reading frame 57
2417	chr11	16716069	16716518	3.3	0.0131493	transcription_start_site	+	16716754	16716754	-460	C11orf58	BC103747	chromosome 11 open reading frame 58
7232	chr11	117941460	117942110	1.78	0.0184211	transcription_start_site	-	117941839	117941839	54	C11orf60	BC011647	chromosome 11 open reading frame 60
3936	chr11	124176013	124176373	2.79	0.0366096	transcription_start_site	-	124175509	124175509	-684	C11orf61	NM_024631	chromosome 11 open reading frame 61
2933	chr11	77209868	77210823	3.13	0.00320057	transcription_start_site	+	77209855	77209855	490	C11orf67	NM_024684	chromosome 11 open reading frame 67
36	chr11	113776993	113777442	4.82	0	transcription_start_site	-	113776443	113776443	-774	C11orf71	NM_019021	chromosome 11 open reading frame 71
5490	chr11	67131282	67131940	2.28	0.0194303	transcription_start_site	-	67130753	67130753	-858	C11orf72	NM_173578	chromosome 11 open reading frame 72
4162	chr11	85690035	85690792	2.71	0.0411104	transcription_start_site	+	85690935	85690935	-521	C11orf73	NM_016401	chromosome 11 open reading frame 73
30	chr12	26982893	26983849	4.87	0.00057837	transcription_start_site	-	26982210	26982210	-1161	C12orf11	BC003081	chromosome 12 open reading frame 11
2016	chr12	109390247	109390796	3.43	0.00594966	transcription_start_site	+	109390647	109390647	-125	C12orf24	NM_013300	chromosome 12 open reading frame 24
1178	chr12	81275654	81276203	3.79	0.00212414	transcription_start_site	+	81276454	81276454	-525	C12orf26	NM_032230	chromosome 12 open reading frame 26
3108	chr12	86952898	86953248	3.06	0.0314475	transcription_start_site	+	86953398	86953398	-325	C12orf29	NM_001009894	chromosome 12 open reading frame 29
1183	chr12	64811200	64811558	3.79	0.00660866	transcription_start_site	-	64810800	64810800	-579	C12orf31	NM_032338	chromosome 12 open reading frame 31
969	chr12	2855582	2856231	3.88	0.00105263	transcription_start_site	+	2856649	2856649	-742	C12orf32	NM_031465	chromosome 12 open reading frame 32
1592	chr12	32002831	32003280	3.61	0.0110943	transcription_start_site	+	32003619	32003619	-563	C12orf35	NM_018169	chromosome 12 open reading frame 35
54	chr12	4517816	4519569	4.78	0	transcription_start_site	-	4517898	4517898	-794	C12orf4	NM_020374	chromosome 12 open reading frame 4
3968	chr12	119938283	119938632	2.79	0.0465901	transcription_start_site	-	119938662	119938662	204	C12orf43	BC014661	chromosome 12 open reading frame 43
1186	chr12	110765061	110765410	3.79	0.00660866	transcription_start_site	-	110765089	110765089	-146	C12orf47	NM_016534	chromosome 12 open reading frame 47
1596	chr12	101037355	101037704	3.61	0.0110943	transcription_start_site	+	101038136	101038136	-606	C12orf48	BC018903	chromosome 12 open reading frame 48
1187	chr12	115660826	115661186	3.79	0.00660866	transcription_start_site	-	115660226	115660226	-780	C12orf49	NM_024738	chromosome 12 open reading frame 49
1790	chr12	112108351	112108800	3.52	0.0131493	transcription_start_site	+	112108182	112108182	393	C12orf52	BC022092	chromosome 12 open reading frame 52
4212	chr12	6923363	6924921	2.7	0.00592105	primary_transcript	+	6923463	6925426	-302	C12orf57	NM_138425	chromosome 12 open reading frame 57
983	chr12	75265938	75266287	3.88	0.0057884	transcription_start_site	-	75266338	75266338	225	C12orf58	BC026355	chromosome 12 open reading frame 58
29	chr12	14847972	14848422	4.87	0.00057837	transcription_start_site	+	14847915	14847915	282	C12orf60	BC029443	chromosome 12 open reading frame 60
1395	chr12	61283781	61284230	3.7	0.00897366	transcription_start_site	-	61283481	61283481	-524	C12orf61	NM_175895	chromosome 12 open reading frame 61
1043	chr13	78877424	78877775	3.86	0.0057884	transcription_start_site	-	78877918	78877918	318	C13orf10	BC111739	chromosome 13 open reading frame 10
874	chr13	28130250	28131399	3.95	0.00062286	transcription_start_site	+	28131250	28131250	-425	C13orf12	NM_015932	chromosome 13 open reading frame 12
3971	chr13	45859685	45860034	2.79	0.0465901	transcription_start_site	-	45859385	45859385	-474	C13orf18	NM_025113	chromosome 13 open reading frame 18
91	chr13	38510855	38511204	4.67	0.00063412	transcription_start_site	-	38510186	38510186	-843	C13orf23	NM_170719	chromosome 13 open reading frame 23
1241	chr13	72254430	72255486	3.77	0	transcription_start_site	+	72254300	72254300	658	C13orf24	BC051911	chromosome 13 open reading frame 24
1454	chr13	20647973	20648322	3.68	0.00897366	transcription_start_site	-	20648687	20648687	539	C13orf3	BC013418	chromosome 13 open reading frame 3
585	chr13	78130815	78131264	4.13	0.00203735	transcription_start_site	-	78131315	78131315	275	C13orf7	NM_024546	chromosome 13 open reading frame 7
1828	chr14	75196573	75197122	3.51	0.0161896	transcription_start_site	-	75196912	75196912	64	C14orf1	NM_007176	chromosome 14 open reading frame 1
1807	chr14	34661526	34662675	3.51	0.00594966	transcription_start_site	-	34661270	34661270	-830	C14orf10	AY157305	chromosome 14 open reading frame 10
409	chr14	59021331	59021686	4.25	0.00203735	transcription_start_site	+	59021039	59021039	469	C14orf100	AK056145	chromosome 14 open reading frame 100
2923	chr14	89867532	89867881	3.14	0.0314475	transcription_start_site	-	89868012	89868012	305	C14orf102	BC098568	chromosome 14 open reading frame 102
1195	chr14	56805600	56806154	3.79	0.00897366	transcription_start_site	+	56805394	56805394	483	C14orf108	BC013174	chromosome 14 open reading frame 108
116	chr14	74249737	74250286	4.62	0.00072846	transcription_start_site	+	74249637	74249637	374	C14orf111	BC080600	chromosome 14 open reading frame 111
1597	chr14	22633237	22633886	3.61	0.0131493	transcription_start_site	+	22634555	22634555	-993	C14orf119	BC056255	chromosome 14 open reading frame 119
654	chr14	23684945	23685694	4.07	0.00450056	transcription_start_site	-	23680637	23680637	-4682	C14orf122	NM_016049	chromosome 14 open reading frame 122
304	chr14	23982122	23982674	4.35	0.00163199	transcription_start_site	-	23981847	23981847	-551	C14orf124	BC000989	chromosome 14 open reading frame 124
2348	chr14	92744069	92744727	3.33	0.0233364	transcription_start_site	+	92743391	92743391	1007	C14orf130	BC051819	chromosome 14 open reading frame 130
163	chr14	76994863	76995412	4.53	0	transcription_start_site	-	76993657	76993657	-1480	C14orf133	NM_022067	chromosome 14 open reading frame 133
988	chr14	74605100	74605555	3.88	0.00660866	transcription_start_site	+	74606100	74606100	-772	C14orf140	NM_024643	chromosome 14 open reading frame 140
2348	chr14	92744069	92744727	3.33	0.0233364	transcription_start_site	-	92743192	92743192	-1206	C14orf142	NM_032490	chromosome 14 open reading frame 142
2549	chr14	89489798	89490847	3.24	0.0122078	transcription_start_site	-	89490568	89490568	245	C14orf143	AL832321	chromosome 14 open reading frame 143
409	chr14	59021331	59021686	4.25	0.00203735	transcription_start_site	-	59020839	59020839	-669	C14orf149	BC012131	chromosome 14 open reading frame 149
40	chr14	63178692	63179049	4.81	0.00063412	transcription_start_site	-	63178344	63178344	-526	C14orf150	NM_080666	chromosome 14 open reading frame 150
1809	chr14	103097583	103098132	3.51	0.00594966	transcription_start_site	+	103099083	103099083	-1225	C14orf153	NM_032374	chromosome 14 open reading frame 153
41	chr14	77244490	77245046	4.81	0.00063412	transcription_start_site	+	77244198	77244198	570	C14orf156	BC017895	chromosome 14 open reading frame 156
1194	chr14	51525263	51525723	3.79	0.00897366	transcription_start_site	+	51525942	51525942	-449	C14orf166	NM_016039	chromosome 14 open reading frame 166
1405	chr14	76913414	76913863	3.7	0.0110943	transcription_start_site	+	76913514	76913514	124	C14orf174	NM_001010860	chromosome 14 open reading frame 174
3747	chr14	23839740	23840395	2.87	0.0465901	transcription_start_site	+	23838937	23838937	1130	C14orf21	NM_174913	chromosome 14 open reading frame 21
3158	chr14	34584369	34585020	3.05	0.0167952	transcription_start_site	+	34585319	34585319	-624	C14orf24	NM_173607	chromosome 14 open reading frame 24
307	chr14	73620451	73620800	4.35	0.00163199	transcription_start_site	+	73621251	73621251	-625	C14orf46	BC094003	chromosome 14 open reading frame 46
798	chr14	21015280	21015929	3.98	0.00105263	transcription_start_site	+	21015245	21015245	359	C14orf92	NM_014828	chromosome 14 open reading frame 92
1796	chr15	53276023	53276872	3.51	0.0022686	transcription_start_site	-	53276445	53276445	-2	C15orf15	BC008409	chromosome 15 open reading frame 15
3118	chr15	72986432	72986981	3.06	0.0314475	transcription_start_site	-	72986232	72986232	-474	C15orf17	NM_020447	chromosome 15 open reading frame 17
4778	chr15	62904477	62905631	2.52	0.0168743	transcription_start_site	-	62904920	62904920	-134	C15orf20	AB185927	chromosome 15 open reading frame 20
9	chr15	32180465	32180814	5.04	0	transcription_start_site	-	32181345	32181345	705	C15orf24	NM_020154	chromosome 15 open reading frame 24
1812	chr15	47701074	47701636	3.51	0.0131493	transcription_start_site	-	47700407	47700407	-948	C15orf33	NM_152647	chromosome 15 open reading frame 33
3906	chr15	70454769	70456322	2.79	0.00497866	transcription_start_site	+	70455760	70455760	-214	C15orf34	NM_001037223	chromosome 15 open reading frame 34
1423	chr15	78001767	78002216	3.69	0.00897366	transcription_start_site	+	78002167	78002167	-175	C15orf37	NM_175898	chromosome 15 open reading frame 37
727	chr15	63690760	63691009	4.05	0.0102696	transcription_start_site	-	63690507	63690507	-377	C15orf44	BC007991	chromosome 15 open reading frame 44
5824	chr16	42986	43635	2.18	0.0194303	transcription_start_site	+	43016	43016	294	C16orf33	NM_024571	chromosome 16 open reading frame 33
1557	chr16	8798092	8798651	3.63	0.00329864	primary_transcript	-	8796821	8798991	-465	C16orf51	NM_015421	chromosome 16 open reading frame 51
3324	chr16	21925859	21926408	2.98	0.00775623	transcription_start_site	+	21927030	21927030	-896	C16orf52	NM_173501	chromosome 16 open reading frame 52
2887	chr16	88252393	88252842	3.14	0.0131493	transcription_start_site	+	88251710	88251710	907	C16orf55	NM_153025	chromosome 16 open reading frame 55
3572	chr16	56593105	56593364	2.9	0.0416339	transcription_start_site	+	56592857	56592857	377	C16orf57	BC021554	chromosome 16 open reading frame 57
1560	chr16	79596957	79597506	3.63	0.00329864	transcription_start_site	+	79597603	79597603	-371	C16orf60	AK023669	chromosome 16 open reading frame 60
1560	chr16	79596957	79597506	3.63	0.00329864	transcription_start_site	-	79597991	79597991	759	C16orf61	NM_020188	chromosome 16 open reading frame 61
300	chr16	15889548	15889897	4.35	0.00057837	transcription_start_site	-	15889948	15889948	225	C16orf63	NM_144600	chromosome 16 open reading frame 63
3132	chr16	8623248	8623497	3.06	0.0348157	transcription_start_site	+	8623048	8623048	324	C16orf68	NM_024109	chromosome 16 open reading frame 68
518	chr17	631267	631616	4.15	0.00084694	transcription_start_site	-	632246	632246	804	C17orf25	BC008605	chromosome 17 open reading frame 25
649	chr17	23707513	23707962	4.07	0.00163199	transcription_start_site	+	23708813	23708813	-1075	C17orf32	NM_152464	chromosome 17 open reading frame 32
1131	chr17	17882435	17883184	3.81	0.00062286	transcription_start_site	+	17883330	17883330	-520	C17orf39	BC041829	chromosome 17 open reading frame 39
2994	chr17	27252442	27252891	3.11	0.0233364	transcription_start_site	-	27252793	27252793	126	C17orf40	BC035325	chromosome 17 open reading frame 40
2481	chr17	26257779	26258131	3.29	0.0161896	transcription_start_site	-	26257379	26257379	-576	C17orf42	AJ314645	chromosome 17 open reading frame 42
3235	chr17	16282280	16282729	3.03	0.0274536	transcription_start_site	+	16283080	16283080	-575	C17orf45	NM_152350	chromosome 17 open reading frame 45
648	chr17	10542021	10542478	4.07	0.00163199	transcription_start_site	+	10541696	10541696	553	C17orf48	NM_020233	chromosome 17 open reading frame 48
19	chr17	6857306	6858355	4.93	0	transcription_start_site	+	6858847	6858847	-1016	C17orf49	BC040036	chromosome 17 open reading frame 49
5627	chr17	7247742	7248591	2.25	0.00931532	transcription_start_site	-	7248142	7248142	-24	C17orf61	BC030270	chromosome 17 open reading frame 61
3236	chr17	24193434	24193783	3.03	0.0274536	transcription_start_site	-	24193867	24193867	258	C17orf63	BC021228	chromosome 17 open reading frame 63
1556	chr17	39620600	39621159	3.63	0.00212414	transcription_start_site	-	39619608	39619608	-1271	C17orf65	NM_178542	chromosome 17 open reading frame 65
2721	chr17	52264851	52265400	3.2	0.00775623	transcription_start_site	-	52266249	52266249	1123	C17orf67	XM_378687	chromosome 17 open reading frame 67
1344	chr17	8093464	8094118	3.72	0.00105263	transcription_start_site	-	8092087	8092087	-1704	C17orf68	NM_025099	chromosome 17 open reading frame 68
2467	chr17	77130344	77131193	3.29	0.00356154	transcription_start_site	-	77129844	77129844	-924	C17orf70	BC008883	chromosome 17 open reading frame 70
2980	chr17	54642095	54642644	3.11	0.00952258	transcription_start_site	+	54642173	54642173	196	C17orf71	NM_018149	chromosome 17 open reading frame 71
1158	chr17	68740852	68741201	3.81	0.00450056	transcription_start_site	+	68740952	68740952	74	C17orf80	BC005005	chromosome 17 open reading frame 80
135	chr17	7094619	7095168	4.58	0.00082237	transcription_start_site	+	7096095	7096095	-1201	C17orf81	NM_203415	chromosome 17 open reading frame 81
2472	chr18	32663582	32663932	3.29	0.00897366	transcription_start_site	-	32663156	32663156	-601	C18orf10	NM_015476	chromosome 18 open reading frame 10
3583	chr18	13715503	13715952	2.89	0.0233364	transcription_start_site	-	13716559	13716559	831	C18orf19	NM_152352	chromosome 18 open reading frame 19
1998	chr18	31806785	31807036	3.45	0.0148258	transcription_start_site	+	31806745	31806745	165	C18orf21	BC025950	chromosome 18 open reading frame 21
312	chr18	50138776	50139632	4.33	0	transcription_start_site	+	50139168	50139168	36	C18orf54	NM_173529	chromosome 18 open reading frame 54
1985	chr18	69966024	69967381	3.45	0	transcription_start_site	+	69966765	69966765	-62	C18orf55	BC000892	chromosome 18 open reading frame 55
3722	chr19	34898852	34899201	2.87	0.0233364	transcription_start_site	-	34897971	34897971	-1055	C19orf12	NM_001031726	chromosome 19 open reading frame 12
2053	chr19	11345682	11346139	3.42	0.0057884	transcription_start_site	+	11346382	11346382	-471	C19orf39	NM_175871	chromosome 19 open reading frame 39
3258	chr19	38153817	38154766	3.02	0.00356154	transcription_start_site	+	38155017	38155017	-725	C19orf40	BC020247	chromosome 19 open reading frame 40
4936	chr19	12708986	12709535	2.47	0.0465901	transcription_start_site	-	12706529	12706529	-2731	C19orf43	NM_024038	chromosome 19 open reading frame 43
337	chr2	68143134	68143683	4.32	0.00084694	transcription_start_site	-	68143619	68143619	210	C1D	BC016284	nuclear DNA-binding protein
3176	chr1	36688939	36689288	3.05	0.0274536	transcription_start_site	-	36688639	36688639	-474	C1orf102	NM_145047	chromosome 1 open reading frame 102
2910	chr1	111308589	111309047	3.14	0.0233364	transcription_start_site	-	111308089	111308089	-729	C1orf103	NM_001006945	chromosome 1 open reading frame 103
5534	chr1	208067555	208068204	2.27	0.0456618	transcription_start_site	+	208067955	208067955	-75	C1orf107	NM_014388	chromosome 1 open reading frame 107
5010	chr1	37928679	37929828	2.44	0.00404858	transcription_start_site	-	37928779	37928779	-474	C1orf109	NM_017850	chromosome 1 open reading frame 109
222	chr1	168031173	168031422	4.45	0.00389864	transcription_start_site	+	168031173	168031173	124	C1orf112	NM_018186	chromosome 1 open reading frame 112
4171	chr1	53459077	53459626	2.71	0.0465901	transcription_start_site	-	53458877	53458877	-474	C1orf123	NM_017887	chromosome 1 open reading frame 123
481	chr1	229541104	229541460	4.19	0.00084694	transcription_start_site	+	229540633	229540633	649	C1orf124	AK027317	chromosome 1 open reading frame 124
619	chr1	229444099	229444553	4.1	0.00163199	transcription_start_site	-	229443547	229443547	-779	C1orf131	NM_152379	chromosome 1 open reading frame 131
3174	chr1	26057935	26058284	3.05	0.0274536	transcription_start_site	-	26058435	26058435	325	C1orf135	NM_024037	chromosome 1 open reading frame 135
3191	chr1	225988819	225989168	3.05	0.0274536	transcription_start_site	+	225989319	225989319	-325	C1orf142	NM_053052	chromosome 1 open reading frame 142
2113	chr1	19795353	19795702	3.4	0.0131493	transcription_start_site	+	19796053	19796053	-525	C1orf151	NM_001032363	chromosome 1 open reading frame 151
82	chr1	172059180	172059637	4.71	0.00057837	transcription_start_site	-	172059892	172059892	483	C1orf155	AK055606	chromosome 1 open reading frame 155
222	chr1	168031173	168031422	4.45	0.00389864	transcription_start_site	-	168030655	168030655	-642	C1orf156	NM_033418	chromosome 1 open reading frame 156
5014	chr1	20706741	20707190	2.44	0.0363129	transcription_start_site	-	20707161	20707161	195	C1orf166	BC014010	chromosome 1 open reading frame 166
613	chr1	74970930	74972179	4.1	0.00163199	transcription_start_site	+	74971427	74971427	127	C1orf171	BC071765	chromosome 1 open reading frame 171
3149	chr1	85946189	85946738	3.05	0.0122078	transcription_start_site	-	85946622	85946622	158	C1orf181	BC110898	chromosome 1 open reading frame 181
614	chr1	154573934	154574368	4.1	0.00163199	transcription_start_site	+	154573728	154573728	423	C1orf182	BC014605	chromosome 1 open reading frame 182
1662	chr1	112099076	112099425	3.58	0.00897366	transcription_start_site	-	112099942	112099942	691	C1orf183	NM_198926	chromosome 1 open reading frame 183
2636	chr1	182286768	182287617	3.23	0.0192242	transcription_start_site	+	182287468	182287468	-275	C1orf19	BC022030	chromosome 1 open reading frame 19
3386	chr1	24614911	24615261	2.97	0.0314475	transcription_start_site	-	24614174	24614174	-912	C1orf201	BC040212	chromosome 1 open reading frame 201
2643	chr1	183393613	183393862	3.23	0.0370279	transcription_start_site	-	183392706	183392706	-1031	C1orf25	NM_030934	chromosome 1 open reading frame 25
2643	chr1	183393613	183393862	3.23	0.0370279	transcription_start_site	+	183392913	183392913	824	C1orf26	BC030781	chromosome 1 open reading frame 26
2930	chr1	184611626	184611985	3.14	0.0416339	transcription_start_site	+	184611679	184611679	126	C1orf27	BC003397	chromosome 1 open reading frame 27
1312	chr1	232574451	232575400	3.75	0.0148258	transcription_start_site	+	232576051	232576051	-1125	C1orf31	NM_001012985	chromosome 1 open reading frame 31
385	chr1	19450021	19450592	4.28	0.00089459	transcription_start_site	+	19450885	19450885	-578	C1orf33	NM_016183	chromosome 1 open reading frame 33
4183	chr1	201241958	201242307	2.71	0.0465901	transcription_start_site	+	201243146	201243146	-1013	C1orf37	BC067775	chromosome 1 open reading frame 37
2626	chr1	54185427	54185779	3.23	0.0192242	transcription_start_site	-	54183876	54183876	-1727	C1orf41	BC005245	chromosome 1 open reading frame 41
470	chr1	152458766	152459519	4.19	0	transcription_start_site	-	152459633	152459633	490	C1orf43	BC008306	chromosome 1 open reading frame 43
1873	chr1	43003526	43004475	3.49	0.003663	transcription_start_site	+	43005526	43005526	-1525	C1orf50	NM_024097	chromosome 1 open reading frame 50
1667	chr1	196137799	196138150	3.58	0.00897366	transcription_start_site	+	196138399	196138399	-424	C1orf53	NM_001024594	chromosome 1 open reading frame 53
1105	chr1	148507435	148507684	3.84	0.0124505	transcription_start_site	+	148511821	148511821	-4261	C1orf54	BC017761	chromosome 1 open reading frame 54
618	chr1	224253155	224253504	4.1	0.00163199	transcription_start_site	-	224253646	224253646	316	C1orf55	AK092701	chromosome 1 open reading frame 55
4187	chr1	231152392	231152841	2.71	0.0465901	transcription_start_site	+	231152992	231152992	-375	C1orf57	NM_032324	chromosome 1 open reading frame 57
113	chr1	220953628	220953989	4.63	0.00082237	primary_transcript	+	220952528	220972730	-8820	C1orf58	NM_144695	chromosome 1 open reading frame 58
159	chr1	25535797	25536246	4.54	0.00063412	transcription_start_site	-	25537243	25537243	1221	C1orf63	BC041843	chromosome 1 open reading frame 63
45	chr1	154964118	154964568	4.8	0	transcription_start_site	+	154964857	154964857	-514	C1orf66	CR598294	chromosome 1 open reading frame 66
482	chr1	244797328	244797777	4.19	0.00084694	transcription_start_site	+	244796428	244796428	1124	C1orf71	NM_152609	chromosome 1 open reading frame 71
922	chr1	208024013	208024363	3.93	0.00329864	transcription_start_site	-	208024513	208024513	325	C1orf74	BC039719	chromosome 1 open reading frame 74
1311	chr1	151873661	151873918	3.75	0.0148258	transcription_start_site	+	151873174	151873174	615	C1orf77	AF318362	chromosome 1 open reading frame 77
113	chr1	220953628	220953989	4.63	0.00082237	transcription_start_site	-	220952702	220952702	-1106	C1orf80	BC043142	chromosome 1 open reading frame 80
2118	chr1	92537695	92538044	3.4	0.0131493	transcription_start_site	+	92537203	92537203	666	C1orf82	BC031070	chromosome 1 open reading frame 82
291	chr1	54290461	54290910	4.36	0.00072846	transcription_start_site	+	54291847	54291847	-1161	C1orf83	AK096488	chromosome 1 open reading frame 83
467	chr1	43626842	43627791	4.19	0	transcription_start_site	+	43628142	43628142	-825	C1orf84	NM_182518	chromosome 1 open reading frame 84
4138	chr1	154531673	154532523	2.71	0.0229554	transcription_start_site	-	154532073	154532073	-25	C1orf85	NM_144580	chromosome 1 open reading frame 85
7952	chr1	111689770	111690519	1.57	0.0288958	transcription_start_site	+	111690717	111690717	-572	C1orf88	BC093891	chromosome 1 open reading frame 88
3913	chr1	16435733	16436591	2.79	0.0202572	transcription_start_site	-	16436033	16436033	-129	C1orf89	BC008702	chromosome 1 open reading frame 89
220	chr1	170767711	170768261	4.45	0.00094406	transcription_start_site	+	170768111	170768111	-125	C1orf9	NM_016227	chromosome 1 open reading frame 9
5526	chr1	32459812	32460961	2.27	0.00931532	transcription_start_site	-	32460513	32460513	126	C1orf91	BC004885	chromosome 1 open reading frame 91
2638	chr1	209622883	209623232	3.23	0.0192242	transcription_start_site	+	209622783	209622783	274	C1orf97	BC005997	chromosome 1 open reading frame 97
3961	chr12	30798315	30798664	2.79	0.0465901	transcription_start_site	-	30798715	30798715	225	C1QDC1	NM_023925	C1q domain containing 1
718	chr6	31974045	31974494	4.05	0.0057884	transcription_start_site	+	31973542	31973542	727	C2	AK096258	complement component 2
148	chr20	61038785	61039134	4.55	0	transcription_start_site	+	61039885	61039885	-925	C20orf11	NM_017896	chromosome 20 open reading frame 11
2257	chr20	42273445	42273794	3.35	0.00660866	transcription_start_site	-	42272845	42272845	-774	C20orf111	NM_016470	chromosome 20 open reading frame 111
2507	chr20	30536363	30536817	3.27	0.00897366	transcription_start_site	-	30534849	30534849	-1741	C20orf112	NM_080616	chromosome 20 open reading frame 112
437	chr20	3137555	3137904	4.23	0.00082237	transcription_start_site	-	3133296	3133296	-4433	C20orf116	BC007957	chromosome 20 open reading frame 116
1121	chr20	18396432	18396685	3.83	0.00759109	transcription_start_site	-	18396531	18396531	-27	C20orf12	AK131451	chromosome 20 open reading frame 12
2508	chr20	42537360	42537809	3.27	0.00897366	transcription_start_site	+	42537960	42537960	-375	C20orf121	NM_001039199	chromosome 20 open reading frame 121
112	chr20	35241687	35242141	4.63	0	transcription_start_site	-	35241405	35241405	-509	C20orf132	AK093432	chromosome 20 open reading frame 132
4945	chr20	31715864	31716213	2.47	0.0465901	transcription_start_site	+	31717964	31717964	-1925	C20orf134	NM_001024675	chromosome 20 open reading frame 134
4659	chr20	61965533	61965982	2.55	0.0411104	primary_transcript	+	61963294	61964785	1718	C20orf135	BC031949	chromosome 20 open reading frame 135
4945	chr20	31715864	31716213	2.47	0.0465901	primary_transcript	+	31713802	31715380	1447	C20orf144	BC032818	chromosome 20 open reading frame 144
2986	chr20	43954045	43954694	3.11	0.0131493	transcription_start_site	-	43949645	43949645	-4724	C20orf165	BC039607	chromosome 20 open reading frame 165
2501	chr20	34835463	34836012	3.27	0.00294737	transcription_start_site	-	34835615	34835615	-122	C20orf172	BC026011	chromosome 20 open reading frame 172
1629	chr20	57949350	57950506	3.59	0.00073611	transcription_start_site	+	57948950	57948950	978	C20orf177	BC054002	chromosome 20 open reading frame 177
1467	chr20	336064	336413	3.67	0.00203735	transcription_start_site	+	336693	336693	-454	C20orf18	BC014116	chromosome 20 open reading frame 18
646	chr20	19980195	19980944	4.07	0.00094406	transcription_start_site	+	19981195	19981195	-625	C20orf26	NM_015585	chromosome 20 open reading frame 26
2759	chr20	5041233	5041982	3.19	0.0270773	transcription_start_site	-	5041664	5041664	56	C20orf30	BC015113	chromosome 20 open reading frame 30
441	chr20	34288060	34288312	4.23	0.00263158	transcription_start_site	+	34287860	34287860	326	C20orf4	NM_015511	chromosome 20 open reading frame 4
936	chr20	54477291	54477549	3.91	0.00674764	transcription_start_site	+	54477120	54477120	300	C20orf43	BC003359	chromosome 20 open reading frame 43
6205	chr20	33462847	33463396	2.07	0.0456618	transcription_start_site	-	33463190	33463190	68	C20orf44	AK022742	chromosome 20 open reading frame 44
2010	chr20	33751305	33751860	3.43	0.0057884	primary_transcript	+	33750805	33752316	22	C20orf52	NM_080748	chromosome 20 open reading frame 52
4942	chr20	763310	763762	2.47	0.0465901	transcription_start_site	+	764710	764710	-1174	C20orf55	BC004222	chromosome 20 open reading frame 55
1628	chr20	13713881	13714930	3.59	0.00073611	transcription_start_site	-	13713532	13713532	-873	C20orf6	NM_016649	chromosome 20 open reading frame 6
2755	chr20	43996023	43996372	3.19	0.0110943	transcription_start_site	+	43996723	43996723	-525	C20orf67	NM_022104	chromosome 20 open reading frame 67
1628	chr20	13713881	13714930	3.59	0.00073611	transcription_start_site	+	13713694	13713694	711	C20orf7	NM_024120	chromosome 20 open reading frame 7
1469	chr20	17896072	17896523	3.67	0.00203735	transcription_start_site	+	17897761	17897761	-1463	C20orf72	BC016869	chromosome 20 open reading frame 72
1633	chr20	36094666	36095215	3.59	0.00329864	transcription_start_site	+	36095466	36095466	-525	C20orf77	NM_021215	chromosome 20 open reading frame 77
1112	chr20	10363989	10364549	3.83	0.00084694	transcription_start_site	+	10363950	10363950	319	C20orf94	NM_001009608	chromosome 20 open reading frame 94
4411	chr20	219313	219769	2.63	0.0366096	transcription_start_site	-	219390	219390	-151	C20orf96	NM_153269	chromosome 20 open reading frame 96
3310	chr21	32687512	32687761	2.99	0.0301187	primary_transcript	+	32687312	32688125	-82	C21orf119	BC007928	chromosome 21 open reading frame 119
1605	chr21	39738666	39739122	3.6	0.00163199	transcription_start_site	-	39739529	39739529	635	C21orf13	BC043006	chromosome 21 open reading frame 13
815	chr21	44584077	44584333	3.98	0.00343249	transcription_start_site	-	44583704	44583704	-501	C21orf2	BC031300	chromosome 21 open reading frame 2
2882	chr21	42219647	42220008	3.14	0.00897366	transcription_start_site	-	42219847	42219847	19	C21orf25	NM_199050	chromosome 21 open reading frame 25
4054	chr21	44376623	44376979	2.76	0.0233364	transcription_start_site	+	44377923	44377923	-1122	C21orf33	NM_198155	chromosome 21 open reading frame 33
1990	chr21	33064681	33065030	3.45	0.00329864	transcription_start_site	+	33066281	33066281	-1425	C21orf49	NM_001006116	chromosome 21 open reading frame 49
4283	chr21	33785950	33786402	2.68	0.0274536	transcription_start_site	-	33785893	33785893	-283	C21orf55	BC029509	chromosome 21 open reading frame 55
4274	chr21	46429529	46430178	2.68	0.0122078	transcription_start_site	-	46428773	46428773	-1080	C21orf56	BC084577	chromosome 21 open reading frame 56
1282	chr21	46529594	46530143	3.75	0	transcription_start_site	+	46530694	46530694	-825	C21orf57	NM_058181	chromosome 21 open reading frame 57
2229	chr21	46570082	46570337	3.37	0.0124505	transcription_start_site	-	46568213	46568213	-1996	C21orf58	NM_199071	chromosome 21 open reading frame 58
4052	chr21	29318508	29319057	2.76	0.0233364	transcription_start_site	-	29313563	29313563	-5219	C21orf6	NM_016940	chromosome 21 open reading frame 6
1990	chr21	33064681	33065030	3.45	0.00329864	transcription_start_site	-	33065869	33065869	1013	C21orf66	NM_016631	chromosome 21 open reading frame 66
1774	chr21	45184883	45185744	3.52	0.0004279	transcription_start_site	-	45184188	45184188	-1125	C21orf67	AY040088	chromosome 21 open reading frame 67
1774	chr21	45184883	45185744	3.52	0.0004279	transcription_start_site	+	45184382	45184382	931	C21orf70	NM_058190	chromosome 21 open reading frame 70
3793	chr21	39608245	39608800	2.83	0.00775623	transcription_start_site	-	39608756	39608756	233	C21orf87	AF426265	chromosome 21 open reading frame 87
791	chr21	18114013	18114562	3.98	0.00063412	transcription_start_site	-	18113553	18113553	-734	C21orf91	CR749496	chromosome 21 open reading frame 91
3628	chr22	23282542	23283201	2.88	0.0192242	transcription_start_site	-	23281275	23281275	-1596	C22orf13	BC070109	chromosome 22 open reading frame 13
2051	chr22	36680672	36681023	3.42	0.00450056	transcription_start_site	-	36679551	36679551	-1296	C22orf23	NM_032561	chromosome 22 open reading frame 23
2751	chr22	36999266	36999615	3.19	0.00897366	transcription_start_site	-	36998962	36998962	-478	C22orf5	NM_012264	chromosome 22 open reading frame 5
2849	chr2	185170137	185170586	3.15	0.0274536	transcription_start_site	+	185171337	185171337	-975	C2orf10	NM_194250	chromosome 2 open reading frame 10
3424	chr2	68546981	68547534	2.97	0.0366096	transcription_start_site	+	68548245	68548245	-987	C2orf13	NM_173545	chromosome 2 open reading frame 13
1819	chr2	99123316	99123765	3.51	0.0131493	transcription_start_site	+	99124616	99124616	-1075	C2orf15	BC021264	chromosome 2 open reading frame 15
3978	chr2	27659396	27659749	2.79	0.0465901	primary_transcript	+	27652892	27659091	3581	C2orf16	CR749335	chromosome 2 open reading frame 16
2545	chr2	219750397	219750970	3.24	0.00952258	transcription_start_site	+	219751197	219751197	-513	C2orf17	NM_024293	chromosome 2 open reading frame 17
2545	chr2	219750397	219750970	3.24	0.00952258	transcription_start_site	-	219749931	219749931	-752	C2orf24	NM_015680	chromosome 2 open reading frame 24
2847	chr2	150152023	150152472	3.15	0.0274536	transcription_start_site	-	150152486	150152486	238	C2orf25	BC023995	chromosome 2 open reading frame 25
1606	chr2	27289205	27289760	3.6	0.003663	transcription_start_site	+	27288762	27288762	720	C2orf28	BC021237	chromosome 2 open reading frame 28
92	chr2	53868120	53868676	4.67	0.00063412	transcription_start_site	+	53867723	53867723	675	C2orf30	BC022228	chromosome 2 open reading frame 30
561	chr2	44442022	44442371	4.14	0.00203735	transcription_start_site	+	44442594	44442594	-397	C2orf34	BC029359	chromosome 2 open reading frame 34
2339	chr2	171999665	172000224	3.33	0.0192242	transcription_start_site	+	171999073	171999073	871	C2orf37	CR933646	chromosome 2 open reading frame 37
251	chr2	73315412	73315961	4.41	0	transcription_start_site	-	73313864	73313864	-1822	C2orf7	NM_032319	chromosome 2 open reading frame 7
593	chr3	120699357	120699606	4.12	0.00757895	transcription_start_site	+	120700057	120700057	-575	C3orf1	NM_016589	chromosome 3 open reading frame 1
5235	chr3	114221350	114222210	2.36	0.0194303	transcription_start_site	-	114221270	114221270	-510	C3orf17	CR749341	chromosome 3 open reading frame 17
3134	chr3	14667872	14668121	3.06	0.0439271	transcription_start_site	+	14668272	14668272	-275	C3orf19	NM_016474	chromosome 3 open reading frame 19
4682	chr3	196473366	196474323	2.54	0.0151614	transcription_start_site	-	196473166	196473166	-678	C3orf21	NM_152531	chromosome 3 open reading frame 21
897	chr3	123584012	123584463	3.94	0.00329864	transcription_start_site	+	123585712	123585712	-1474	C3orf28	NM_014367	chromsome 3 open reading frame 28
1641	chr3	197922928	197923277	3.59	0.00897366	transcription_start_site	-	197923465	197923465	362	C3orf34	AK058155	chromosome 3 open reading frame 34
3599	chr3	88280798	88281247	2.89	0.0366096	transcription_start_site	+	88281798	88281798	-775	C3orf38	BC024188	chromosome 3 open reading frame 38
3322	chr3	145172002	145173159	2.98	0.00584795	transcription_start_site	+	145173602	145173602	-1021	C3orf58	BC037293	chromosome 3 open reading frame 58
4962	chr3	49032235	49032884	2.45	0.0363129	transcription_start_site	+	49032911	49032911	-351	C3orf60	NM_199074	chromosome 3 open reading frame 60
3895	chr3	120669788	120670237	2.8	0.0411104	transcription_start_site	+	120670488	120670488	-475	C3orf9	NM_152305	chromosome 3 open reading frame 9
1534	chr4	147661919	147662479	3.65	0.00660866	transcription_start_site	-	147662319	147662319	120	C4orf13	NM_001030316	chromosome 4 open reading frame 13
505	chr4	57539465	57540515	4.17	0.00084694	transcription_start_site	-	57538583	57538583	-1407	C4orf14	NM_032313	chromosome 4 open reading frame 14
1698	chr4	113371530	113371979	3.57	0.00294737	transcription_start_site	+	113372429	113372429	-674	C4orf16	NM_018569	chromosome 4 open reading frame 16
53	chr4	113777107	113777556	4.78	0	transcription_start_site	-	113777505	113777505	173	C4orf21	NM_018392	chromosome 4 open reading frame 21
501	chr4	2933640	2934489	4.17	0	transcription_start_site	-	2934858	2934858	793	C4orf9	BC026035	chromosome 4 open reading frame 9
1700	chr5	133333177	133333626	3.57	0.003663	transcription_start_site	-	133332377	133332377	-1024	C5orf15	NM_020199	chromosome 5 open reading frame 15
4044	chr5	140995778	140996127	2.77	0.0465901	transcription_start_site	+	140996778	140996778	-825	C5orf16	NM_173828	chromosome 5 open reading frame 16
1898	chr5	31567357	31567906	3.48	0.00500431	transcription_start_site	+	31568150	31568150	-518	C5orf22	BC032845	chromosome 5 open reading frame 22
13	chr5	153398851	153399413	5	0	transcription_start_site	-	153398626	153398626	-506	C5orf3	BC011414	chromosome 5 open reading frame 3
2680	chr5	137396919	137397776	3.21	0.00099305	transcription_start_site	-	137396673	137396673	-674	C5orf5	BC048965	chromosome 5 open reading frame 5
234	chr6	34773003	34773361	4.43	0.00163199	transcription_start_site	-	34772603	34772603	-579	C6orf106	NM_022758	chromosome 6 open reading frame 106
1678	chr6	34866972	34867521	3.58	0.0161896	transcription_start_site	+	34867772	34867772	-525	C6orf107	NM_017754	chromosome 6 open reading frame 107
2451	chr6	117096152	117096603	3.3	0.0274536	transcription_start_site	-	117096634	117096634	256	C6orf113	BC016879	chromosome 6 open reading frame 113
1045	chr6	13593894	13594343	3.86	0.00897366	transcription_start_site	-	13594394	13594394	275	C6orf114	NM_033069	chromosome 6 open reading frame 114
1267	chr6	37334225	37335274	3.77	0.0110943	transcription_start_site	-	37333390	37333390	-1359	C6orf128	BC029657	chromosome 6 open reading frame 128
1905	chr6	37575176	37576235	3.48	0.00775623	transcription_start_site	-	37575676	37575676	-29	C6orf129	NM_138493	chromosome 6 open reading frame 129
1248	chr6	41147287	41147736	3.77	0.003663	transcription_start_site	-	41148166	41148166	654	C6orf130	NM_145063	chromosome 6 open reading frame 130
1674	chr6	30702631	30702980	3.58	0.0161896	transcription_start_site	+	30702687	30702687	118	C6orf134	BC025755	chromosome 6 open reading frame 134
121	chr6	49539154	49539503	4.61	0.00089459	transcription_start_site	+	49539064	49539064	264	C6orf139	BC016279	chromosome 6 open reading frame 139
419	chr6	5206835	5207393	4.24	0.00329864	transcription_start_site	-	5206167	5206167	-947	C6orf149	NM_020408	chromosome 6 open reading frame 149
3272	chr6	7535130	7535579	3.01	0.0411104	transcription_start_site	+	7535430	7535430	-75	C6orf151	NM_152551	chromosome 6 open reading frame 151
1934	chr6	88173939	88174293	3.48	0.0192242	transcription_start_site	+	88174439	88174439	-323	C6orf165	NM_001031743	chromosome 6 open reading frame 165
1656	chr6	88468845	88469502	3.58	0.00356154	transcription_start_site	-	88468645	88468645	-528	C6orf166	BC003042	chromosome 6 open reading frame 166
4973	chr6	126702662	126703411	2.45	0.0456618	transcription_start_site	+	126702999	126702999	37	C6orf173	BC046178	chromosome 6 open reading frame 173
1685	chr6	109521670	109522023	3.58	0.0161896	transcription_start_site	+	109523053	109523053	-1206	C6orf182	BC064365	chromosome 6 open reading frame 182
5280	chr6	133160940	133162092	2.35	0.0127042	transcription_start_site	-	133161440	133161440	-76	C6orf192	NM_052831	chromosome 6 open reading frame 192
3014	chr6	110118560	110119109	3.11	0.0366096	transcription_start_site	-	110119113	110119113	278	C6orf199	NM_145025	chromosome 6 open reading frame 199
731	chr6	31778567	31778816	4.05	0.0148258	transcription_start_site	+	31782662	31782662	-3970	C6orf21	NM_001003693	chromosome 6 open reading frame 21
422	chr6	151814314	151814863	4.24	0.00329864	transcription_start_site	+	151815114	151815114	-525	C6orf211	NM_024573	chromosome 6 open reading frame 211
3886	chr6_random	1544175	1544524	2.8	0.0366096	transcription_start_site	-	1544675	1544675	325	C6orf35	NM_018452	chromosome 6 open reading frame 35
83	chr6	31740235	31740584	4.71	0.00072846	transcription_start_site	-	31736528	31736528	-3881	C6orf47	NM_021184	chromosome 6 open reading frame 47
3292	chr6	111385855	111386304	3.01	0.0411104	transcription_start_site	+	111386455	111386455	-375	C6orf51	NM_138408	chromosome 6 open reading frame 51
1692	chr6	10803373	10803635	3.58	0.0348157	transcription_start_site	-	10802824	10802824	-680	C6orf52	BC016820	chromosome 6 open reading frame 52
3542	chr6	142510102	142510451	2.92	0.0465901	transcription_start_site	+	142510108	142510108	168	C6orf55	BC005937	chromosome 6 open reading frame 55
3277	chr6	24827507	24827856	3.01	0.0411104	transcription_start_site	-	24827382	24827382	-299	C6orf62	NM_030939	chromosome 6 open reading frame 62
1935	chr6	97452876	97453227	3.48	0.0192242	transcription_start_site	-	97452476	97452476	-575	C6orf66	NM_014165	chromosome 6 open reading frame 66
1054	chr6	169892645	169893494	3.86	0.00897366	transcription_start_site	+	169893645	169893645	-575	C6orf70	NM_018341	chromosome 6 open reading frame 70
2462	chr6	126349468	126349718	3.3	0.0439271	transcription_start_site	+	126349323	126349323	270	C6orf75	NM_021820	chromosome 6 open reading frame 75
422	chr6	151814314	151814863	4.24	0.00329864	transcription_start_site	-	151814952	151814952	363	C6orf96	NM_017909	chromosome 6 open reading frame 96
3307	chr7	150410484	150411033	2.99	0.0140562	transcription_start_site	-	150411021	150411021	262	C7orf21	NM_031434	chromosome 7 open reading frame 21
1782	chr7	86686467	86686816	3.52	0.0110943	transcription_start_site	-	86686967	86686967	325	C7orf23	NM_024315	chromosome 7 open reading frame 23
3036	chr7	30511377	30511926	3.08	0.0122078	transcription_start_site	-	30510977	30510977	-674	C7orf24	NM_024051	chromosome 7 open reading frame 24
1382	chr7	39571933	39572282	3.7	0.00660866	transcription_start_site	+	39572533	39572533	-425	C7orf36	NM_020192	chromosome 7 open reading frame 36
6972	chr8	90982768	90983617	1.85	0.0345201	transcription_start_site	+	90983268	90983268	-75	C8orf1	NM_004337	chromosome 8 open reading frame 1
3433	chr8	11020484	11020833	2.97	0.0370279	transcription_start_site	-	11020984	11020984	325	C8orf15	NM_001033662	chromosome 8 open reading frame 15
3433	chr8	11020484	11020833	2.97	0.0370279	primary_transcript	-	11021389	11025155	2613	C8orf16	NM_001014439	chromosome 8 open reading frame 16
3360	chr8	126171877	126172826	2.97	0.00320057	transcription_start_site	+	126173276	126173276	-924	C8orf36	BC032797	chromosome 8 open reading frame 36
1995	chr8	96350813	96351272	3.45	0.0057884	transcription_start_site	-	96350613	96350613	-429	C8orf37	NM_177965	chromosome 8 open reading frame 37
95	chr8	42514914	42515371	4.66	0	transcription_start_site	+	42515912	42515912	-769	C8orf40	BC013035	chromosome 8 open reading frame 40
64	chr8	67742606	67742957	4.74	0	transcription_start_site	+	67742406	67742406	375	C8orf44	BC014448	chromosome 8 open reading frame 44
503	chr8	79740284	79740633	4.17	0.00063412	transcription_start_site	+	79740884	79740884	-425	C8orf70	NM_016010	chromosome 8 open reading frame 70
1062	chr8	146198378	146198727	3.85	0.00084694	transcription_start_site	+	146199000	146199000	-447	C8orf77	BC046439	chromosome 8 open reading frame 77
1732	chr9	95255195	95256153	3.55	0.00083542	primary_transcript	+	95253993	95333508	-38076	C9orf10	AF214738	chromosome 9 open reading frame 10
1732	chr9	95255195	95256153	3.55	0.00083542	transcription_start_site	-	95255695	95255695	21	C9orf10OS	NM_198841	chromosome 9 open reading frame 10 opposite strand
4368	chr9	129517378	129517727	2.64	0.0411104	primary_transcript	+	129512798	129518102	2102	C9orf117	NM_001012502	chromosome 9 open reading frame 117
3166	chr9	130078389	130078838	3.05	0.0192242	transcription_start_site	+	130078245	130078245	368	C9orf119	XM_372143	chromosome 9 open reading frame 119
3143	chr9	7789699	7790255	3.05	0.00775623	transcription_start_site	-	7789799	7789799	-178	C9orf123	NM_033428	chromosome 9 open reading frame 123
1564	chr9	103336077	103336426	3.63	0.00450056	transcription_start_site	-	103335551	103335551	-700	C9orf125	BC033550	chromosome 9 open reading frame 125
3163	chr9	35805342	35805796	3.05	0.0192242	primary_transcript	-	35806406	35818744	7006	C9orf128	BX648702	chromosome 9 open reading frame 128
4636	chr9	97676903	97677359	2.56	0.0465901	transcription_start_site	-	97678076	97678076	945	C9orf130	XM_379656	chromosome 9 open reading frame 130
7110	chr9	99724173	99725029	1.82	0.0406358	transcription_start_site	-	99724653	99724653	52	C9orf156	BC002863	chromosome 9 open reading frame 156
842	chr9	138496169	138496721	3.96	0	transcription_start_site	+	138497767	138497767	-1322	C9orf163	BC036221	chromosome 9 open reading frame 163
849	chr9	123961010	123961359	3.96	0.00084694	transcription_start_site	+	123962010	123962010	-825	C9orf18	NM_198469	chromosome 9 open reading frame 18
5981	chr9	34447510	34448059	2.15	0.0456618	transcription_start_site	-	34448568	34448568	783	C9orf25	NM_147202	chromosome 9 open reading frame 25
2173	chr9	139633970	139634523	3.39	0.00897366	transcription_start_site	-	139633070	139633070	-1176	C9orf37	NM_032937	chromosome 9 open reading frame 37
280	chr9	70583983	70584432	4.38	0.00082237	transcription_start_site	+	70584783	70584783	-575	C9orf42	NM_138333	chromosome 9 open reading frame 42
1764	chr9	115213074	115213328	3.55	0.0148258	transcription_start_site	+	115212842	115212842	359	C9orf43	BC026884	chromosome 9 open reading frame 43
841	chr9	110734981	110735630	3.96	0	transcription_start_site	+	110736281	110736281	-975	C9orf6	NM_017832	chromosome 9 open reading frame 6
1744	chr9	27563805	27564564	3.55	0.0057884	transcription_start_site	-	27563842	27563842	-342	C9orf72	NM_145005	chromosome 9 open reading frame 72
2927	chr9	130173660	130173909	3.14	0.0348157	transcription_start_site	+	130173474	130173474	310	C9orf74	BC011620	chromosome 9 open reading frame 74
4370	chr9	139219103	139219552	2.64	0.0411104	transcription_start_site	-	139214378	139214378	-4949	C9orf75	NM_173691	chromosome 9 open reading frame 75
76	chr9	85783632	85784081	4.71	0	transcription_start_site	+	85785516	85785516	-1659	C9orf76	BC039999	chromosome 9 open reading frame 76
573	chr9	73714142	73714891	4.13	0	primary_transcript	-	73669887	73715968	-21589	C9orf77	NM_001025780	chromosome 9 open reading frame 77
1748	chr9	131636373	131636922	3.55	0.0057884	transcription_start_site	-	131637346	131637346	698	C9orf78	BC007664	chromosome 9 open reading frame 78
2414	chr9	114519708	114520057	3.3	0.0110943	transcription_start_site	-	114520206	114520206	323	C9orf80	BC065210	chromosome 9 open reading frame 80
3162	chr9	26883125	26883574	3.05	0.0192242	transcription_start_site	-	26882802	26882802	-547	C9orf82	BC014658	chromosome 9 open reading frame 82
573	chr9	73714142	73714891	4.13	0	transcription_start_site	+	73716242	73716242	-1725	C9orf85	NM_182505	chromosome 9 open reading frame 85
2661	chr9	129869599	129869948	3.22	0.0131493	transcription_start_site	-	129869266	129869266	-507	C9orf90	BC021580	chromosome 9 open reading frame 90
2443	chr9	116412760	116413009	3.3	0.0270773	transcription_start_site	+	116413460	116413460	-575	C9orf91	NM_153045	chromosome 9 open reading frame 91
840	chr9	76893778	76894839	3.96	0	transcription_start_site	-	76892953	76892953	-1355	C9orf95	BC036804	chromosome 9 open reading frame 95
579	chr9	135231504	135231853	4.13	0.00072846	transcription_start_site	+	135233104	135233104	-1425	C9orf96	BC036504	chromosome 9 open reading frame 96
1166	chr9	99434828	99435177	3.8	0.00203735	transcription_start_site	-	99435420	99435420	417	C9orf97	BC035604	chromosome 9 open reading frame 97
2831	chr13	48873100	48874551	3.15	0.0274536	transcription_start_site	-	48873500	48873500	-325	CAB39L	BC010993	calcium binding protein 39-like
4213	chrX	48978478	48979427	2.7	0.00775623	transcription_start_site	-	48976777	48976777	-2175	CACNA1F	NM_005183	calcium channel, voltage-dependent, alpha 1F subunit
2235	chr17	34609528	34610177	3.37	0.0131493	transcription_start_site	-	34607427	34607427	-2425	CACNB1	NM_199247	calcium channel, voltage-dependent, beta 1 subunit
2611	chr1	173234293	173235042	3.23	0.00320057	transcription_start_site	+	173235193	173235193	-525	CACYBP	NM_001007214	calcyclin binding protein
1606	chr2	27289205	27289760	3.6	0.003663	transcription_start_site	+	27293761	27293761	-4278	CAD	NM_004341	carbamoyl-phosphate synthetase 2, aspartate transcarbamylase, and dihydroorotase
170	chr6	7335504	7335953	4.52	0.00084694	transcription_start_site	-	7334941	7334941	-787	CAGE1	NM_205864	cancer antigen 1
4772	chr12	52407086	52408049	2.52	0.00531632	transcription_start_site	-	52407508	52407508	-59	CALCOCO1	AK027881	calcium binding and coiled-coil domain 1
2839	chr2	47257754	47258209	3.15	0.0274536	transcription_start_site	-	47257159	47257159	-822	CALM2	BC008437	calmodulin 2 (phosphorylase kinase, delta)
4200	chr19	16468351	16468603	2.71	0.0490018	transcription_start_site	-	16468003	16468003	-474	CALR3	NM_145046	calreticulin 3
2025	chr7	128165980	128166329	3.43	0.0131493	transcription_start_site	+	128166671	128166671	-516	CALU	NM_001219	calumenin
3469	chr4	114903477	114903838	2.96	0.0314475	transcription_start_site	-	114902177	114902177	-1480	CAMK2D	NM_172127	calcium/calmodulin-dependent protein kinase (CaM kinase) II delta
607	chr5	134102329	134102578	4.11	0.00930899	transcription_start_site	+	134102104	134102104	349	CAMLG	NM_001745	calcium modulating ligand
3621	chr1	7753215	7753764	2.88	0.0167952	primary_transcript	+	6767970	7752351	493329	CAMTA1	NM_015215	calmodulin binding transcription activator 1
1975	chr17	4811332	4811781	3.46	0.0110943	primary_transcript	-	4812012	4817230	3064	CAMTA2	BC016163	calmodulin binding transcription activator 2
831	chr12	65948615	65949168	3.97	0.00097466	transcription_start_site	+	65949415	65949415	-523	CAND1	NM_018448	cullin-associated and neddylation-dissociated 1
767	chr1	40279014	40279463	4.01	0.00203735	transcription_start_site	+	40279024	40279024	214	CAP1	BC013963	CAP, adenylate cyclase-associated protein 1 (yeast)
2584	chr2	241174024	241174373	3.24	0.0233364	transcription_start_site	+	241174824	241174824	-625	CAPN10	NM_023084	calpain 10
80	chr1	112964989	112965347	4.71	0.00057837	transcription_start_site	+	112963989	112963989	1179	CAPZA1	NM_006135	capping protein (actin filament) muscle Z-line, alpha 1
980	chr12	25239882	25240237	3.88	0.0057884	transcription_start_site	-	25239361	25239361	-698	CASC1	NM_018272	cancer susceptibility candidate 1
2140	chr10	119794794	119795643	3.39	0	transcription_start_site	+	119796324	119796324	-1105	CASC2	BC036393	cancer susceptibility candidate 2
2470	chr17	35549617	35550066	3.29	0.00594966	transcription_start_site	+	35550099	35550099	-257	CASC3	NM_007359	cancer susceptibility candidate 3
255	chr15	42367320	42367669	4.41	0.00089459	transcription_start_site	+	42368220	42368220	-725	CASC4	NM_177974	cancer susceptibility candidate 4
3074	chr15	38672838	38674087	3.06	0.0140562	transcription_start_site	+	38673738	38673738	-275	CASC5	NM_170589	cancer susceptibility candidate 5
2104	chr2	201756316	201756578	3.42	0.0348157	transcription_start_site	+	201756162	201756162	285	CASP10	AJ487679	caspase 10, apoptosis-related cysteine peptidase
2261	chr7	142696023	142696975	3.34	0	transcription_start_site	+	142696802	142696802	-303	CASP2	U13022	caspase 2, apoptosis-related cysteine peptidase (neural precursor cell expressed, developmentally down-regulated 2)
3742	chr4	185806495	185806944	2.87	0.0366096	transcription_start_site	-	185807575	185807575	855	CASP3	BC016926	caspase 3, apoptosis-related cysteine peptidase
2341	chr2	201833547	201833905	3.33	0.0192242	primary_transcript	+	201806425	201860677	175	CASP8	NM_001228	caspase 8, apoptosis-related cysteine peptidase
3289	chr6	90595980	90596532	3.01	0.0411104	transcription_start_site	+	90596378	90596378	-122	CASP8AP2	NM_012115	CASP8 associated protein 2
1430	chr15	41729131	41729380	3.69	0.0250534	transcription_start_site	-	41728335	41728335	-920	CATSPER2	BC064387	cation channel, sperm associated 2
1139	chr10	74055343	74055792	3.81	0.00203735	transcription_start_site	-	74055830	74055830	262	CBARA1	BC016641	calcium binding atopy-related autoantigen 1
1378	chr16	65619650	65619899	3.71	0.00930899	transcription_start_site	+	65620550	65620550	-775	CBFB	NM_022845	core-binding factor, beta subunit
2301	chr3	107071077	107071734	3.33	0.00594966	transcription_start_site	-	107070577	107070577	-828	CBLB	NM_170662	Cas-Br-M (murine) ecotropic retroviral transforming sequence b
1775	chr7	107170159	107171208	3.52	0.00154799	transcription_start_site	+	107171821	107171821	-1137	CBLL1	NM_024814	Cas-Br-M (murine) ecotropic retroviral transforming sequence-like 1
1695	chr4	170167497	170168978	3.57	0	transcription_start_site	-	170167997	170167997	-240	CBR4	NM_032783	carbonyl reductase 4
162	chr9	70046911	70047165	4.54	0.00210526	transcription_start_site	+	70046708	70046708	330	CBWD1	AY320414	COBW domain containing 1
187	chr2	113911852	113912301	4.5	0.00072846	transcription_start_site	+	113911852	113911852	224	CBWD2	NM_172003	COBW domain containing 2
162	chr9	70046911	70047165	4.54	0.00210526	transcription_start_site	+	70046704	70046704	334	CBWD3	NM_201453	COBW domain containing 3
208	chr9	69729427	69729976	4.46	0	transcription_start_site	-	69729927	69729927	225	CBWD5	NM_001024916	COBW domain containing 5
958	chr17	43532960	43533309	3.89	0.00329864	transcription_start_site	-	43533360	43533360	225	CBX1	BC021302	chromobox homolog 1 (HP1 beta homolog Drosophila )
132	chr7	26205423	26205877	4.58	0.00063412	transcription_start_site	+	26207623	26207623	-1973	CBX3	BC000954	chromobox homolog 3 (HP1 gamma homolog, Drosophila)
972	chr12	52961063	52961612	3.88	0.00105263	transcription_start_site	-	52960151	52960151	-1186	CBX5	NM_012117	chromobox homolog 5 (HP1 alpha homolog, Drosophila)
2172	chr9	130683678	130684027	3.39	0.00897366	transcription_start_site	-	130684029	130684029	176	CCBL1	BC033685	cysteine conjugate-beta lyase%3B cytoplasmic (glutamine transaminase K, kyneurenine aminotransferase)
4062	chr16	56128705	56129754	2.74	0.0314475	transcription_start_site	-	56127978	56127978	-1251	CCDC102A	NM_033212	coiled-coil domain containing 102A
1254	chr3	46992742	46993191	3.77	0.0057884	transcription_start_site	-	46993242	46993242	275	CCDC12	NM_144716	coiled-coil domain containing 12
944	chr11	124328226	124328975	3.89	0.0004279	transcription_start_site	+	124329226	124329226	-625	CCDC15	NM_025004	coiled-coil domain containing 15
650	chr17	30313288	30313637	4.07	0.00163199	primary_transcript	+	30312716	30314237	-14	CCDC16	BC011584	coiled-coil domain containing 16
3365	chr1	93417707	93418356	2.97	0.0140562	transcription_start_site	+	93418507	93418507	-475	CCDC18	NM_206886	coiled-coil domain containing 18
4213	chrX	48978478	48979427	2.7	0.00775623	transcription_start_site	+	48978954	48978954	-1	CCDC22	NM_014008	coiled-coil domain containing 22
628	chr8	27686230	27686679	4.09	0.00094406	transcription_start_site	-	27686089	27686089	-365	CCDC25	NM_018246	coiled-coil domain containing 25
236	chr6	139135749	139136198	4.43	0.00163199	transcription_start_site	+	139136349	139136349	-375	CCDC28A	NM_015439	coiled-coil domain containing 28A
2079	chr15	38648144	38648893	3.42	0.0161896	transcription_start_site	-	38644544	38644544	-3974	CCDC32	NM_052849	coiled-coil domain containing 32
2288	chr12	94860001	94860450	3.34	0.0192242	transcription_start_site	-	94860507	94860507	281	CCDC38	BC095479	coiled-coil domain containing 38
2406	chr4	41849351	41849900	3.3	0.00594966	transcription_start_site	-	41849451	41849451	-174	CCDC4	NM_207406	coiled-coil domain containing 4
984	chr12	93377212	93377561	3.88	0.0057884	transcription_start_site	-	93377612	93377612	225	CCDC41	NM_016122	coiled-coil domain containing 41
3511	chr17	40122756	40123105	2.94	0.0314475	transcription_start_site	-	40122657	40122657	-273	CCDC43	BC047776	coiled-coil domain containing 43
410	chr17	59934125	59934680	4.24	0	transcription_start_site	+	59933619	59933619	783	CCDC45	BC009518	coiled-coil domain containing 45
528	chr17	59203698	59203947	4.15	0.00759109	transcription_start_site	-	59204642	59204642	819	CCDC47	BC008905	coiled-coil domain containing 47
1569	chr17	34209991	34210345	3.63	0.00660866	primary_transcript	-	34210972	34235115	12875	CCDC49	BC008833	coiled-coil domain containing 49
3381	chr18	41938922	41939377	2.97	0.0192242	transcription_start_site	+	41938359	41938359	790	CCDC5	BC005958	coiled-coil domain containing 5 (spindle associated)
4193	chr3	48456089	48456438	2.71	0.0465901	transcription_start_site	-	48456523	48456523	259	CCDC51	BC011993	coiled-coil domain containing 51
2314	chr3	114716193	114716542	3.33	0.0161896	transcription_start_site	-	114716643	114716643	275	CCDC52	BC036951	coiled-coil domain containing 52
2233	chr17	25467759	25468108	3.37	0.0131493	transcription_start_site	+	25467959	25467959	-25	CCDC55	NM_032141	coiled-coil domain containing 55
945	chr17	38202963	38204012	3.89	0.00073611	primary_transcript	-	38203178	38204230	216	CCDC56	BC002698	coiled-coil domain containing 56
897	chr3	123584012	123584463	3.94	0.00329864	transcription_start_site	-	123584764	123584764	526	CCDC58	BC062725	coiled-coil domain containing 58
1178	chr12	81275654	81276203	3.79	0.00212414	transcription_start_site	-	81276293	81276293	364	CCDC59	BC020647	coiled-coil domain containing 59
3327	chr10	61337219	61338274	2.98	0.00952258	transcription_start_site	-	61336314	61336314	-1432	CCDC6	NM_005436	coiled-coil domain containing 6
3892	chr3	56565535	56566084	2.8	0.0411104	transcription_start_site	+	56566230	56566230	-420	CCDC66	NM_001012506	coiled-coil domain containing 66
4193	chr3	48456089	48456438	2.71	0.0465901	transcription_start_site	+	48456687	48456687	-423	CCDC72	BC080531	coiled-coil domain containing 72
186	chr2	37165264	37165619	4.5	0.00072846	transcription_start_site	+	37165166	37165166	275	CCDC75	BC071798	coiled-coil domain containing 75
759	chr1	100370420	100371878	4.01	0.0004279	transcription_start_site	+	100371296	100371296	-147	CCDC76	BC075811	coiled-coil domain containing 76
270	chr11	95763161	95763519	4.4	0.00063412	transcription_start_site	-	95762709	95762709	-631	CCDC82	NM_024725	coiled-coil domain containing 82
551	chr11	118373361	118374210	4.14	0.00089459	transcription_start_site	+	118374061	118374061	-275	CCDC84	NM_198489	coiled-coil domain containing 84
822	chr11	65413186	65413435	3.98	0.00757895	transcription_start_site	+	65414450	65414450	-1139	CCDC85B	NM_006848	coiled-coil domain containing 85B
1147	chr11	66117465	66117914	3.81	0.00329864	transcription_start_site	-	66117130	66117130	-559	CCDC87	BC034469	coiled-coil domain containing 87
3072	chr12	123024429	123024986	3.06	0.0140562	transcription_start_site	-	123023116	123023116	-1591	CCDC92	NM_025140	coiled-coil domain containing 92
4476	chr4	7096867	7097716	2.61	0.00592105	transcription_start_site	-	7095625	7095625	-1666	CCDC96	BC105055	coiled-coil domain containing 96
284	chr19	46508133	46508388	4.38	0.00210526	transcription_start_site	+	46507933	46507933	327	CCDC97	NM_052848	coiled-coil domain containing 97
2440	chr5	168942554	168943003	3.3	0.0192242	transcription_start_site	+	168943354	168943354	-575	CCDC99	NM_017785	coiled-coil domain containing 99
2444	chr6	31234638	31235087	3.3	0.0274536	transcription_start_site	-	31233519	31233519	-1343	CCHCR1	NM_019052	coiled-coil alpha-helical rod protein 1
854	chr7	45033609	45033958	3.96	0.00329864	transcription_start_site	+	45033509	45033509	274	CCM2	NM_001029835	cerebral cavernous malformation 2
1941	chr4	122963842	122964091	3.48	0.0270773	transcription_start_site	-	122964330	122964330	363	CCNA2	BC104783	cyclin A2
405	chr14	19870797	19871446	4.25	0.0004279	transcription_start_site	-	19871297	19871297	175	CCNB1IP1	NM_182849	cyclin B1 interacting protein 1
2353	chr15	57184011	57184368	3.33	0.0370279	transcription_start_site	+	57184611	57184611	-421	CCNB2	NM_004701	cyclin B2
4280	chr5	162796354	162797103	2.68	0.0273057	transcription_start_site	+	162797154	162797154	-425	CCNG1	NM_004060	cyclin G1
3214	chr4	78296150	78296799	3.04	0.0122078	transcription_start_site	+	78297401	78297401	-926	CCNG2	BC032518	cyclin G2
1517	chr5	86744092	86744441	3.66	0.00897366	transcription_start_site	-	86744441	86744441	174	CCNH	BC022351	cyclin H
1119	chr4	78216583	78217241	3.83	0.00450056	transcription_start_site	-	78216149	78216149	-763	CCNI	BC004975	cyclin I
1175	chr14	99017891	99018651	3.79	0.00120992	transcription_start_site	+	99017512	99017512	759	CCNK	BC015935	cyclin K
2073	chr3	158361276	158361936	3.42	0.0131493	transcription_start_site	-	158361176	158361176	-430	CCNL1	NM_020307	cyclin L1
5013	chr1	1325352	1326101	2.44	0.0363129	transcription_start_site	-	1324571	1324571	-1155	CCNL2	AY116620	cyclin L2
982	chr12	47396548	47396897	3.88	0.0057884	transcription_start_site	-	47397048	47397048	325	CCNT1	NM_001240	cyclin T1
1435	chr2	135391862	135392120	3.69	0.0250534	transcription_start_site	+	135392862	135392862	-871	CCNT2	NM_001241	cyclin T2
1147	chr11	66117465	66117914	3.81	0.00329864	transcription_start_site	+	66117269	66117269	420	CCS	BC105016	copper chaperone for superoxide dismutase
614	chr1	154573934	154574368	4.1	0.00163199	transcription_start_site	-	154574672	154574672	521	CCT3	BC008019	chaperonin containing TCP1, subunit 3 (gamma)
1916	chr5	10304136	10304585	3.48	0.0131493	transcription_start_site	+	10303461	10303461	899	CCT5	CR616179	chaperonin containing TCP1, subunit 5 (epsilon)
726	chr7	56087571	56087820	4.05	0.00930899	transcription_start_site	+	56086955	56086955	740	CCT6A	BC106941	chaperonin containing TCP1, subunit 6A (zeta 1)
650	chr17	30313288	30313637	4.07	0.00163199	transcription_start_site	-	30312619	30312619	-843	CCT6B	NM_006584	chaperonin containing TCP1, subunit 6B (zeta 2)
251	chr2	73315412	73315961	4.41	0	transcription_start_site	+	73314958	73314958	728	CCT7	BC019296	chaperonin containing TCP1, subunit 7 (eta)
2221	chr21	29368081	29368440	3.37	0.00450056	transcription_start_site	-	29367881	29367881	-379	CCT8	NM_006585	chaperonin containing TCP1, subunit 8 (theta)
2461	chr6	109810940	109811289	3.3	0.0439271	transcription_start_site	-	109810353	109810353	-761	CD164	D14043	CD164 molecule, sialomucin
4598	chr16	28850478	28851227	2.58	0.0411104	transcription_start_site	+	28850840	28850840	12	CD19	AK130657	CD19 molecule
2197	chr6	47552499	47553048	3.39	0.0233364	transcription_start_site	+	47553898	47553898	-1124	CD2AP	BC069444	CD2-associated protein
4600	chr16	30275028	30275377	2.58	0.0411104	transcription_start_site	-	30274128	30274128	-1074	CD2BP2	NM_006110	CD2 (cytoplasmic tail) binding protein 2
2515	chr19	50601906	50602255	3.26	0.00897366	transcription_start_site	+	50601789	50601789	291	CD3EAP	BC038992	CD3e molecule, epsilon associated protein
2385	chr1	158947709	158948058	3.32	0.0161896	transcription_start_site	-	158948209	158948209	325	CD48	BC016182	CD48 molecule
213	chr1	26516620	26517069	4.45	0.00094406	transcription_start_site	+	26516997	26516997	-152	CD52	NM_001803	CD52 molecule
1882	chr1	111217143	111217598	3.49	0.0110943	transcription_start_site	+	111217314	111217314	56	CD53	BC040693	CD53 molecule
2725	chr17	7416067	7416416	3.2	0.0192242	transcription_start_site	+	7417504	7417504	-1262	CD68	NM_001251	CD68 molecule
371	chr3	123279339	123279792	4.29	0.00089459	transcription_start_site	+	123279439	123279439	126	CD86	NM_006889	CD86 molecule
583	chr13	48719498	48719849	4.13	0.00203735	transcription_start_site	+	48720077	48720077	-403	CDADC1	BC032889	cytidine and dCMP deaminase domain containing 1
2819	chr10	62209016	62209569	3.15	0.0161896	transcription_start_site	+	62209916	62209916	-623	CDC2	NM_033379	cell division cycle 2, G1 to S and G2 to M
4426	chr1	43596422	43597671	2.62	0	transcription_start_site	+	43597212	43597212	-165	CDC20	BC012827	CDC20 cell division cycle 20 homolog (S. cerevisiae)
603	chr5	137576418	137576867	4.11	0.00203735	transcription_start_site	-	137576890	137576890	247	CDC23	BC017713	CDC23 (cell division cycle 23, yeast, homolog)
4042	chr5	137695815	137696169	2.77	0.0465901	transcription_start_site	-	137695415	137695415	-577	CDC25C	NM_022809	cell division cycle 25C
848	chr9	115078110	115078868	3.96	0.00084694	transcription_start_site	-	115077690	115077690	-799	CDC26	NM_139286	cell division cycle 26
2485	chr17	42622064	42622416	3.29	0.0161896	transcription_start_site	-	42621664	42621664	-576	CDC27	NM_001256	cell division cycle 27
932	chr1	1645123	1645372	3.93	0.0102696	transcription_start_site	-	1645635	1645635	387	CDC2L1	U04817	cell division cycle 2-like 1 (PITSLRE proteins)
932	chr1	1645123	1645372	3.93	0.0102696	transcription_start_site	-	1645623	1645623	375	CDC2L2	NM_033528	cell division cycle 2-like 2 (PITSLRE proteins)
1233	chr7	39954733	39954984	3.78	0.0148258	transcription_start_site	+	39956633	39956633	-1774	CDC2L5	NM_031267	cell division cycle 2-like 5 (cholinesterase-related cell division controller)
414	chr6	110608517	110609366	4.24	0.00116959	transcription_start_site	+	110608346	110608346	595	CDC40	AF061241	cell division cycle 40 homolog (S. cerevisiae)
2383	chr1	149299574	149300828	3.32	0.0161896	transcription_start_site	-	149298749	149298749	-1452	CDC42SE1	NM_001038707	CDC42 small effector 1
2185	chr5	130626824	130627176	3.39	0.0161896	transcription_start_site	+	130627600	130627600	-600	CDC42SE2	NM_001038702	CDC42 small effector 2
2248	chr22	17845315	17845664	3.35	0.0057884	transcription_start_site	+	17847415	17847415	-1925	CDC45L	NM_003504	CDC45 cell division cycle 45-like (S. cerevisiae)
722	chr6	44462879	44463328	4.05	0.0057884	transcription_start_site	+	44463279	44463279	-175	CDC5L	NM_001253	CDC5 cell division cycle 5-like (S. pombe)
90	chr17	35697771	35698120	4.67	0.00057837	transcription_start_site	+	35697692	35697692	253	CDC6	BC025232	CDC6 cell division cycle 6 homolog (S. cerevisiae)
2876	chr1	91738131	91739480	3.14	0.00382775	transcription_start_site	+	91739011	91739011	-205	CDC7	BC111044	CDC7 cell division cycle 7 (S. cerevisiae)
2609	chr1	161557250	161558806	3.23	0.00111982	transcription_start_site	+	161558348	161558348	-320	CDCA1	NM_145697	cell division cycle associated 1
2238	chr8	25373727	25373979	3.37	0.0206612	transcription_start_site	+	25372849	25372849	1004	CDCA2	BC104450	cell division cycle associated 2
1177	chr12	6829798	6831247	3.79	0.00212414	transcription_start_site	-	6830686	6830686	163	CDCA3	NM_031299	cell division cycle associated 3
2349	chr14	104559238	104559687	3.33	0.0233364	transcription_start_site	-	104558538	104558538	-924	CDCA4	NM_145701	cell division cycle associated 4
2689	chr11	64608669	64609519	3.21	0.00594966	transcription_start_site	-	64608100	64608100	-994	CDCA5	NM_080668	cell division cycle associated 5
1230	chr2	173927093	173927542	3.78	0.00660866	transcription_start_site	+	173927793	173927793	-475	CDCA7	NM_145810	cell division cycle associated 7
5010	chr1	37928679	37929828	2.44	0.00404858	transcription_start_site	+	37930745	37930745	-1491	CDCA8	NM_018101	cell division cycle associated 8
6386	chr3	120494809	120495858	2.01	0.0345201	transcription_start_site	+	120495909	120495909	-575	CDGAP	NM_020754	Cdc42 GTPase-activating protein
1595	chr12	54652728	54653077	3.61	0.0110943	primary_transcript	+	54646899	54652834	3036	CDK2	BC003065	cyclin-dependent kinase 2
417	chr12	56434531	56434880	4.24	0.00163199	transcription_start_site	-	56432431	56432431	-2274	CDK4	NM_000075	cyclin-dependent kinase 4
1218	chr7	150385429	150385878	3.78	0.0057884	transcription_start_site	-	150385893	150385893	239	CDK5	BC005115	cyclin-dependent kinase 5
8268	chr2	219530941	219532390	1.44	0.0323887	transcription_start_site	+	219532620	219532620	-954	CDK5R2	BC041771	cyclin-dependent kinase 5, regulatory subunit 2 (p39)
5203	chr7	92301548	92302803	2.38	0.0194303	transcription_start_site	-	92301148	92301148	-1027	CDK6	NM_001259	cyclin-dependent kinase 6
1919	chr5	68565570	68566719	3.48	0.0131493	transcription_start_site	+	68566470	68566470	-325	CDK7	NM_001799	cyclin-dependent kinase 7 (MO15 homolog, Xenopus laevis, cdk-activating kinase)
173	chr6	20642935	20643189	4.52	0.00759109	transcription_start_site	+	20642735	20642735	327	CDKAL1	NM_017774	CDK5 regulatory subunit associated protein 1-like 1
2360	chr14	49932773	49933026	3.33	0.0416339	transcription_start_site	-	49932367	49932367	-532	CDKL1	NM_004196	cyclin-dependent kinase-like 1 (CDC2-related kinase)
602	chr5	133734182	133734541	4.11	0.00203735	transcription_start_site	-	133730664	133730664	-3697	CDKL3	BC041799	cyclin-dependent kinase-like 3
3663	chr12	12760275	12760724	2.88	0.0411104	transcription_start_site	+	12761575	12761575	-1075	CDKN1B	NM_004064	cyclin-dependent kinase inhibitor 1B (p27, Kip1)
4629	chr9	21986006	21986655	2.56	0.0229554	transcription_start_site	-	21984490	21984490	-1840	CDKN2A	NM_058195	cyclin-dependent kinase inhibitor 2A (melanoma, p16, inhibits CDK4)
2625	chr1	51205754	51206313	3.23	0.0192242	transcription_start_site	+	51206148	51206148	-114	CDKN2C	XM_932741	cyclin-dependent kinase inhibitor 2C (p18, inhibits CDK4)
675	chr19	10539404	10539853	4.06	0.00094406	primary_transcript	-	10538137	10540655	-232	CDKN2D	NM_079421	cyclin-dependent kinase inhibitor 2D (p19, inhibits CDK4)
4315	chr16	22293939	22294596	2.66	0.0167952	transcription_start_site	-	22293439	22293439	-828	CDR2	NM_001802	cerebellar degeneration-related protein 2, 62kDa
933	chr20	5056540	5056889	3.91	0.00089459	transcription_start_site	+	5055685	5055685	1029	CDS2	BC025751	CDP-diacylglycerol synthase (phosphatidate cytidylyltransferase) 2
3602	chr3	134774380	134774929	2.89	0.0366096	transcription_start_site	+	134775263	134775263	-608	CDV3	NM_017548	CDV3 homolog (mouse)
10	chr2	37311493	37311850	5.03	0	transcription_start_site	-	37312244	37312244	572	CEBPZ	NM_005760	CCAAT/enhancer binding protein zeta
2028	chr20	3715902	3716260	3.43	0.0148258	transcription_start_site	-	3715337	3715337	-744	CENPB	BC053847	centromere protein B, 80kDa
3465	chr4	68093451	68093800	2.96	0.0314475	transcription_start_site	-	68093796	68093796	170	CENPC1	BC030695	centromere protein C 1
4741	chr1	212842354	212843605	2.53	0.00598086	transcription_start_site	+	212843154	212843154	-174	CENPF	NM_016343	centromere protein F, 350/400ka (mitosin)
2690	chr5	68520534	68521083	3.21	0.00952258	transcription_start_site	+	68521130	68521130	-321	CENPH	NM_022909	centromere protein H
4788	chr13	24394516	24395365	2.52	0.0363129	transcription_start_site	-	24394946	24394946	5	CENPJ	BC113110	centromere protein J
3898	chr3	196645641	196645999	2.8	0.0411104	transcription_start_site	-	196645041	196645041	-779	CENTB2	NM_012287	centaurin, beta 2
3307	chr7	150410484	150411033	2.99	0.0140562	transcription_start_site	+	150414758	150414758	-3999	CENTG3	NM_031946	centaurin, gamma 3
4227	chr4	56508593	56509353	2.7	0.0229554	transcription_start_site	+	56509793	56509793	-820	CEP135	NM_025009	centrosomal protein 135kDa
2082	chr15	46890919	46891368	3.42	0.0161896	transcription_start_site	-	46890519	46890519	-624	CEP152	NM_014985	centrosomal protein 152kDa
2754	chr20	33505863	33506216	3.19	0.0110943	transcription_start_site	+	33506563	33506563	-523	CEP250	NM_001035518	centrosomal protein 250kDa
554	chr15	40627044	40627793	4.14	0.00203735	transcription_start_site	+	40628327	40628327	-908	CEP27	BC010903	centrosomal protein 27kDa
1185	chr12	87059431	87059980	3.79	0.00660866	transcription_start_site	-	87060124	87060124	418	CEP290	NM_025114	centrosomal protein 290kDa
920	chr1	178189846	178190295	3.93	0.00329864	transcription_start_site	+	178190746	178190746	-675	CEP350	NM_014810	centrosomal protein 350kDa
803	chr11	95161491	95161940	3.98	0.00163199	transcription_start_site	+	95163289	95163289	-1573	CEP57	BC001233	centrosomal protein 57kDa
109	chr3	135686158	135687407	4.64	0.00082237	transcription_start_site	+	135687274	135687274	-491	CEP63	BC014050	centrosomal protein 63kDa
1243	chr18	12693363	12694214	3.77	0.00163199	transcription_start_site	-	12692703	12692703	-1085	CEP76	BC026307	centrosomal protein 76kDa
216	chr1	111485071	111485427	4.45	0.00094406	transcription_start_site	+	111484436	111484436	813	CEPT1	BC032610	choline/ethanolamine phosphotransferase 1
998	chr16	65525147	65525496	3.87	0.00084694	transcription_start_site	+	65525847	65525847	-525	CES2	BX538086	carboxylesterase 2 (intestine, liver)
1333	chrX	151750466	151751315	3.72	0	transcription_start_site	-	151749957	151749957	-933	CETN2	NM_004344	centrin, EF-hand protein, 2
377	chr5	89741780	89742535	4.28	0	transcription_start_site	-	89741359	89741359	-798	CETN3	NM_004365	centrin, EF-hand protein, 3 (CDC31 homolog, yeast)
2654	chr16	74025188	74025537	3.22	0.0110943	transcription_start_site	-	74024888	74024888	-474	CFDP1	NM_006324	craniofacial development protein 1
431	chr11	65382680	65383029	4.23	0.00072846	transcription_start_site	-	65382380	65382380	-474	CFL1	NM_005507	cofilin 1 (non-muscle)
1826	chr14	34252285	34252834	3.51	0.0161896	transcription_start_site	-	34252696	34252696	136	CFL2	BC011444	cofilin 2 (muscle)
2823	chr3	88191536	88191888	3.15	0.0233364	transcription_start_site	-	88190836	88190836	-876	CGGBP1	NM_001008390	CGG triplet repeat binding protein 1
2006	chr20	5878697	5879046	3.43	0.0057884	transcription_start_site	-	5879123	5879123	251	CGI-09	BC001262	CGI-09 protein
223	chr1	216525491	216525740	4.45	0.00389864	transcription_start_site	+	216525274	216525274	341	CGI-115	BC020641	CGI-115 protein
1614	chr2	53848032	53848681	3.6	0.0110943	transcription_start_site	+	53848432	53848432	-75	CHAC2	NM_001008708	ChaC, cation transport regulator-like 2 (E. coli)
2766	chr19	4352971	4353420	3.18	0.0110943	transcription_start_site	+	4353658	4353658	-462	CHAF1A	BC067093	chromatin assembly factor 1, subunit A (p150)
3355	chr10	75210641	75210890	2.98	0.0416339	transcription_start_site	+	75211826	75211826	-1060	CHCHD1	BC020852	coiled-coil-helix-coiled-coil-helix domain containing 1
4088	chr7	56141181	56141530	2.73	0.0465901	transcription_start_site	-	56141621	56141621	265	CHCHD2	BC015639	coiled-coil-helix-coiled-coil-helix domain containing 2
3593	chr3	14140345	14140894	2.89	0.0366096	transcription_start_site	-	14141240	14141240	620	CHCHD4	BC017082	coiled-coil-helix-coiled-coil-helix domain containing 4
263	chr2	113058706	113058955	4.41	0.00674764	transcription_start_site	+	113058642	113058642	188	CHCHD5	AK096990	coiled-coil-helix-coiled-coil-helix domain containing 5
1414	chr8	57284668	57285127	3.69	0.00203735	transcription_start_site	+	57286868	57286868	-1970	CHCHD7	NM_001011667	coiled-coil-helix-coiled-coil-helix domain containing 7
789	chr11	73265780	73266230	3.98	0	transcription_start_site	-	73265554	73265554	-451	CHCHD8	BC106036	coiled-coil-helix-coiled-coil-helix domain containing 8
751	chr5	98291238	98291597	4.02	0.00329864	transcription_start_site	-	98290138	98290138	-1279	CHD1	NM_001270	chromodomain helicase DNA binding protein 1
5238	chr1	145179857	145180506	2.36	0.0407202	transcription_start_site	+	145180957	145180957	-775	CHD1L	NM_004284	chromodomain helicase DNA binding protein 1-like
3772	chr17	7730942	7731392	2.85	0.0366096	transcription_start_site	+	7732833	7732833	-1666	CHD3	NM_001005273	chromodomain helicase DNA binding protein 3
6785	chr20	39681064	39681815	1.91	0.0304878	transcription_start_site	-	39680547	39680547	-892	CHD6	NM_032221	chromodomain helicase DNA binding protein 6
2585	chr14	20922502	20922851	3.24	0.0274536	primary_transcript	-	20923484	20969195	23663	CHD8	AB046784	chromodomain helicase DNA binding protein 8
147	chr11	125001446	125002004	4.57	0.00057837	transcription_start_site	+	125001546	125001546	179	CHEK1	NM_001274	CHK1 checkpoint homolog (S. pombe)
2249	chr22	27467343	27467792	3.35	0.0057884	transcription_start_site	-	27467777	27467777	209	CHEK2	BC004207	CHK2 checkpoint homolog (S. pombe)
1399	chr12	131974657	131975511	3.7	0.00897366	transcription_start_site	-	131974267	131974267	-817	CHFR	AF170724	checkpoint with forkhead and ring finger domains
2495	chrX	72698768	72699617	3.28	0.00116959	transcription_start_site	+	72699443	72699443	-250	CHIC1	XM_932862	cysteine-rich hydrophobic domain 1
6366	chr22	49368760	49369309	2.02	0.0456618	transcription_start_site	-	49368260	49368260	-774	CHKB	NM_005198	choline kinase beta
1527	chrX	85188722	85189071	3.65	0.00072846	transcription_start_site	-	85189222	85189222	325	CHM	NM_000390	choroideremia (Rab escort protein 1)
2681	chr18	11840725	11841878	3.21	0.00154799	transcription_start_site	+	11841425	11841425	-123	CHMP1B	BC065933	chromatin modifying protein 1B
2313	chr3	87358286	87358838	3.33	0.0161896	transcription_start_site	+	87359286	87359286	-724	CHMP2B	NM_014043	chromatin modifying protein 2B
3196	chr14	23754525	23754974	3.05	0.0366096	transcription_start_site	-	23755020	23755020	270	CHMP4A	BX161512	chromatin modifying protein 4A
500	chr8	82806245	82806996	4.17	0	transcription_start_site	+	82807242	82807242	-621	CHMP4C	NM_152284	chromatin modifying protein 4C
368	chr9	33253799	33254148	4.29	0.00063412	transcription_start_site	+	33254999	33254999	-1025	CHMP5	NM_016410	chromatin modifying protein 5
1548	chr11	89596354	89596814	3.64	0.0057884	transcription_start_site	-	89595875	89595875	-709	CHORDC1	AF123249	cysteine and histidine-rich domain (CHORD)-containing 1
2327	chr15	39311128	39311581	3.33	0.0192242	transcription_start_site	+	39310826	39310826	528	CHP	BC031293	calcium binding protein P22
3431	chr2	220115388	220115837	2.97	0.0366096	transcription_start_site	-	220116682	220116682	1069	CHPF	NM_024536	chondroitin polymerizing factor
2856	chr10	101978834	101979083	3.15	0.0348157	transcription_start_site	-	101979295	101979295	336	CHUK	BC092514	conserved helix-loop-helix ubiquitous kinase
3474	chr14	64450492	64451341	2.96	0.0411104	transcription_start_site	+	64450894	64450894	22	CHURC1	BC020550	churchill domain containing 1
997	chr16	56037902	56038259	3.87	0.00084694	transcription_start_site	-	56038783	56038783	702	CIAPIN1	BC002568	cytokine induced apoptosis inhibitor 1
941	chr19	47479256	47479605	3.9	0.00089459	transcription_start_site	+	47480656	47480656	-1225	CIC	NM_015125	capicua homolog (Drosophila)
2066	chr3	10042326	10042878	3.42	0.0131493	transcription_start_site	-	10043041	10043041	439	CIDEC	BC043599	cell death-inducing DFFA-like effector c
2400	chr16	10878257	10878806	3.3	0.00294737	transcription_start_site	+	10878539	10878539	-7	CIITA	AF410154	class II, major histocompatibility complex, transactivator
2550	chr14	101899650	101900403	3.24	0.0122078	transcription_start_site	-	101899006	101899006	-1020	CINP	NM_032630	cyclin-dependent kinase 2-interacting protein
525	chr12	54496948	54497497	4.15	0.00203735	transcription_start_site	-	54497773	54497773	550	CIP29	NM_033082	cytokine induced protein 29 kDa
394	chr16	67724348	67724707	4.27	0.00082237	transcription_start_site	+	67724067	67724067	460	CIRH1A	BC009348	cirrhosis, autosomal recessive 1A (cirhin)
3808	chr6	139738578	139739232	2.82	0.0273057	transcription_start_site	-	139737478	139737478	-1427	CITED2	NM_006079	Cbp/p300-interacting transactivator, with Glu/Asp-rich carboxy-terminal domain, 2
4149	chr19	41298566	41299015	2.71	0.0314475	transcription_start_site	+	41298250	41298250	540	CKAP1	BC005969	cytoskeleton associated protein 1
1263	chr13	51926828	51927277	3.77	0.00660866	transcription_start_site	+	51927574	51927574	-521	CKAP2	AY062262	cytoskeleton associated protein 2
2602	chr2	113238157	113238406	3.24	0.0416339	transcription_start_site	-	113238657	113238657	375	CKAP2L	NM_152515	cytoskeleton associated protein 2-like
1959	chr11	46824819	46825178	3.47	0.00897366	transcription_start_site	-	46824419	46824419	-579	CKAP5	NM_014756	cytoskeleton associated protein 5
1740	chr16	65143116	65143666	3.55	0.00450056	transcription_start_site	+	65143972	65143972	-581	CKLF	NM_016951	chemokine-like factor
772	chr1	153214436	153214785	4.01	0.00203735	transcription_start_site	+	153213837	153213837	773	CKS1B	NM_001826	CDC28 protein kinase regulatory subunit 1B
3608	chr9	91114532	91114785	2.89	0.0439271	transcription_start_site	+	91115932	91115932	-1273	CKS2	NM_001827	CDC28 protein kinase regulatory subunit 2
341	chr2	122124822	122125079	4.32	0.00759109	transcription_start_site	-	122123522	122123522	-1428	CLASP1	NM_015282	cytoplasmic linker associated protein 1
587	chr3	33734952	33735708	4.12	0	transcription_start_site	-	33734852	33734852	-478	CLASP2	NM_015097	cytoplasmic linker associated protein 2
1864	chr3	185563561	185564310	3.5	0.0110943	transcription_start_site	-	185562084	185562084	-1851	CLCN2	BC072004	chloride channel 2
1122	chr4	170778496	170778745	3.83	0.0124505	transcription_start_site	+	170778718	170778718	-97	CLCN3	AB019542	chloride channel 3
6043	chrX	10084639	10085393	2.11	0.0310651	transcription_start_site	+	10085036	10085036	-20	CLCN4	NM_001830	chloride channel 4
1480	chr1	11787283	11787739	3.67	0.00660866	transcription_start_site	+	11788880	11788880	-1369	CLCN6	NM_021736	chloride channel 6
3567	chr7	89870631	89871180	2.9	0.0366096	transcription_start_site	+	89870731	89870731	174	CLDN12	NM_012129	claudin 12
895	chr3	99723548	99723897	3.94	0.00329864	transcription_start_site	-	99724048	99724048	325	CLDND1	NM_019895	claudin domain containing 1
3007	chr6	31814920	31815376	3.11	0.0366096	transcription_start_site	-	31813074	31813074	-2074	CLIC1	BC064527	chloride intracellular channel 1
4133	chr19	41196481	41197030	2.71	0.0140562	primary_transcript	-	41197402	41215615	9753	CLIPR-59	NM_015526	CLIP-170-related protein
2634	chr1	153498519	153498868	3.23	0.0192242	primary_transcript	-	153499283	153509702	5799	CLK2	BC014067	CDC-like kinase 2
5116	chr5	177986160	177986709	2.41	0.0407202	transcription_start_site	-	177986636	177986636	201	CLK4	CR749504	CDC-like kinase 4
1967	chr16	28411117	28411377	3.47	0.0148258	transcription_start_site	-	28410882	28410882	-365	CLN3	BC004433	ceroid-lipofuscinosis, neuronal 3, juvenile (Batten, Spielmeyer-Vogt disease)
2085	chr15	66309379	66309828	3.42	0.0161896	transcription_start_site	-	66309079	66309079	-524	CLN6	NM_017882	ceroid-lipofuscinosis, neuronal 6, late infantile, variant
1163	chr11	77026539	77026790	3.81	0.0102696	transcription_start_site	-	77026495	77026495	-169	CLNS1A	NM_001293	chloride channel, nucleotide-sensitive, 1A
2057	chr19	50149877	50150326	3.42	0.0057884	transcription_start_site	+	50150441	50150441	-339	CLPTM1	BC004865	cleft lip and palate associated transmembrane protein 1
332	chr17	55050137	55051300	4.32	0.00072846	transcription_start_site	+	55052037	55052037	-1318	CLTC	NM_004859	clathrin, heavy polypeptide (Hc)
4169	chr1	47571575	47571924	2.71	0.0465901	transcription_start_site	+	47572174	47572174	-424	CMPK	NM_016308	cytidylate kinase
3358	chr3	32407868	32408117	2.98	0.0490018	transcription_start_site	+	32408166	32408166	-173	CMTM7	NM_138410	CKLF-like MARVEL transmembrane domain containing 7
970	chr12	6472160	6473409	3.88	0.00105263	transcription_start_site	+	6473519	6473519	-734	CNAP1	AK125155	chromosome condensation-related SMC-associated protein 1
2696	chr18	70313676	70314125	3.21	0.0110943	transcription_start_site	+	70314576	70314576	-675	CNDP2	NM_018235	CNDP dipeptidase 2 (metallopeptidase M20 family)
3167	chr11	6211951	6212300	3.05	0.0233364	transcription_start_site	+	6216909	6216909	-4783	CNGA4	NM_001037329	cyclic nucleotide gated channel alpha 4
3691	chr2	96844917	96845266	2.88	0.0411104	transcription_start_site	+	96845714	96845714	-622	CNNM3	BC037272	cyclin M3
4592	chr16	57220751	57221800	2.58	0.00868918	transcription_start_site	-	57221251	57221251	-24	CNOT1	NM_016284	CCR4-NOT transcription complex, subunit 1
3594	chr3	32701161	32701810	2.89	0.0366096	transcription_start_site	+	32701701	32701701	-215	CNOT10	NM_015442	CCR4-NOT transcription complex, subunit 10
836	chr12	68922089	68922643	3.97	0.00450056	transcription_start_site	+	68923488	68923488	-1122	CNOT2	NM_014515	CCR4-NOT transcription complex, subunit 2
1016	chr7	134845891	134846241	3.87	0.00450056	transcription_start_site	-	134845391	134845391	-675	CNOT4	NM_013316	CCR4-NOT transcription complex, subunit 4
506	chr4	78960946	78961495	4.17	0.00084694	transcription_start_site	-	78959546	78959546	-1674	CNOT6L	NM_144571	CCR4-NOT transcription complex, subunit 6-like
497	chr8	17149350	17149799	4.17	0	transcription_start_site	-	17148758	17148758	-816	CNOT7	NM_013354	CCR4-NOT transcription complex, subunit 7
4290	chr17	37371484	37371933	2.68	0.0465901	transcription_start_site	+	37372284	37372284	-575	CNP	NM_033133	2',3'-cyclic nucleotide 3' phosphodiesterase
945	chr17	38202963	38204012	3.89	0.00073611	transcription_start_site	+	38204335	38204335	-847	CNTD1	BC026187	cyclin N-terminal domain containing 1
1973	chr17	7776378	7777127	3.46	0.003663	transcription_start_site	+	7776291	7776291	461	CNTROB	BC021134	centrobin, centrosomal BRCA2 interacting protein
5093	chr17	37967446	37967995	2.42	0.0363129	transcription_start_site	+	37967716	37967716	4	COASY	NM_025233	Coenzyme A synthase
877	chr16	69115501	69115851	3.95	0.00089459	transcription_start_site	-	69114958	69114958	-718	COG4	AK096557	component of oligomeric golgi complex 4
846	chr7	106990767	106991416	3.96	0.00073611	transcription_start_site	-	106991721	106991721	629	COG5	NM_181733	component of oligomeric golgi complex 5
1763	chr16	67931746	67931995	3.55	0.0124505	transcription_start_site	-	67931014	67931014	-856	COG8	NM_032382	component of oligomeric golgi complex 8
2583	chr2	227736224	227736773	3.24	0.0233364	transcription_start_site	+	227737524	227737524	-1025	COL4A3	NM_031363	collagen, type IV, alpha 3 (Goodpasture antigen)
486	chr5	74843642	74844193	4.19	0.00163199	transcription_start_site	-	74843196	74843196	-721	COL4A3BP	NM_005713	collagen, type IV, alpha 3 (Goodpasture antigen) binding protein
2583	chr2	227736224	227736773	3.24	0.0233364	transcription_start_site	-	227737519	227737519	1020	COL4A4	NM_000092	collagen, type IV, alpha 4
3229	chr5	115447425	115448376	3.03	0.0140562	transcription_start_site	+	115448625	115448625	-724	COMMD10	NM_016144	COMM domain containing 10
1450	chr3	150952468	150952917	3.68	0.00660866	transcription_start_site	-	150952938	150952938	245	COMMD2	BC046131	COMM domain containing 2
4620	chr10	22644204	22644853	2.57	0.0465901	transcription_start_site	+	22645304	22645304	-775	COMMD3	NM_012071	COMM domain containing 3
3680	chr15	73414769	73415219	2.88	0.0411104	transcription_start_site	+	73415467	73415467	-473	COMMD4	BC068998	COMM domain containing 4
2532	chr13	75009476	75010737	3.24	0.00099305	transcription_start_site	-	75009987	75009987	-119	COMMD6	NM_203497	COMM domain containing 6
442	chr11	36267055	36267404	4.23	0.00417711	transcription_start_site	-	36267550	36267550	320	COMMD9	BC010892	COMM domain containing 9
3899	chr22	18310603	18310852	2.8	0.0416339	primary_transcript	+	18309334	18336464	-12171	COMT	BC000419	catechol-O-methyltransferase
387	chr1	158578706	158579555	4.28	0.00089459	transcription_start_site	-	158579662	158579662	531	COPA	BC038447	coatomer protein complex, subunit alpha
2212	chr11	14478274	14478831	3.38	0.0110943	transcription_start_site	-	14477974	14477974	-578	COPB	NM_016451	coatomer protein complex, subunit beta
2595	chr3	140590651	140590900	3.24	0.0370279	transcription_start_site	-	140591151	140591151	375	COPB2	NM_004766	coatomer protein complex, subunit beta 2 (beta prime)
797	chr19	18891807	18892163	3.98	0.00072846	transcription_start_site	-	18891199	18891199	-786	COPE	NM_007263	coatomer protein complex, subunit epsilon
1077	chr3	130450742	130450991	3.85	0.0124505	transcription_start_site	+	130451142	130451142	-275	COPG	NM_016128	coatomer protein complex, subunit gamma
856	chr15	47235667	47236227	3.96	0.00450056	transcription_start_site	-	47235079	47235079	-868	COPS2	BC012629	COP9 constitutive photomorphogenic homolog subunit 2 (Arabidopsis)
2719	chr17	17125425	17125974	3.2	0.00775623	transcription_start_site	-	17125316	17125316	-383	COPS3	BC001891	COP9 constitutive photomorphogenic homolog subunit 3 (Arabidopsis)
2202	chr4	84174882	84175131	3.39	0.0301187	transcription_start_site	+	84175262	84175262	-255	COPS4	NM_016129	COP9 constitutive photomorphogenic homolog subunit 4 (Arabidopsis)
181	chr8	68137016	68137575	4.5	0	transcription_start_site	-	68137116	68137116	-179	COPS5	NM_006837	COP9 constitutive photomorphogenic homolog subunit 5 (Arabidopsis)
2790	chr12	6702881	6703230	3.16	0.0274536	transcription_start_site	+	6703471	6703471	-415	COPS7A	BC093015	COP9 constitutive photomorphogenic homolog subunit 7A (Arabidopsis)
564	chr2	232354718	232355271	4.14	0.00203735	transcription_start_site	+	232359387	232359387	-4392	COPS7B	AK024273	COP9 constitutive photomorphogenic homolog subunit 7B (Arabidopsis)
4216	chr2	237658122	237659078	2.7	0.0122505	transcription_start_site	+	237658693	237658693	-93	COPS8	BC036499	COP9 constitutive photomorphogenic homolog subunit 8 (Arabidopsis)
1601	chr12	53005321	53005575	3.61	0.0270773	transcription_start_site	+	53005198	53005198	250	COPZ1	BC002849	coatomer protein complex, subunit zeta 1
2579	chr2	198025475	198025924	3.24	0.0233364	transcription_start_site	+	198026475	198026475	-775	COQ10B	NM_025147	coenzyme Q10 homolog B (S. cerevisiae)
1911	chr4	84425091	84425644	3.48	0.0110943	transcription_start_site	-	84425091	84425091	-276	COQ2	NM_015697	coenzyme Q2 homolog, prenyltransferase (yeast)
2662	chr9	130124135	130124684	3.22	0.0131493	transcription_start_site	+	130124635	130124635	-225	COQ4	NM_016035	coenzyme Q4 homolog (S. cerevisiae)
1791	chr12	119451836	119452191	3.52	0.0131493	transcription_start_site	-	119451337	119451337	-676	COQ5	BC107874	coenzyme Q5 homolog, methyltransferase (S. cerevisiae)
997	chr16	56037902	56038259	3.87	0.00084694	transcription_start_site	+	56038902	56038902	-821	COQ9	BC064946	coenzyme Q9 homolog (S. cerevisiae)
1567	chr17	13912567	13912916	3.63	0.00660866	transcription_start_site	+	13913443	13913443	-701	COX10	NM_001303	COX10 homolog, cytochrome c oxidase assembly protein, heme A: farnesyltransferase (yeast)
946	chr17	50401232	50402081	3.89	0.00073611	transcription_start_site	-	50401053	50401053	-603	COX11	NM_004375	COX11 homolog, cytochrome c oxidase assembly protein (yeast)
1161	chr10	101480930	101481679	3.81	0.00930899	transcription_start_site	-	101481812	101481812	507	COX15	BC002382	COX15 homolog, cytochrome c oxidase assembly protein (yeast)
3896	chr3	120878933	120879382	2.8	0.0411104	transcription_start_site	-	120878940	120878940	-217	COX17	BC108317	COX17 cytochrome c oxidase assembly homolog (S. cerevisiae)
3084	chr16	84389526	84389975	3.06	0.0161896	transcription_start_site	+	84390696	84390696	-945	COX4I1	NM_001861	cytochrome c oxidase subunit IV isoform 1
3084	chr16	84389526	84389975	3.06	0.0161896	transcription_start_site	-	84390592	84390592	841	COX4NB	BC007445	COX4 neighbor
3157	chr8	100974971	100975332	3.05	0.0161896	transcription_start_site	-	100975071	100975071	-80	COX6C	NM_004374	cytochrome c oxidase subunit VIc
699	chr6	76009745	76010999	4.05	0.00083542	transcription_start_site	-	76010245	76010245	-127	COX7A2	NM_001865	cytochrome c oxidase subunit VIIa polypeptide 2 (liver)
2304	chr2	42441360	42442009	3.33	0.00775623	transcription_start_site	-	42441850	42441850	165	COX7A2L	BC005251	cytochrome c oxidase subunit VIIa polypeptide 2 like
757	chrX	77037183	77037532	4.01	0	transcription_start_site	+	77041616	77041616	-4258	COX7B	NM_001866	cytochrome c oxidase subunit VIIb
7202	chr5	85948874	85949823	1.79	0.0287081	transcription_start_site	+	85949539	85949539	-190	COX7C	BC001005	cytochrome c oxidase subunit VIIc
3932	chr11	63498455	63499104	2.79	0.0366096	transcription_start_site	+	63498654	63498654	125	COX8A	NM_004074	cytochrome c oxidase subunit 8A (ubiquitous)
2302	chr13	45524995	45525545	3.33	0.00775623	primary_transcript	-	45525322	45577169	25975	CPB2	NM_001872	carboxypeptidase B2 (plasma, carboxypeptidase U)
671	chr10	94039899	94040248	4.06	0.00089459	transcription_start_site	-	94040824	94040824	750	CPEB3	NM_014912	cytoplasmic polyadenylation element binding protein 3
3764	chr5	173247098	173247547	2.86	0.0411104	transcription_start_site	+	173248794	173248794	-1471	CPEB4	NM_030627	cytoplasmic polyadenylation element binding protein 4
4618	chr8	87590537	87590992	2.57	0.0411104	transcription_start_site	+	87595787	87595787	-5022	CPNE3	NM_003909	copine III
3888	chr3	9747433	9747883	2.8	0.0411104	primary_transcript	+	9720509	9746591	14108	CPNE9	NM_153635	copine family member IX
989	chr14	91657381	91657834	3.88	0.00660866	transcription_start_site	+	91658081	91658081	-473	CPSF2	NM_017437	cleavage and polyadenylation specific factor 2, 100kDa
844	chr2	9481734	9482283	3.96	0.00062286	transcription_start_site	+	9481318	9481318	690	CPSF3	NM_016207	cleavage and polyadenylation specific factor 3, 73kDa
1586	chr7	98874939	98875388	3.61	0.00897366	transcription_start_site	+	98874631	98874631	532	CPSF4	NM_006693	cleavage and polyadenylation specific factor 4, 30kDa
2796	chr12	67918966	67919415	3.16	0.0274536	transcription_start_site	+	67919646	67919646	-455	CPSF6	BC005000	cleavage and polyadenylation specific factor 6, 68kDa
6366	chr22	49368760	49369309	2.02	0.0456618	transcription_start_site	-	49368260	49368260	-774	CPT1B	NM_152247	carnitine palmitoyltransferase 1B (muscle)
2526	chr12	92594981	92595330	3.25	0.0233364	transcription_start_site	+	92595281	92595281	-125	CRADD	NM_003805	CASP2 and RIPK1 domain containing adaptor with death domain
597	chr16	1603403	1603755	4.11	0.00094406	transcription_start_site	+	1604901	1604901	-1322	CRAMP1L	NM_020825	Crm, cramped-like (Drosophila)
974	chr9	130914216	130914573	3.88	0.00163199	transcription_start_site	-	130912904	130912904	-1490	CRAT	NM_144782	carnitine acetyltransferase
8	chr9	35721216	35721765	5.04	0	transcription_start_site	+	35722316	35722316	-825	CREB3	NM_006368	cAMP responsive element binding protein 3
770	chr1	152205820	152206270	4.01	0.00203735	transcription_start_site	+	152207008	152207008	-963	CREB3L4	CR621422	cAMP responsive element binding protein 3-like 4
3534	chr6	32203495	32204144	2.92	0.0465901	transcription_start_site	-	32203968	32203968	148	CREBL1	BC077075	cAMP responsive element binding protein-like 1
4181	chr1	165789780	165790529	2.71	0.0465901	transcription_start_site	-	165789680	165789680	-474	CREG1	NM_003851	cellular repressor of E1A-stimulated genes 1
1892	chr10	35523760	35525211	3.48	0	transcription_start_site	+	35524835	35524835	-349	CREM	NM_182723	cAMP responsive element modulator
3114	chr15	46957181	46957730	3.06	0.0314475	transcription_start_site	+	46957581	46957581	-125	CRI1	NM_014335	CREBBP/EP300 inhibitor 1
336	chr2	46697812	46698267	4.32	0.00084694	transcription_start_site	+	46697857	46697857	182	CRIPT	BC006980	postsynaptic protein CRIPT
61	chr17	34871950	34872199	4.76	0.00210526	transcription_start_site	+	34871817	34871817	257	CRKRS	NM_016507	Cdc2-related kinase, arginine/serine-rich
2742	chr17	26175317	26175566	3.2	0.0370279	transcription_start_site	-	26175817	26175817	375	CRLF3	NM_015986	cytokine receptor-like factor 3
646	chr20	19980195	19980944	4.07	0.00094406	transcription_start_site	-	19981110	19981110	540	CRNKL1	AL832435	Crn, crooked neck-like 1 (Drosophila)
3315	chr7	86813247	86813696	2.99	0.0314475	transcription_start_site	+	86812946	86812946	525	CROT	NM_021151	carnitine O-octanoyltransferase
2246	chrX	40480327	40481186	3.35	0.00203735	transcription_start_site	-	40479748	40479748	-1008	CRSP2	BC098377	cofactor required for Sp1 transcriptional activation, subunit 2, 150kDa
572	chr6	131990556	131990805	4.14	0.0124505	transcription_start_site	-	131991016	131991016	335	CRSP3	BC060759	cofactor required for Sp1 transcriptional activation, subunit 3, 130kDa
4397	chr19	16601115	16601565	2.63	0.0167952	transcription_start_site	-	16600015	16600015	-1325	CRSP7	NM_004831	cofactor required for Sp1 transcriptional activation, subunit 7, 70kDa
3359	chr9	133944574	133945626	2.97	0.00099305	transcription_start_site	-	133945074	133945074	-26	CRSP8	NM_004269	cofactor required for Sp1 transcriptional activation, subunit 8, 34kDa
1519	chr5	156501953	156502602	3.66	0.00897366	transcription_start_site	-	156502453	156502453	175	CRSP9	BC005250	cofactor required for Sp1 transcriptional activation, subunit 9, 33kDa
3263	chr19	18654733	18654982	3.02	0.0348157	transcription_start_site	+	18655424	18655424	-566	CRTC1	NM_025021	CREB regulated transcription coactivator 1
613	chr1	74970930	74972179	4.1	0.00163199	transcription_start_site	-	74971320	74971320	-234	CRYZ	BC070058	crystallin, zeta (quinone reductase)
2672	chr21	33935253	33935602	3.22	0.0206612	transcription_start_site	-	33935884	33935884	456	CRYZL1	BC033023	crystallin, zeta (quinone reductase)-like 1
3103	chr12	51861298	51861647	3.06	0.0314475	transcription_start_site	-	51860647	51860647	-825	CSAD	AF116545	cysteine sulfinic acid decarboxylase
1786	chr12	10767471	10767828	3.52	0.0131493	transcription_start_site	-	10767178	10767178	-471	CSDA	BC008801	cold shock domain protein A
1092	chr1	115060538	115060887	3.84	0.00450056	primary_transcript	-	115061059	115094334	16984	CSDE1	CR749378	cold shock domain containing E1, RNA-binding
1785	chr7	150559817	150560466	3.52	0.0110943	transcription_start_site	+	150560517	150560517	-375	CSGlcA-T	NM_019015	chondroitin sulfate glucuronyltransferase
1623	chr15	72860767	72861016	3.6	0.0270773	transcription_start_site	+	72861477	72861477	-585	CSK	BC106073	c-src tyrosine kinase
1713	chr5	148911500	148911953	3.57	0.0110943	transcription_start_site	-	148911200	148911200	-526	CSNK1A1	NM_001025105	casein kinase 1, alpha 1
5319	chr15	62435423	62436274	2.34	0.0456618	transcription_start_site	-	62435423	62435423	-425	CSNK1G1	NM_001011664	casein kinase 1, gamma 1
2184	chr5	122875182	122875531	3.39	0.0161896	transcription_start_site	+	122875777	122875777	-420	CSNK1G3	NM_001031812	casein kinase 1, gamma 3
4941	chr20	472382	473438	2.47	0.0465901	transcription_start_site	-	472482	472482	-428	CSNK2A1	NM_177560	casein kinase 2, alpha 1 polypeptide
77	chr6	31742335	31742787	4.71	0	transcription_start_site	+	31741822	31741822	739	CSNK2B	BC112017	casein kinase 2, beta polypeptide
3328	chr10	112316638	112317289	2.98	0.00952258	transcription_start_site	+	112317438	112317438	-474	CSPG6	NM_005445	chondroitin sulfate proteoglycan 6 (bamacan)
181	chr8	68137016	68137575	4.5	0	transcription_start_site	+	68139156	68139156	-1860	CSPP1	BX649147	centrosome and spindle pole associated protein 1
2132	chr1	199743173	199743522	3.4	0.0131493	transcription_start_site	-	199742873	199742873	-474	CSRP1	NM_004078	cysteine and glycine-rich protein 1
342	chr20	54401033	54402292	4.31	0	transcription_start_site	+	54401119	54401119	543	CSTF1	BC007425	cleavage stimulation factor, 3' pre-RNA, subunit 1, 50kDa
3787	chrX	99961203	99961652	2.84	0.00500431	transcription_start_site	+	99962003	99962003	-575	CSTF2	NM_001325	cleavage stimulation factor, 3' pre-RNA, subunit 2, 64kDa
1138	chr10	53128861	53129310	3.81	0.00203735	transcription_start_site	-	53129345	53129345	259	CSTF2T	BC028239	cleavage stimulation factor, 3' pre-RNA, subunit 2, 64kDa, tau variant
688	chr11	33139113	33139462	4.06	0.00759109	transcription_start_site	-	33139587	33139587	299	CSTF3	BC108319	cleavage stimulation factor, 3' pre-RNA, subunit 3, 77kDa
3198	chr14	38805046	38805495	3.05	0.0366096	transcription_start_site	+	38804654	38804654	616	CTAGE5	NM_203356	CTAGE family, member 5
829	chr22	25210251	25210702	3.97	0.00094406	transcription_start_site	+	25209845	25209845	631	CTB-1048E9.5	BC066962	similar to SRR1-like protein
2697	chr18	75539088	75539441	3.21	0.0110943	transcription_start_site	+	75540788	75540788	-1523	CTDP1	NM_004715	CTD (carboxy-terminal domain, RNA polymerase II, polypeptide A) phosphatase, subunit 1
2559	chr15	42507118	42507467	3.24	0.0233364	transcription_start_site	+	42507282	42507282	10	CTDSPL2	BC035744	CTD (carboxy-terminal domain, RNA polymerase II, polypeptide A) small phosphatase like 2
2363	chr1	70648642	70649791	3.32	0.00356154	transcription_start_site	+	70649542	70649542	-325	CTH	NM_001902	cystathionase (cystathionine gamma-lyase)
5825	chr1	9893303	9893952	2.18	0.0271647	transcription_start_site	-	9892903	9892903	-724	CTNNBIP1	NM_001012329	catenin, beta interacting protein 1
786	chr20	35756047	35756296	3.99	0.00417711	transcription_start_site	+	35755866	35755866	305	CTNNBL1	AF370431	catenin, beta like 1
2155	chr16	66528254	66528603	3.39	0.00660866	transcription_start_site	-	66523266	66523266	-5162	CTRL	NM_001907	chymotrypsin-like
425	chr11	87710686	87711535	4.23	0	transcription_start_site	-	87710586	87710586	-524	CTSC	NM_148170	cathepsin C
1588	chr7	148025665	148026023	3.61	0.00897366	transcription_start_site	+	148026865	148026865	-1021	CUL1	NM_003592	cullin 1
4082	chr10	35419517	35419866	2.73	0.0366096	transcription_start_site	-	35419532	35419532	-159	CUL2	BC110901	cullin 2
698	chr2	225158959	225159933	4.05	0.00073611	transcription_start_site	-	225158358	225158358	-1088	CUL3	NM_003590	cullin 3
1265	chr13	112909886	112910345	3.77	0.00660866	transcription_start_site	+	112911056	112911056	-940	CUL4A	AL833355	cullin 4A
315	chr6	43133949	43135598	4.33	0.00154799	transcription_start_site	-	43129632	43129632	-5141	CUL7	BC033647	cullin 7
1930	chr6	33495143	33495592	3.48	0.0192242	transcription_start_site	-	33494043	33494043	-1324	CUTA	NM_001014433	cutA divalent cation tolerance homolog (E. coli)
1161	chr10	101480930	101481679	3.81	0.00930899	transcription_start_site	+	101481979	101481979	-674	CUTC	BC028948	cutC copper transporter homolog (E. coli)
2023	chr7	101244611	101245160	3.43	0.0131493	transcription_start_site	+	101246004	101246004	-1118	CUTL1	AK125076	cut-like 1, CCAAT displacement protein (Drosophila)
659	chr10	102017104	102017653	4.06	0	transcription_start_site	-	102017369	102017369	-9	CWF19L1	BC008746	CWF19-like 1, cell cycle control (S. pombe)
3694	chr2	136592683	136593132	2.88	0.0411104	transcription_start_site	-	136592195	136592195	-712	CXCR4	NM_003467	chemokine (C-X-C motif) receptor 4
3298	chrX	30505435	30506089	2.99	0.00897366	transcription_start_site	-	30505835	30505835	73	CXorf21	NM_025159	chromosome X open reading frame 21
1525	chrX	47226428	47226785	3.65	0.00072846	primary_transcript	+	47225193	47228232	-106	CXorf24	XM_926772	chromosome X open reading frame 24
3518	chrX	75308272	75309421	2.92	0.00154799	transcription_start_site	+	75309172	75309172	-325	CXorf26	NM_016500	chromosome X open reading frame 26
2888	chrX	84145760	84146009	3.14	0.0148258	transcription_start_site	+	84145560	84145560	324	CXorf33	NM_198450	chromosome X open reading frame 33
4400	chrX	103297056	103297505	2.63	0.0233364	transcription_start_site	+	103297811	103297811	-530	CXorf39	BC057847	chromosome X open reading frame 39
1179	chrX	119262616	119262865	3.79	0.00343249	transcription_start_site	-	119263103	119263103	362	CXorf42	BX537594	chromosome X open reading frame 42
5114	chrX	55203834	55204183	2.41	0.0366096	transcription_start_site	-	55204331	55204331	322	CXorf44	BC000919	chromosome X open reading frame 44
1174	chrX	118582892	118583241	3.79	0.00063412	transcription_start_site	-	118583386	118583386	319	CXorf56	BC023506	chromosome X open reading frame 56
3526	chrX	128741040	128741489	2.92	0.0110943	transcription_start_site	+	128741640	128741640	-375	CXorf9	NM_018990	chromosome X open reading frame 9
1076	chr18	46067686	46067935	3.85	0.00759109	transcription_start_site	-	46068004	46068004	193	CXXC1	BC015733	CXXC finger 1 (PHD domain)
3891	chr3	50362400	50362749	2.8	0.0411104	transcription_start_site	+	50363300	50363300	-725	CYB561D2	NM_007022	cytochrome b-561 domain containing 2
2145	chr16	68015980	68016545	3.39	0.00212414	transcription_start_site	+	68016063	68016063	199	CYB5B	NM_030579	cytochrome b5 type B (outer mitochondrial membrane)
5632	chr17	7700437	7700986	2.25	0.0456618	transcription_start_site	+	7701788	7701788	-1076	CYB5D1	AK057061	cytochrome b5 domain containing 1
260	chr17	3992098	3992447	4.41	0.00094406	transcription_start_site	+	3993298	3993298	-1025	CYB5D2	BC051697	cytochrome b5 domain containing 2
176	chr6	84626323	84626573	4.52	0.00759109	transcription_start_site	+	84626123	84626123	325	CYB5R4	NM_016230	cytochrome b5 reductase 4
22	chr11	60886731	60886982	4.91	0	transcription_start_site	-	60886305	60886305	-551	CYBASC3	NM_153611	cytochrome b, ascorbate dependent 3
569	chr7	25130980	25131229	4.14	0.00757895	transcription_start_site	-	25131402	25131402	297	CYCS	BC005299	cytochrome c, somatic
5112	chrY	20188823	20189072	2.41	0.0301187	transcription_start_site	+	20189060	20189060	-112	CYorf15A	BC110817	chromosome Y open reading frame 15A
826	chr12	56451449	56451998	3.97	0.00062286	transcription_start_site	-	56447243	56447243	-4480	CYP27B1	NM_000785	cytochrome P450, family 27, subfamily B, polypeptide 1
3467	chr4	109071465	109071914	2.96	0.0314475	transcription_start_site	+	109072165	109072165	-475	CYP2U1	NM_183075	cytochrome P450, family 2, subfamily U, polypeptide 1
1051	chr6	46727338	46728787	3.86	0.00897366	transcription_start_site	-	46728482	46728482	419	CYP39A1	NM_016593	cytochrome P450, family 39, subfamily A, polypeptide 1
3568	chr7	91602246	91602896	2.9	0.0366096	transcription_start_site	-	91601946	91601946	-625	CYP51A1	NM_000786	cytochrome P450, family 51, subfamily A, polypeptide 1
1815	chr2	10138713	10139069	3.51	0.0131493	transcription_start_site	-	10137989	10137989	-902	CYS1	NM_001037160	cystin 1
830	chr22	40347740	40348089	3.97	0.00094406	transcription_start_site	-	40346864	40346864	-1050	D15Wsu75e	BC093956	DNA segment, Chr 15, Wayne State University 75, expressed
4276	chr14	58723651	58724800	2.68	0.0151614	transcription_start_site	+	58725150	58725150	-924	DAAM1	BC064999	dishevelled associated activator of morphogenesis 1
652	chr14	22127470	22127919	4.07	0.00450056	transcription_start_site	-	22127952	22127952	257	DAD1	BC009798	defender against cell death 1
2702	chr11	60857525	60858274	3.21	0.0161896	transcription_start_site	+	60858725	60858725	-825	DAK	NM_015533	dihydroxyacetone kinase 2 homolog (S. cerevisiae)
4962	chr3	49032235	49032884	2.45	0.0363129	transcription_start_site	-	49033471	49033471	911	DALRD3	NM_018114	DALR anticodon binding domain containing 3
773	chr1	153923597	153924146	4.01	0.00203735	transcription_start_site	+	153925497	153925497	-1625	DAP3	NM_004632	death associated protein 3
1314	chr19	3920826	3921775	3.74	0	transcription_start_site	-	3920826	3920826	-474	DAPK3	NM_001348	death-associated protein kinase 3
82	chr1	172059180	172059637	4.71	0.00057837	transcription_start_site	+	172060440	172060440	-1031	DARS2	BC045173	aspartyl-tRNA synthetase 2 (mitochondrial)
118	chr6	33399183	33399932	4.61	0	transcription_start_site	-	33398682	33398682	-875	DAXX	NM_001350	death-associated protein 6
98	chr7	87341579	87342628	4.66	0.00082237	transcription_start_site	+	87343479	87343479	-1375	DBF4	NM_006716	DBF4 homolog (S. cerevisiae)
519	chr17	40141301	40141750	4.15	0.00084694	transcription_start_site	+	40141501	40141501	24	DBF4B	BC016158	DBF4 homolog B (S. cerevisiae)
183	chr2	119839837	119840686	4.5	0	transcription_start_site	+	119841042	119841042	-780	DBI	M15887	diazepam binding inhibitor (GABA receptor modulator, acyl-Coenzyme A binding protein)
476	chr1	100487578	100487927	4.19	0.00084694	transcription_start_site	-	100487961	100487961	208	DBT	M19301	dihydrolipoamide branched chain transacylase E2
640	chr17	40494444	40495393	4.07	0	transcription_start_site	-	40493912	40493912	-1006	DCAKD	BC006472	dephospho-CoA kinase domain containing
2824	chr3	100103824	100104174	3.15	0.0233364	transcription_start_site	-	100103223	100103223	-776	DCBLD2	NM_080927	discoidin, CUB and LCCL domain containing 2
1343	chr11	31347109	31348567	3.72	0.00097466	transcription_start_site	-	31347897	31347897	59	DCDC1	NM_181807	doublecortin domain containing 1
4009	chr4	72077455	72077906	2.78	0.0411104	transcription_start_site	+	72078217	72078217	-536	DCK	BC103764	deoxycytidine kinase
1725	chr10	115603409	115603858	3.56	0.0057884	transcription_start_site	-	115603597	115603597	-36	DCLRE1A	BC013124	DNA cross-link repair 1A (PSO2 homolog, S. cerevisiae)
1484	chr1	114248160	114249209	3.67	0.00660866	transcription_start_site	+	114249560	114249560	-875	DCLRE1B	BC029687	DNA cross-link repair 1B (PSO2 homolog, S. cerevisiae)
3859	chr10	15035600	15036049	2.81	0.0314475	transcription_start_site	-	15036037	15036037	212	DCLRE1C	BC022254	DNA cross-link repair 1C (PSO2 homolog, S. cerevisiae)
2691	chr5	112339531	112340080	3.21	0.00952258	transcription_start_site	+	112340331	112340331	-525	DCP2	NM_152624	DCP2 decapping enzyme homolog (S. cerevisiae)
1151	chr11	125678486	125678842	3.81	0.00329864	transcription_start_site	+	125678856	125678856	-192	DCPS	NM_014026	decapping enzyme, scavenger
2789	chr12	56227245	56227902	3.16	0.0122078	transcription_start_site	-	56227245	56227245	-328	DCTN2	BC000718	dynactin 2 (p50)
3590	chr9	34610596	34610945	2.89	0.0274536	transcription_start_site	-	34610515	34610515	-255	DCTN3	AK091661	dynactin 3 (p22)
211	chr5	150118269	150119018	4.46	0.00417711	transcription_start_site	-	150118769	150118769	125	DCTN4	NM_016221	dynactin 4 (p62)
3078	chr16	23560107	23560757	3.06	0.0161896	transcription_start_site	+	23560307	23560307	125	DCTN5	NM_032486	dynactin 5 (p25)
1	chr8	30132655	30132912	5.14	0	transcription_start_site	+	30133354	30133354	-570	DCTN6	NM_006571	dynactin 6
2557	chr13	113192110	113192459	3.24	0.0233364	transcription_start_site	-	113193007	113193007	722	DCUN1D2	BC056669	DCN1, defective in cullin neddylation 1, domain containing 2 (S. cerevisiae)
3804	chr16	20820030	20820679	2.82	0.0122078	transcription_start_site	-	20819161	20819161	-1193	DCUN1D3	NM_173475	DCN1, defective in cullin neddylation 1, domain containing 3 (S. cerevisiae)
3464	chr4	52403156	52403505	2.96	0.0314475	transcription_start_site	+	52404056	52404056	-725	DCUN1D4	NM_015115	DCN1, defective in cullin neddylation 1, domain containing 4 (S. cerevisiae)
3444	chr11	102468279	102469139	2.96	0.00087719	transcription_start_site	-	102468079	102468079	-630	DCUN1D5	NM_032299	DCN1, defective in cullin neddylation 1, domain containing 5 (S. cerevisiae)
2702	chr11	60857525	60858274	3.21	0.0161896	transcription_start_site	-	60857153	60857153	-746	DDB1	BC050530	damage-specific DNA binding protein 1, 127kDa
2364	chr1	20861131	20861680	3.32	0.00594966	transcription_start_site	-	20860587	20860587	-818	DDOST	D29643	dolichyl-diphosphooligosaccharide-protein glycosyltransferase
3005	chr6	30958939	30959288	3.11	0.0366096	transcription_start_site	+	30959839	30959839	-725	DDR1	BC013400	discoidin domain receptor family, member 1
1362	chr11	108041025	108041474	3.72	0.00450056	transcription_start_site	+	108041057	108041057	192	DDX10	BC093656	DEAD (Asp-Glu-Ala-Asp) box polypeptide 10
2792	chr12	31117076	31117525	3.16	0.0274536	transcription_start_site	+	31118045	31118045	-744	DDX11	BC111733	DEAD/H (Asp-Glu-Ala-Asp/His) box polypeptide 11 (CHL1-like helicase homolog, S. cerevisiae)
5311	chr16	68938224	68938779	2.34	0.0310651	transcription_start_site	+	68938324	68938324	177	DDX19A	NM_018332	DEAD (Asp-Glu-Ala-As) box polypeptide 19A
4593	chr16	68890176	68891025	2.58	0.0202572	transcription_start_site	+	68890598	68890598	2	DDX19B	BC003626	DEAD (Asp-Glu-Ala-As) box polypeptide 19B
4593	chr16	68890176	68891025	2.58	0.0202572	transcription_start_site	+	68890627	68890627	-26	DDX19-DDX19L	AF183422	DDX19-DDX19L protein
1662	chr1	112099076	112099425	3.58	0.00897366	transcription_start_site	+	112099741	112099741	-490	DDX20	BC034953	DEAD (Asp-Glu-Ala-Asp) box polypeptide 20
3047	chr12	47532524	47533474	3.06	0.00254669	transcription_start_site	-	47532224	47532224	-775	DDX23	NM_004818	DEAD (Asp-Glu-Ala-Asp) box polypeptide 23
2606	chr14	93615791	93616040	3.24	0.0439271	primary_transcript	-	93587020	93617311	-13750	DDX24	NM_020414	DEAD (Asp-Glu-Ala-Asp) box polypeptide 24
1549	chr11	125277812	125278666	3.64	0.0057884	transcription_start_site	+	125279600	125279600	-1361	DDX25	BC050360	DEAD (Asp-Glu-Ala-Asp) box polypeptide 25
1463	chr20	47269012	47269661	3.67	0.0004279	transcription_start_site	+	47269299	47269299	37	DDX27	AY044431	DEAD (Asp-Glu-Ala-Asp) box polypeptide 27
1190	chr16	66614904	66615353	3.79	0.00757895	transcription_start_site	-	66615460	66615460	331	DDX28	NM_018380	DEAD (Asp-Glu-Ala-Asp) box polypeptide 28
2651	chr9	134536548	134537005	3.22	0.00500431	transcription_start_site	-	134535609	134535609	-1167	DDX31	NM_138620	DEAD (Asp-Glu-Ala-Asp) box polypeptide 31
2775	chr19	14391471	14391730	3.18	0.0270773	transcription_start_site	-	14391171	14391171	-429	DDX39	NM_138998	DEAD (Asp-Glu-Ala-Asp) box polypeptide 39
1341	chrX	41076594	41076943	3.72	0.00094406	transcription_start_site	+	41077594	41077594	-825	DDX3X	NM_024005	DEAD (Asp-Glu-Ala-Asp) box polypeptide 3, X-linked
1108	chrY	13525970	13526519	3.83	0	transcription_start_site	+	13526170	13526170	74	DDX3Y	NM_004660	DEAD (Asp-Glu-Ala-Asp) box polypeptide 3, Y-linked
3246	chr5	176877273	176877626	3.03	0.0314475	transcription_start_site	-	176876573	176876573	-876	DDX41	NM_016222	DEAD (Asp-Glu-Ala-Asp) box polypeptide 41
528	chr17	59203698	59203947	4.15	0.00759109	transcription_start_site	+	59205298	59205298	-1475	DDX42	NM_203499	DEAD (Asp-Glu-Ala-Asp) box polypeptide 42
1391	chr12	12857546	12858002	3.7	0.00897366	transcription_start_site	+	12857589	12857589	185	DDX47	AF078843	DEAD (Asp-Glu-Ala-Asp) box polypeptide 47
797	chr19	18891807	18892163	3.98	0.00072846	transcription_start_site	+	18891535	18891535	450	DDX49	BC000979	DEAD (Asp-Glu-Ala-Asp) box polypeptide 49
410	chr17	59934125	59934680	4.24	0	transcription_start_site	-	59932869	59932869	-1533	DDX5	NM_004396	DEAD (Asp-Glu-Ala-Asp) box polypeptide 5
4030	chr17	33077100	33077449	2.77	0.0411104	transcription_start_site	-	33077588	33077588	313	DDX52	BC041785	DEAD (Asp-Glu-Ala-Asp) box polypeptide 52
1790	chr12	112108351	112108800	3.52	0.0131493	transcription_start_site	-	112107667	112107667	-908	DDX54	NM_024072	DEAD (Asp-Glu-Ala-Asp) box polypeptide 54
990	chr9	32516522	32516879	3.88	0.00757895	transcription_start_site	-	32516322	32516322	-378	DDX58	NM_014314	DEAD (Asp-Glu-Ala-Asp) box polypeptide 58
2637	chr1	198906458	198906814	3.23	0.0192242	transcription_start_site	-	198905749	198905749	-887	DDX59	BC041801	DEAD (Asp-Glu-Ala-Asp) box polypeptide 59
1149	chr11	118168482	118168831	3.81	0.00329864	transcription_start_site	-	118167082	118167082	-1574	DDX6	NM_004397	DEAD (Asp-Glu-Ala-Asp) box polypeptide 6
1278	chr6	143814009	143814263	3.77	0.0270773	transcription_start_site	-	143813483	143813483	-653	DEADC1	BC037955	deaminase domain containing 1
608	chr1	159369180	159370336	4.1	0	transcription_start_site	-	159369102	159369102	-656	DEDD	NM_001039711	death effector domain containing
3506	chr19	47415677	47416026	2.94	0.0192242	transcription_start_site	-	47413659	47413659	-2192	DEDD2	BC013372	death effector domain containing 2
3436	chr1	222436850	222437105	2.97	0.0490018	transcription_start_site	+	222437550	222437550	-572	DEGS1	BC000961	degenerative spermatocyte homolog 1, lipid desaturase (Drosophila)
2120	chr1	114925288	114925637	3.4	0.0131493	primary_transcript	-	114865540	115014567	14591	DENND2C	BC063894	DENN/MADD domain containing 2C
2432	chr5	60032213	60032562	3.3	0.0192242	transcription_start_site	-	60031713	60031713	-674	DEPDC1B	BC019075	DEP domain containing 1B
685	chr12	99185904	99186256	4.06	0.00329864	transcription_start_site	-	99184988	99184988	-1092	DEPDC4	NM_152317	DEP domain containing 4
4328	chr22	30480079	30480534	2.65	0.0314475	transcription_start_site	+	30480068	30480068	238	DEPDC5	NM_001007188	DEP domain containing 5
412	chr17	5329570	5329919	4.24	0.00089459	transcription_start_site	-	5330218	5330218	473	DERL2	BC010890	Der1-like domain family, member 2
394	chr16	67724348	67724707	4.27	0.00082237	transcription_start_site	-	67723982	67723982	-545	DERPC	NM_017804	decreased expression in renal and prostate
3434	chr1	3762806	3763056	2.97	0.0490018	transcription_start_site	+	3763704	3763704	-773	DFFB	NM_004402	DNA fragmentation factor, 40kDa, beta polypeptide (caspase-activated DNase)
1788	chr12	54611464	54611913	3.52	0.0131493	transcription_start_site	+	54612078	54612078	-389	DGKA	NM_201554	diacylglycerol kinase, alpha 80kDa
2721	chr17	52264851	52265400	3.2	0.00775623	transcription_start_site	+	52266466	52266466	-1340	DGKE	BC022297	diacylglycerol kinase, epsilon 64kDa
3456	chr11	46324562	46325311	2.96	0.0274536	transcription_start_site	+	46325594	46325594	-657	DGKZ	NM_003646	diacylglycerol kinase, zeta 104kDa
5308	chr2	74006780	74007531	2.34	0.0240043	transcription_start_site	+	74007460	74007460	-304	DGUOK	NM_080917	deoxyguanosine kinase
3946	chr1	55126093	55126542	2.79	0.0411104	transcription_start_site	-	55125493	55125493	-824	DHCR24	NM_014762	24-dehydrocholesterol reductase
48	chr1	26631588	26631843	4.8	0.00210526	transcription_start_site	+	26631417	26631417	298	DHDDS	BC004117	dehydrodolichyl diphosphate synthase
2402	chr5	79984849	79985698	3.3	0.00320057	transcription_start_site	-	79986101	79986101	827	DHFR	BC070280	dihydrofolate reductase
204	chr3	95263544	95264104	4.47	0.00094406	transcription_start_site	-	95264350	95264350	526	DHFRL1	NM_176815	dihydrofolate reductase-like 1
4865	chr16	70600153	70600502	2.5	0.0465901	transcription_start_site	+	70600163	70600163	164	DHODH	BC065245	dihydroorotate dehydrogenase
2774	chr19	12653177	12653426	3.18	0.0270773	transcription_start_site	-	12653648	12653648	346	DHPS	BC000333	deoxyhypusine synthase
3747	chr14	23839740	23840395	2.87	0.0465901	transcription_start_site	-	23838785	23838785	-1282	DHRS1	BC014057	dehydrogenase/reductase (SDR family) member 1
329	chr17	20970272	20971321	4.32	0.00072846	transcription_start_site	+	20970849	20970849	-52	DHRS7B	NM_015510	dehydrogenase/reductase (SDR family) member 7B
634	chr4	88530852	88531401	4.09	0.00163199	transcription_start_site	-	88531341	88531341	214	DHRS8	BC014327	dehydrogenase/reductase (SDR family) member 8
902	chr5	54637872	54639221	3.93	0.00062286	transcription_start_site	-	54639255	54639255	708	DHX29	BC056219	DEAH (Asp-Glu-Ala-His) box polypeptide 29
1671	chr19	52544595	52544844	3.58	0.0102696	transcription_start_site	+	52544385	52544385	334	DHX34	NM_014681	DEAH (Asp-Glu-Ala-His) box polypeptide 34
1113	chr20	37023613	37024062	3.83	0.00084694	transcription_start_site	+	37024408	37024408	-570	DHX35	BC059369	DEAH (Asp-Glu-Ala-His) box polypeptide 35
735	chr16	70684325	70684974	4.03	0	transcription_start_site	+	70685115	70685115	-465	DHX38	NM_014003	DEAH (Asp-Glu-Ala-His) box polypeptide 38
560	chr2	38955806	38956155	4.14	0.00203735	transcription_start_site	-	38956525	38956525	544	DHX57	BC060778	DEAH (Asp-Glu-Ala-Asp/His) box polypeptide 57
2484	chr17	38916759	38917308	3.29	0.0161896	transcription_start_site	+	38916912	38916912	121	DHX8	BC044586	DEAH (Asp-Glu-Ala-His) box polypeptide 8
148	chr20	61038785	61039134	4.55	0	transcription_start_site	-	61039719	61039719	759	DIDO1	NM_022105	death inducer-obliterator 1
2906	chr1	54128241	54128797	3.14	0.0233364	transcription_start_site	+	54132448	54132448	-3929	DIO1	NM_213593	deiodinase, iodothyronine, type I
1111	chr21	46702017	46702566	3.83	0.00072846	transcription_start_site	+	46703290	46703290	-998	DIP2A	BC038443	DIP2 disco-interacting protein 2 homolog A (Drosophila)
898	chr3	123994620	123994969	3.94	0.00329864	transcription_start_site	+	123996596	123996596	-1801	DIRC2	NM_032839	disrupted in renal carcinoma 2
2216	chr11	111399180	111399437	3.38	0.0270773	primary_transcript	+	111313320	111398515	43391	DIXDC1	NM_001037954	DIX domain containing 1
1052	chr6	90405789	90406138	3.86	0.00897366	transcription_start_site	-	90405189	90405189	-774	DJ122O8.2	NM_020466	hypothetical protein dJ122O8.2
4226	chrX	153643443	153643894	2.7	0.0192242	transcription_start_site	+	153644232	153644232	-563	DKC1	BC009928	dyskeratosis congenita 1, dyskerin
1215	chr7	74826282	74826631	3.78	0.0057884	transcription_start_site	+	74826382	74826382	74	DKFZP434A0131	NM_018991	DKFZp434A0131 protein
1216	chr7	97719904	97720253	3.78	0.0057884	transcription_start_site	-	97719404	97719404	-674	DKFZP434B0335	NM_015395	DKFZP434B0335 protein
2957	chr4	153675122	153675471	3.13	0.0233364	transcription_start_site	+	153676153	153676153	-856	DKFZP434I0714	XM_929673	hypothetical protein DKFZP434I0714
2848	chr2	177966248	177966598	3.15	0.0274536	transcription_start_site	-	177965661	177965661	-762	DKFZp451M2119	NM_182585	hypothetical protein DKFZp451M2119
436	chr11	116607219	116607768	4.23	0.00072846	transcription_start_site	+	116608619	116608619	-1125	DKFZp547C195	NM_207343	hypothetical protein DKFZp547C195
194	chr7	91996142	91996603	4.49	0.00094406	transcription_start_site	+	91996042	91996042	330	DKFZP564O0523	NM_032120	hypothetical protein DKFZp564O0523
826	chr12	56451449	56451998	3.97	0.00062286	transcription_start_site	+	56452649	56452649	-925	DKFZP586D0919	BC016395	hepatocellularcarcinoma-associated antigen HCA557a
67	chr11	73558715	73559076	4.74	0	transcription_start_site	-	73559526	73559526	630	DKFZP586P0123	NM_015531	hypothetical protein
2562	chr15	80341006	80341655	3.24	0.0233364	transcription_start_site	+	80342206	80342206	-875	DKFZp666G057	NM_001008226	hypothetical protein DKFZp666G057
2276	chr7	89813625	89814174	3.34	0.0161896	transcription_start_site	+	89813914	89813914	-14	DKFZP686A10121	AF351613	hypothetical protein
1926	chr6	2933331	2933980	3.48	0.0192242	transcription_start_site	+	2933880	2933880	-224	DKFZp686I15217	BX640709	hypothetical protein DKFZp686I15217
1326	chr4	84152006	84152360	3.74	0.0057884	transcription_start_site	-	84151006	84151006	-1177	DKFZp686L1814	NM_194282	hypothetical protein DKFZp686L1814
1515	chr5	70398838	70399187	3.66	0.00897366	transcription_start_site	-	70399275	70399275	262	DKFZP686P18101	BC105980	similar to TFIIH basal transcription factor complex p44 subunit (Basic transcription factor 2 44 kDa subunit) (BTF2-p44) (General transcription factor IIH polypeptide 2)
4791	chr2	234427585	234428444	2.52	0.0363129	transcription_start_site	-	234427885	234427885	-129	DKFZp762E1312	NM_018410	hypothetical protein DKFZp762E1312
3962	chr12	46877610	46878859	2.79	0.0465901	transcription_start_site	+	46878410	46878410	-175	DKFZP779L1853	NM_001039764	hypothetical protein LOC643162
2210	chr11	111400280	111401129	3.38	0.003663	transcription_start_site	+	111401380	111401380	-675	DLAT	NM_001931	dihydrolipoamide S-acetyltransferase (E2 component of pyruvate dehydrogenase complex)
1387	chr7	107317846	107318995	3.7	0.00660866	transcription_start_site	+	107318846	107318846	-425	DLD	NM_000108	dihydrolipoamide dehydrogenase (E3 component of pyruvate dehydrogenase complex, 2-oxo-glutarate complex, branched chain keto acid dehydrogenase complex)
4144	chr3	198510144	198511093	2.71	0.0229554	transcription_start_site	-	198509844	198509844	-774	DLG1	U13897	discs, large homolog 1 (Drosophila)
23	chr11	85017409	85017758	4.91	0	transcription_start_site	-	85015962	85015962	-1621	DLG2	CR749820	discs, large homolog 2, chapsyn-110 (Drosophila)
644	chr14	54727649	54728200	4.07	0.00062286	transcription_start_site	-	54728041	54728041	116	DLG7	BC010658	discs, large homolog 7 (Drosophila)
3031	chr19	44680635	44681084	3.1	0.0131493	transcription_start_site	+	44681426	44681426	-566	DLL3	NM_203486	delta-like 3 (Drosophila)
2605	chr14	74417671	74418035	3.24	0.0439271	transcription_start_site	+	74418371	74418371	-518	DLST	NM_001933	dihydrolipoamide S-succinyltransferase (E2 component of 2-oxo-glutarate complex)
867	chr2	172658522	172658871	3.96	0.00450056	transcription_start_site	+	172658576	172658576	120	DLX1	BC053351	distal-less homeobox 1
3616	chr2	172675912	172676561	2.88	0.00868918	transcription_start_site	-	172675720	172675720	-516	DLX2	BC032558	distal-less homeobox 2
1503	chr22	37296635	37297591	3.66	0.00163199	transcription_start_site	-	37296135	37296135	-978	DMC1	NM_007068	DMC1 dosage suppressor of mck1 homolog, meiosis-specific homologous recombination (yeast)
4021	chrX	33055966	33056418	2.77	0.0161896	transcription_start_site	-	33056466	33056466	274	DMD	NM_004010	dystrophin (muscular dystrophy, Duchenne and Becker types)
133	chr7	86618959	86619508	4.58	0.00063412	transcription_start_site	+	86619663	86619663	-429	DMTF1	AF202145	cyclin D binding myb-like transcription factor 1
752	chr5	118433983	118434432	4.02	0.00329864	transcription_start_site	+	118435083	118435083	-875	DMXL1	NM_005509	Dmx-like 1
3974	chr15	49702841	49703294	2.79	0.0465901	transcription_start_site	-	49702241	49702241	-826	DMXL2	NM_015263	Dmx-like 2
2886	chr16	21078703	21079465	3.14	0.0131493	transcription_start_site	-	21078263	21078263	-821	DNAH3	NM_017539	dynein, axonemal, heavy polypeptide 3
5981	chr9	34447510	34448059	2.15	0.0456618	transcription_start_site	+	34448810	34448810	-1025	DNAI1	NM_012144	dynein, axonemal, intermediate polypeptide 1
2395	chr9	33013708	33014761	3.3	0	transcription_start_site	+	33015208	33015208	-973	DNAJA1	NM_001539	DnaJ (Hsp40) homolog, subfamily A, member 1
3081	chr16	45565436	45565793	3.06	0.0161896	transcription_start_site	-	45565079	45565079	-535	DNAJA2	BC015809	DnaJ (Hsp40) homolog, subfamily A, member 2
744	chr16	4415382	4415631	4.03	0.00417711	transcription_start_site	+	4415869	4415869	-362	DNAJA3	BC032100	DnaJ (Hsp40) homolog, subfamily A, member 3
367	chr3	187770306	187770755	4.29	0	transcription_start_site	+	187771160	187771160	-629	DNAJB11	NM_016306	DnaJ (Hsp40) homolog, subfamily B, member 11
2670	chr4	101087675	101088832	3.22	0.0192242	transcription_start_site	-	101086775	101086775	-1478	DNAJB14	BC022248	DnaJ (Hsp40) homolog, subfamily B, member 14
716	chr2	219850283	219850832	4.05	0.00329864	transcription_start_site	+	219852283	219852283	-1725	DNAJB2	NM_001039550	DnaJ (Hsp40) homolog, subfamily B, member 2
905	chr1	78242924	78243585	3.93	0.00073611	transcription_start_site	+	78243223	78243223	31	DNAJB4	BC034721	DnaJ (Hsp40) homolog, subfamily B, member 4
992	chr7	107996493	107997042	3.87	0.00062286	transcription_start_site	+	107997591	107997591	-823	DNAJB9	NM_012328	DnaJ (Hsp40) homolog, subfamily B, member 9
188	chr2	183288243	183288707	4.5	0.00072846	transcription_start_site	+	183289241	183289241	-766	DNAJC10	AL832632	DnaJ (Hsp40) homolog, subfamily C, member 10
1543	chr10	69267443	69267901	3.64	0.00450056	transcription_start_site	-	69267879	69267879	207	DNAJC12	BC017018	DnaJ (Hsp40) homolog, subfamily C, member 12
1870	chr3	133619393	133619642	3.5	0.0270773	transcription_start_site	+	133619193	133619193	324	DNAJC13	NM_015268	DnaJ (Hsp40) homolog, subfamily C, member 13
4482	chr15	38886226	38886875	2.61	0.0310651	transcription_start_site	-	38886947	38886947	396	DNAJC17	NM_018163	DnaJ (Hsp40) homolog, subfamily C, member 17
1073	chr3	182190424	182190875	3.85	0.00450056	transcription_start_site	-	182190224	182190224	-425	DNAJC19	NM_201259	DnaJ (Hsp40) homolog, subfamily C, member 19
131	chr13	95125983	95127032	4.58	0	transcription_start_site	+	95127411	95127411	-903	DNAJC3	BC047936	DnaJ (Hsp40) homolog, subfamily C, member 3
1754	chr17	37421763	37422112	3.55	0.00897366	transcription_start_site	-	37422953	37422953	1015	DNAJC7	BC003601	DnaJ (Hsp40) homolog, subfamily C, member 7
3388	chr1	28431622	28432171	2.97	0.0314475	transcription_start_site	-	28432114	28432114	217	DNAJC8	BC033159	DnaJ (Hsp40) homolog, subfamily C, member 8
4122	chr20	43874177	43875526	2.71	0.00350877	primary_transcript	+	43854037	43873459	11103	DNTTIP1	BC024290	deoxynucleotidyltransferase, terminal, interacting protein 1
2365	chr1	94116830	94117887	3.32	0.00594966	transcription_start_site	-	94117330	94117330	-28	DNTTIP2	NM_014597	deoxynucleotidyltransferase, terminal, interacting protein 2
2310	chr3	51396542	51396891	3.33	0.0161896	primary_transcript	+	50687675	51396669	354544	DOCK3	NM_004947	dedicator of cytokinesis 3
537	chr7	111634378	111634930	4.14	0	transcription_start_site	-	111633429	111633429	-1225	DOCK4	NM_014705	dedicator of cytokinesis 4
3159	chr9	263047	263403	3.05	0.0192242	transcription_start_site	+	263058	263058	167	DOCK8	BC045629	dedicator of cytokinesis 8
4077	chr8	21831627	21832076	2.73	0.0314475	transcription_start_site	-	21827151	21827151	-4700	DOK2	NM_003974	docking protein 2, 56kDa
3871	chr9	130882426	130883275	2.81	0.0314475	transcription_start_site	+	130883226	130883226	-375	DOLPP1	BC033686	dolichyl pyrophosphate phosphatase 1
1675	chr6	32048824	32049183	3.58	0.0161896	transcription_start_site	-	32048200	32048200	-803	DOM3Z	BC019083	dom-3 homolog Z (C. elegans)
533	chr11	118477495	118478744	4.14	0	transcription_start_site	-	118477995	118477995	-124	DPAGT1	NM_203316	dolichyl-phosphate (UDP-N-acetylglucosamine) N-acetylglucosaminephosphotransferase 1 (GlcNAc-1-P transferase)
3654	chr1	44212288	44212737	2.88	0.0366096	primary_transcript	+	44208280	44211632	2556	DPH2	BC016956	DPH2 homolog (S. cerevisiae)
1661	chr1	101264419	101264873	3.58	0.00897366	transcription_start_site	-	101263919	101263919	-727	DPH5	NM_015958	DPH5 homolog (S. cerevisiae)
1110	chr20	49007269	49009118	3.83	0	transcription_start_site	-	49008467	49008467	273	DPM1	NM_003859	dolichyl-phosphate mannosyltransferase polypeptide 1, catalytic subunit
4428	chr11	66003170	66003819	2.62	0.0229554	transcription_start_site	+	66004470	66004470	-975	DPP3	NM_005700	dipeptidyl-peptidase 3
2560	chr15	63596182	63596531	3.24	0.0233364	transcription_start_site	-	63596682	63596682	325	DPP8	NM_197960	dipeptidyl-peptidase 8
5625	chr8	26489137	26490286	2.25	0.00404858	transcription_start_site	+	26491337	26491337	-1625	DPYSL2	NM_001386	dihydropyrimidinase-like 2
4774	chr2	74608827	74610076	2.52	0.00531632	transcription_start_site	-	74606826	74606826	-2625	DQX1	NM_133637	DEAQ box polypeptide 1 (RNA-dependent ATPase)
8337	chr7	23020073	23021029	1.41	0.038974	transcription_start_site	-	23020273	23020273	-278	DRCTNNB1A	NM_032581	down-regulated by Ctnnb1, a
1558	chr16	21517612	21517961	3.63	0.00329864	transcription_start_site	+	21518412	21518412	-625	DREV1	NM_016025	DORA reverse strand protein 1
4611	chr22	30125638	30125987	2.57	0.0366096	transcription_start_site	+	30125605	30125605	207	DRG1	BC020803	developmentally regulated GTP binding protein 1
3297	chr21	39478110	39478869	2.99	0.00500431	transcription_start_site	-	39477310	39477310	-1179	DSCR2	NM_203433	Down syndrome critical region gene 2
3306	chr21	37562403	37562952	2.99	0.0131493	transcription_start_site	-	37562121	37562121	-556	DSCR3	BC110655	Down syndrome critical region gene 3
617	chr1	210274753	210275402	4.1	0.00163199	transcription_start_site	+	210275735	210275735	-657	DTL	BC033540	denticleless homolog (Drosophila)
1812	chr15	47701074	47701636	3.51	0.0131493	transcription_start_site	+	47700587	47700587	768	DTWD1	BC032535	DTW domain containing 1
3987	chr2	242276000	242276549	2.79	0.0465901	transcription_start_site	-	242274900	242274900	-1374	DTYMK	NM_012145	deoxythymidylate kinase (thymidylate kinase)
135	chr17	7094619	7095168	4.58	0.00082237	transcription_start_site	-	7095983	7095983	1089	DULLARD	BC009295	dullard homolog (Xenopus laevis)
1190	chr16	66614904	66615353	3.79	0.00757895	transcription_start_site	+	66614704	66614704	424	DUS2L	NM_017803	dihydrouridine synthase 2-like, SMM1 homolog (S. cerevisiae)
846	chr7	106990767	106991416	3.96	0.00073611	transcription_start_site	+	106991667	106991667	-575	DUS4L	NM_181581	dihydrouridine synthase 4-like (S. cerevisiae)
4185	chr1	219982284	219982633	2.71	0.0465901	transcription_start_site	-	219982084	219982084	-374	DUSP10	NM_007207	dual specificity phosphatase 10
865	chr2	73860232	73860681	3.96	0.00450056	transcription_start_site	-	73860710	73860710	253	DUSP11	BC000346	dual specificity phosphatase 11 (RNA/RNP complex 1-interacting)
3575	chr10	76540276	76540538	2.9	0.0439271	transcription_start_site	-	76538976	76538976	-1431	DUSP13	NM_001007273	dual specificity phosphatase 13
6363	chr22	29393372	29394221	2.02	0.00931532	transcription_start_site	-	29393830	29393830	33	DUSP18	BC030987	dual specificity phosphatase 18
1209	chr2	183651431	183652183	3.78	0.00212414	transcription_start_site	+	183651808	183651808	-1	DUSP19	BC093958	dual specificity phosphatase 19
1219	chr15	46410012	46410461	3.78	0.00660866	transcription_start_site	+	46410912	46410912	-675	DUT	NM_001025249	dUTP pyrophosphatase
1821	chr2	172252155	172252504	3.51	0.0131493	transcription_start_site	+	172252256	172252256	73	DYNC1I2	AY037160	dynein, cytoplasmic 1, intermediate chain 2
5241	chr3	32588046	32588604	2.36	0.0407202	transcription_start_site	-	32587346	32587346	-979	DYNC1LI1	NM_016141	dynein, cytoplasmic 1, light intermediate chain 1
4063	chr16	65343431	65343788	2.74	0.0314475	transcription_start_site	-	65343026	65343026	-583	DYNC1LI2	NM_006141	dynein, cytoplasmic 1, light intermediate chain 2
2528	chr12	119390546	119390995	3.25	0.0233364	transcription_start_site	+	119392042	119392042	-1271	DYNLL1	NM_001037494	dynein, light chain, LC8-type 1
1631	chr20	32566964	32567313	3.59	0.00329864	transcription_start_site	+	32567864	32567864	-725	DYNLRB1	NM_177953	dynein, light chain, roadblock-type 1
3083	chr16	79131454	79132103	3.06	0.0161896	transcription_start_site	+	79132354	79132354	-575	DYNLRB2	NM_130897	dynein, light chain, roadblock-type 2
2453	chr6	158986128	158986780	3.3	0.0274536	transcription_start_site	-	158985759	158985759	-695	DYNLT1	BC029412	dynein, light chain, Tctex-type 1
1440	chr21	37659528	37659977	3.68	0.00084694	transcription_start_site	+	37661728	37661728	-1975	DYRK1A	NM_101395	dual-specificity tyrosine-(Y)-phosphorylation regulated kinase 1A
7043	chr1	204874317	204875266	1.83	0.045402	transcription_start_site	+	204875503	204875503	-711	DYRK3	NM_001004023	dual-specificity tyrosine-(Y)-phosphorylation regulated kinase 3
462	chr3	109791273	109792228	4.2	0	transcription_start_site	+	109791273	109791273	477	DZIP3	NM_014648	zinc finger DAZ interacting protein 3
4946	chr20	31726326	31726775	2.47	0.0465901	primary_transcript	-	31727148	31737802	5924	E2F1	BC058902	E2F transcription factor 1
1927	chr6	20509176	20510125	3.48	0.0192242	transcription_start_site	+	20510376	20510376	-725	E2F3	NM_001949	E2F transcription factor 3
2225	chr8	86276073	86276522	3.37	0.00660866	transcription_start_site	+	86276872	86276872	-574	E2F5	U31556	E2F transcription factor 5, p130-binding
1545	chr11	19218583	19219061	3.64	0.0057884	transcription_start_site	-	19219083	19219083	261	E2F8	NM_024680	E2F transcription factor 8
1251	chr3	15444379	15445233	3.77	0.0057884	transcription_start_site	+	15444128	15444128	678	EAF1	BC041329	ELL associated factor 1
106	chr3	123037123	123037873	4.64	0	transcription_start_site	+	123036756	123036756	742	EAF2	BC014209	ELL associated factor 2
3811	chr16	23475592	23475941	2.82	0.0274536	transcription_start_site	-	23476166	23476166	399	EARS2	BC040013	glutamyl-tRNA synthetase 2 (mitochondrial)(putative)
3855	chr8	110620344	110620893	2.81	0.0274536	transcription_start_site	+	110621104	110621104	-485	EBAG9	NM_198120	estrogen receptor binding site associated, antigen, 9
3494	chr5	158460528	158460882	2.95	0.0366096	transcription_start_site	-	158459347	158459347	-1358	EBF	NM_024007	early B-cell factor
1290	chr1	43409719	43410068	3.75	0.0057884	transcription_start_site	-	43410514	43410514	620	EBNA1BP2	BC009175	EBNA1 binding protein 2
4219	chrX	48264500	48264949	2.7	0.0192242	transcription_start_site	+	48265176	48265176	-451	EBP	BC001572	emopamil binding protein (sterol isomerase)
2161	chr10	74597323	74597672	3.39	0.00897366	transcription_start_site	-	74597823	74597823	325	ECD	BC000721	ecdysoneless homolog (Drosophila)
1074	chr3	185448742	185449191	3.85	0.00450056	transcription_start_site	+	185450210	185450210	-1243	ECE2	NM_014693	endothelin converting enzyme 2
3264	chr19	44013837	44014086	3.02	0.0348157	transcription_start_site	-	44014254	44014254	292	ECH1	BC011792	enoyl Coenzyme A hydratase 1, peroxisomal
320	chr6	127706618	127707069	4.33	0.00203735	transcription_start_site	-	127706418	127706418	-425	ECHDC1	NM_018479	enoyl Coenzyme A hydratase domain containing 1
2320	chr3	173950735	173951787	3.33	0.0161896	transcription_start_site	+	173951241	173951241	20	ECT2	AY376439	epithelial cell transforming sequence 2 oncogene
2052	chr3	5203032	5203984	3.42	0.00500431	transcription_start_site	+	5204357	5204357	-849	EDEM1	BC019088	ER degradation enhancer, mannosidase alpha-like 1
2260	chr20	33199004	33199253	3.35	0.0206612	transcription_start_site	-	33198804	33198804	-324	EDEM2	NM_018217	ER degradation enhancer, mannosidase alpha-like 2
1100	chr1	182991129	182991586	3.84	0.00450056	transcription_start_site	-	182990620	182990620	-737	EDEM3	AK023095	ER degradation enhancer, mannosidase alpha-like 3
1789	chr12	91847638	91848187	3.52	0.0131493	transcription_start_site	-	91847138	91847138	-774	EEA1	NM_003566	early endosome antigen 1, 162kD
2399	chr11	85632764	85633513	3.3	0.0022686	transcription_start_site	+	85633462	85633462	-323	EED	NM_003797	embryonic ectoderm development
884	chr6	74287075	74287524	3.95	0.00660866	transcription_start_site	-	74287454	74287454	154	EEF1A1	BC012891	eukaryotic translation elongation factor 1 alpha 1
339	chr2	206731562	206731922	4.32	0.00084694	transcription_start_site	+	206732562	206732562	-820	EEF1B2	NM_001037663	eukaryotic translation elongation factor 1 beta 2
3856	chr8	144749863	144750212	2.81	0.0274536	transcription_start_site	-	144750699	144750699	661	EEF1D	BC094806	eukaryotic translation elongation factor 1 delta (guanine nucleotide exchange protein)
144	chr11	62097427	62097776	4.57	0.00057837	transcription_start_site	-	62097891	62097891	289	EEF1G	BC006520	eukaryotic translation elongation factor 1 gamma
357	chr19	3936746	3937197	4.3	0.00057837	transcription_start_site	-	3936446	3936446	-525	EEF2	NM_001961	eukaryotic translation elongation factor 2
3403	chr1	243199514	243199963	2.97	0.0314475	transcription_start_site	+	243200314	243200314	-575	EFCAB2	NM_032328	EF-hand calcium binding domain 2
235	chr6	52393170	52393519	4.43	0.00163199	transcription_start_site	+	52393076	52393076	268	EFHC1	BC020210	EF-hand domain (C-terminal) containing 1
6122	chr1	153373849	153374598	2.09	0.0121136	primary_transcript	+	153366972	153374010	3732	EFNA1	NM_182685	ephrin-A1
2562	chr15	80341006	80341655	3.24	0.0233364	transcription_start_site	-	80342046	80342046	715	EFTUD1	NM_024580	elongation factor Tu GTP binding domain containing 1
514	chr17	40331579	40332228	4.15	0	transcription_start_site	-	40332289	40332289	385	EFTUD2	NM_004247	elongation factor Tu GTP binding domain containing 2
2771	chr19	45997584	45997933	3.18	0.0110943	transcription_start_site	+	45998020	45998020	-261	EGLN2	NM_053046	egl nine homolog 2 (C. elegans)
3909	chr2	62785037	62786086	2.79	0.0106207	transcription_start_site	+	62786637	62786637	-1075	EHBP1	NM_015252	EH domain binding protein 1
2173	chr9	139633970	139634523	3.39	0.00897366	transcription_start_site	+	139633285	139633285	961	EHMT1	AK022941	euchromatic histone-lysine N-methyltransferase 1
718	chr6	31974045	31974494	4.05	0.0057884	transcription_start_site	-	31973443	31973443	-826	EHMT2	NM_006709	euchromatic histone-lysine N-methyltransferase 2
2979	chr17	37097652	37098401	3.11	0.00952258	transcription_start_site	+	37098652	37098652	-625	EIF1	NM_005801	eukaryotic translation initiation factor 1
3549	chrY	21145898	21146357	2.9	0.00163199	transcription_start_site	+	21146998	21146998	-870	EIF1AY	NM_004681	eukaryotic translation initiation factor 1A, Y-linked
3093	chr3	40326183	40326532	3.06	0.0274536	transcription_start_site	+	40326192	40326192	165	EIF1B	BC006996	eukaryotic translation initiation factor 1B
70	chr3	151747663	151748212	4.73	0.00057837	transcription_start_site	+	151747286	151747286	651	EIF2A	AF172818	eukaryotic translation initiation factor 2A, 65kDa
1836	chr2	37237072	37237321	3.51	0.0301187	transcription_start_site	-	37237572	37237572	375	EIF2AK2	NM_002759	eukaryotic translation initiation factor 2-alpha kinase 2
3635	chr2	88708574	88709123	2.88	0.0202572	transcription_start_site	-	88708209	88708209	-639	EIF2AK3	AF193339	eukaryotic translation initiation factor 2-alpha kinase 3
839	chr12	122684437	122684686	3.97	0.0124505	transcription_start_site	-	122684200	122684200	-361	EIF2B1	NM_001414	eukaryotic translation initiation factor 2B, subunit 1 alpha, 26kDa
2567	chr2	27445692	27446046	3.24	0.0233364	transcription_start_site	-	27446423	27446423	554	EIF2B4	NM_172195	eukaryotic translation initiation factor 2B, subunit 4 delta, 67kDa
743	chr3	185335217	185335566	4.03	0.00203735	transcription_start_site	+	185335503	185335503	-111	EIF2B5	BC053646	eukaryotic translation initiation factor 2B, subunit 5 epsilon, 82kDa
2045	chr14	66896886	66898248	3.42	0.00320057	transcription_start_site	+	66896837	66896837	730	EIF2S1	BC002513	eukaryotic translation initiation factor 2, subunit 1 alpha, 35kDa
2255	chr20	32163946	32164495	3.35	0.00660866	transcription_start_site	-	32163746	32163746	-474	EIF2S2	NM_003908	eukaryotic translation initiation factor 2, subunit 2 beta, 38kDa
2080	chr15	42615524	42616273	3.42	0.0161896	transcription_start_site	+	42616624	42616624	-725	EIF3S1	BC002719	eukaryotic translation initiation factor 3, subunit 1 alpha, 35kDa
277	chr10	120830591	120831041	4.39	0.00082237	transcription_start_site	-	120830291	120830291	-525	EIF3S10	NM_003750	eukaryotic translation initiation factor 3, subunit 10 theta, 150/170kDa
5526	chr1	32459812	32460961	2.27	0.00931532	transcription_start_site	+	32460612	32460612	-225	EIF3S2	NM_003757	eukaryotic translation initiation factor 3, subunit 2 beta, 36kDa
1999	chr8	117836722	117836973	3.45	0.0148258	transcription_start_site	-	117837217	117837217	369	EIF3S3	BC000386	eukaryotic translation initiation factor 3, subunit 3 gamma, 40kDa
3614	chr11	7964869	7965518	2.88	0.00584795	transcription_start_site	+	7965469	7965469	-275	EIF3S5	NM_003754	eukaryotic translation initiation factor 3, subunit 5 epsilon, 47kDa
763	chr8	109329628	109330077	4.01	0.00072846	transcription_start_site	-	109330111	109330111	258	EIF3S6	BC000734	eukaryotic translation initiation factor 3, subunit 6 48kDa
4120	chr22	36574715	36574966	2.72	0.0439271	transcription_start_site	+	36575263	36575263	-422	EIF3S6IP	CR456436	eukaryotic translation initiation factor 3, subunit 6 interacting protein
491	chr16	28322166	28322415	4.19	0.00343249	transcription_start_site	-	28322589	28322589	298	EIF3S8	BC071705	eukaryotic translation initiation factor 3, subunit 8, 110kDa
2725	chr17	7416067	7416416	3.2	0.0192242	transcription_start_site	+	7416867	7416867	-625	EIF4A1	NM_001416	eukaryotic translation initiation factor 4A, isoform 1
1865	chr3	187983978	187984427	3.5	0.0110943	transcription_start_site	+	187984078	187984078	124	EIF4A2	NM_001967	eukaryotic translation initiation factor 4A, isoform 2
1897	chr4	100069639	100070596	3.48	0.003663	transcription_start_site	-	100070139	100070139	21	EIF4E	NM_001968	eukaryotic translation initiation factor 4E
871	chr2	233124200	233124949	3.96	0.00450056	transcription_start_site	+	233123676	233123676	898	EIF4E2	BC021226	eukaryotic translation initiation factor 4E member 2
6124	chr8	38005984	38006834	2.09	0.0240043	transcription_start_site	+	38007184	38007184	-775	EIF4EBP1	NM_004095	eukaryotic translation initiation factor 4E binding protein 1
2050	chr22	30216304	30217260	3.42	0.00450056	transcription_start_site	-	30215810	30215810	-972	EIF4ENIF1	BC032941	eukaryotic translation initiation factor 4E nuclear import factor 1
715	chr2	99321008	99321461	4.05	0.00329864	transcription_start_site	+	99320353	99320353	881	EIF5B	BC032639	eukaryotic translation initiation factor 5B
1040	chr13	40454218	40454772	3.86	0.0057884	transcription_start_site	-	40454418	40454418	-77	ELF1	NM_172373	E74-like factor 1 (ets domain transcription factor)
1318	chr4	140225297	140226053	3.74	0.00105263	transcription_start_site	-	140225097	140225097	-578	ELF2	BC034951	E74-like factor 2 (ets domain transcription factor)
4749	chr1	203868123	203868673	2.53	0.0310651	transcription_start_site	-	203868623	203868623	225	ELK4	NM_001973	ELK4, ETS-domain protein (SRF accessory protein 1)
7875	chr20	44468878	44469928	1.6	0.0216928	transcription_start_site	-	44468678	44468678	-725	ELMO2	NM_022086	engulfment and cell motility 2
1680	chr6	53322001	53322550	3.58	0.0161896	transcription_start_site	-	53321901	53321901	-374	ELOVL5	NM_021814	ELOVL family member 5, elongation of long chain fatty acids (FEN1/Elo2, SUR4/Elo3-like, yeast)
2962	chr4	111338720	111338969	3.13	0.0416339	transcription_start_site	-	111339207	111339207	362	ELOVL6	BC001305	ELOVL family member 6, elongation of long chain fatty acids (FEN1/Elo2, SUR4/Elo3-like, yeast)
623	chr8	28006044	28006994	4.09	0	transcription_start_site	+	28006575	28006575	-56	ELP3	AK001284	elongation protein 3 homolog (S. cerevisiae)
266	chr11	31487200	31487649	4.4	0.00063412	transcription_start_site	+	31487895	31487895	-470	ELP4	AL136677	elongation protein 4 homolog (S. cerevisiae)
485	chr5	49773258	49773616	4.19	0.00163199	transcription_start_site	-	49772958	49772958	-479	EMB	NM_198449	embigin homolog (mouse)
1755	chr17	45804993	45805342	3.55	0.00897366	transcription_start_site	+	45805588	45805588	-420	EME1	NM_152463	essential meiotic endonuclease 1 homolog 1 (S. pombe)
4862	chr16	1762029	1762478	2.5	0.0465901	transcription_start_site	+	1763229	1763229	-975	EME2	NM_001010865	essential meiotic endonuclease 1 homolog 2 (S. pombe)
1201	chr12	6951053	6951309	3.79	0.0206612	transcription_start_site	+	6950316	6950316	865	EMG1	BC055314	EMG1 nucleolar protein homolog (S. cerevisiae)
5170	chr19	50835912	50836661	2.39	0.0273057	transcription_start_site	-	50834509	50834509	-1777	EML2	NM_012155	echinoderm microtubule associated protein like 2
4438	chr11	62135998	62136347	2.62	0.0465901	transcription_start_site	-	62136429	62136429	256	EML3	AK128679	echinoderm microtubule associated protein like 3
3092	chr3	38512841	38513190	3.06	0.0274536	transcription_start_site	+	38512837	38512837	178	ENDOGL1	BC104212	endonuclease G-like 1
1476	chr6	46204470	46205625	3.67	0.00500431	transcription_start_site	+	46205688	46205688	-640	ENPP4	BC018054	ectonucleotide pyrophosphatase/phosphodiesterase 4 (putative function)
478	chr1	148867933	148868382	4.19	0.00084694	transcription_start_site	-	148868233	148868233	75	ENSA	NM_207046	endosulfine alpha
2683	chr8	110414011	110414760	3.21	0.003663	transcription_start_site	+	110415811	110415811	-1425	ENY2	NM_020189	enhancer of yellow 2 homolog (Drosophila)
1848	chr22	39816752	39817201	3.5	0.00329864	transcription_start_site	+	39818552	39818552	-1575	EP300	NM_001429	E1A binding protein p300
4781	chr2	149117537	149118286	2.52	0.0168743	transcription_start_site	+	149119037	149119037	-1125	EPC2	NM_015630	enhancer of polycomb homolog 2 (Drosophila)
889	chr6	146098684	146098933	3.95	0.0206612	transcription_start_site	-	146098684	146098684	-124	EPM2A	NM_001018041	epilepsy, progressive myoclonus type 2A, Lafora disease (laforin)
1063	chr3	37008590	37009140	3.85	0.00450056	transcription_start_site	-	37009663	37009663	798	EPM2AIP1	BC064696	EPM2A (laforin) interacting protein 1
811	chr17	24205571	24206020	3.98	0.00203735	transcription_start_site	+	24206168	24206168	-372	ERAL1	NM_005702	Era G-protein-like 1 (E. coli)
1734	chr17	35097831	35098780	3.55	0.00120992	transcription_start_site	+	35097918	35097918	387	ERBB2	NM_001005862	v-erb-b2 erythroblastic leukemia viral oncogene homolog 2, neuro/glioblastoma derived oncogene homolog (avian)
3243	chr5	65256239	65256588	3.03	0.0314475	transcription_start_site	+	65258139	65258139	-1725	ERBB2IP	NM_001006600	erbb2 interacting protein
3406	chr12	54783591	54783944	2.97	0.0366096	primary_transcript	+	54760158	54783395	11991	ERBB3	NM_001982	v-erb-b2 erythroblastic leukemia viral oncogene homolog 3 (avian)
1670	chr19	50619642	50619991	3.58	0.0102696	transcription_start_site	-	50619017	50619017	-799	ERCC1	NM_001983	excision repair cross-complementing rodent repair deficiency, complementation group 1 (includes overlapping antisense sequence)
107	chr5	60277418	60277867	4.64	0	transcription_start_site	-	60276648	60276648	-994	ERCC8	NM_000082	excision repair cross-complementing rodent repair deficiency, complementation group 8
128	chr12	29425210	29425765	4.6	0.00094406	transcription_start_site	-	29425410	29425410	-77	ERGIC2	NM_016570	ERGIC and golgi 2
991	chr14	68933703	68934052	3.88	0.0206612	transcription_start_site	-	68934721	68934721	843	ERH	BC071709	enhancer of rudimentary homolog (Drosophila)
776	chr1	234512308	234512663	4.01	0.00203735	transcription_start_site	-	234511908	234511908	-577	ERO1LB	BC044573	ERO1-like beta (S. cerevisiae)
628	chr8	27686230	27686679	4.09	0.00094406	transcription_start_site	+	27687976	27687976	-1521	ESCO2	NM_001017420	establishment of cohesion 1 homolog 2 (S. cerevisiae)
971	chr12	51948427	51948979	3.88	0.00105263	transcription_start_site	+	51948817	51948817	-114	ESPL1	NM_012291	extra spindle poles like 1 (S. cerevisiae)
2419	chr11	63828219	63828668	3.3	0.0131493	transcription_start_site	+	63829619	63829619	-1175	ESRRA	L38487	estrogen-related receptor alpha
961	chr17	72245877	72246426	3.89	0.00329864	transcription_start_site	+	72245377	72245377	774	ET	BC002753	hypothetical protein ET
287	chr5	137907202	137908058	4.37	0	transcription_start_site	-	137906817	137906817	-813	ETF1	BC014269	eukaryotic translation termination factor 1
1915	chr4	159811343	159811792	3.48	0.0110943	transcription_start_site	+	159812908	159812908	-1340	ETFDH	BC011890	electron-transferring-flavoprotein dehydrogenase
3101	chr12	22668792	22669141	3.06	0.0314475	transcription_start_site	+	22669275	22669275	-308	ETNK1	NM_018638	ethanolamine kinase 1
1966	chr11	127897888	127898338	3.47	0.00897366	transcription_start_site	-	127897371	127897371	-742	ETS1	NM_005238	v-ets erythroblastosis virus E26 oncogene homolog 1 (avian)
660	chr11	117627721	117628880	4.06	0	primary_transcript	-	117629343	117640219	6480	EVA1	NM_005797	epithelial V-like antigen 1
3442	chr22	27994870	27996025	2.96	0	transcription_start_site	+	27994321	27994321	1126	EWSR1	BC011048	Ewing sarcoma breakpoint region 1
2327	chr15	39311128	39311581	3.33	0.0192242	transcription_start_site	-	39310187	39310187	-1167	EXDL1	NM_152596	exonuclease 3'-5' domain-like 1
1195	chr14	56805600	56806154	3.79	0.00897366	transcription_start_site	-	56805376	56805376	-501	EXOC5	NM_006544	exocyst complex component 5
481	chr1	229541104	229541460	4.19	0.00084694	transcription_start_site	-	229540201	229540201	-1081	EXOC8	NM_175876	exocyst complex component 8
3077	chr16	20725451	20725800	3.06	0.0161896	transcription_start_site	-	20725299	20725299	-326	EXOD1	AK127391	exonuclease domain containing 1
1351	chr10	99194919	99195368	3.72	0.00329864	transcription_start_site	-	99195739	99195739	595	EXOSC1	BC022067	exosome component 1
5439	chr9	132558297	132559246	2.31	0.0168743	transcription_start_site	+	132558997	132558997	-225	EXOSC2	BC000747	exosome component 2
2926	chr9	37774565	37774814	3.14	0.0348157	transcription_start_site	-	37775043	37775043	353	EXOSC3	BC008880	exosome component 3
2268	chr19	46596368	46596717	3.34	0.00660866	transcription_start_site	-	46595213	46595213	-1329	EXOSC5	AF285785	exosome component 5
3066	chr3	44990567	44991716	3.06	0.0122078	transcription_start_site	+	44992767	44992767	-1625	EXOSC7	NM_015004	exosome component 7
3073	chr13	36472516	36473267	3.06	0.0140562	transcription_start_site	+	36472916	36472916	-24	EXOSC8	NM_181503	exosome component 8
1708	chr4	122941227	122941784	3.57	0.00897366	transcription_start_site	+	122941921	122941921	-415	EXOSC9	NM_001034194	exosome component 9
292	chr1	101134665	101135014	4.36	0.00072846	transcription_start_site	-	101134142	101134142	-697	EXTL2	BC045681	exostoses (multiple)-like 2
214	chr1	28287318	28287667	4.45	0.00094406	transcription_start_site	-	28287662	28287662	169	EYA3	BC041667	eyes absent homolog 3 (Drosophila)
2769	chr19	40927542	40927994	3.18	0.0110943	transcription_start_site	+	40931351	40931351	-3583	F25965	NM_019104	protein F25965
3849	chr9	129781816	129782265	2.81	0.0140562	transcription_start_site	-	129782316	129782316	275	FAM102A	NM_001035254	family with sequence similarity 102, member A
861	chr15	81445298	81445647	3.96	0.00450056	transcription_start_site	+	81445989	81445989	-516	FAM103A1	BC112329	family with sequence similarity 103, member A1
1158	chr17	68740852	68741201	3.81	0.00450056	transcription_start_site	-	68740043	68740043	-983	FAM104A	BX648968	family with sequence similarity 104, member A
2949	chr11	58667427	58668183	3.13	0.0192242	transcription_start_site	+	58668827	58668827	-1022	FAM111A	NM_022074	family with sequence similarity 111, member A
3478	chr11	58631085	58631734	2.96	0.0439271	transcription_start_site	+	58631285	58631285	124	FAM111B	NM_198947	family with sequence similarity 111, member B
1600	chr12	45896118	45896477	3.61	0.0270773	transcription_start_site	+	45896318	45896318	-20	FAM113B	NM_138371	family with sequence similarity 113, member B
2606	chr14	93615791	93616040	3.24	0.0439271	transcription_start_site	+	93617391	93617391	-1475	FAM14B	NM_206949	family with sequence similarity 14, member B
3517	chr17	15407070	15407319	2.94	0.0490018	transcription_start_site	-	15407570	15407570	375	FAM18B2	NM_145301	family with sequence similarity 18, member B2
2911	chr1	113059873	113060230	3.14	0.0233364	transcription_start_site	+	113064711	113064711	-4659	FAM19A3	NM_001004440	family with sequence similarity 19 (chemokine (C-C motif)-like), member A3
2159	chr10	45541472	45542221	3.39	0.00897366	transcription_start_site	+	45542672	45542672	-825	FAM21C	NM_015262	family with sequence similarity 21, member C
1370	chr10	124628568	124628817	3.72	0.0102696	transcription_start_site	-	124629068	124629068	375	FAM24B	NM_152644	family with sequence similarity 24, member B
3029	chr19	16157034	16157383	3.1	0.0131493	transcription_start_site	+	16157233	16157233	-24	FAM32A	BC000639	family with sequence similarity 32, member A
138	chr17	54588125	54588482	4.58	0.00082237	transcription_start_site	-	54587343	54587343	-960	FAM33A	BC017873	family with sequence similarity 33, member A
1136	chr10	88842932	88843688	3.81	0.00154799	transcription_start_site	+	88844932	88844932	-1622	FAM35A	NM_019054	family with sequence similarity 35, member A
3818	chr7	128860235	128860689	2.82	0.0411104	transcription_start_site	+	128861522	128861522	-1060	FAM40B	BC019064	family with sequence similarity 40, member B
4232	chr4	13238826	13239382	2.7	0.0465901	transcription_start_site	-	13238426	13238426	-678	FAM44A	NM_148894	family with sequence similarity 44, member A
1458	chr13	36531287	36531536	3.68	0.0250534	transcription_start_site	-	36531776	36531776	364	FAM48A	AF445026	family with sequence similarity 48, member A
4908	chrX	13958232	13958592	2.48	0.0314475	transcription_start_site	-	13957933	13957933	-479	FAM51A1	BC014324	family with sequence similarity 51, member A1
1303	chr5	137700566	137701715	3.75	0.00660866	transcription_start_site	+	137701182	137701182	-41	FAM53C	BC052993	family with sequence similarity 53, member C
85	chr6	136613742	136614395	4.71	0.00072846	transcription_start_site	-	136613142	136613142	-926	FAM54A	NM_138419	family with sequence similarity 54, member A
3404	chr12	31369840	31370289	2.97	0.0366096	transcription_start_site	-	31370306	31370306	241	FAM60A	BC071966	family with sequence similarity 60, member A
7749	chr12	54807120	54808069	1.62	0.0288958	transcription_start_site	+	54808320	54808320	-725	FAM62A	BC004998	family with sequence similarity 62 (C2 domain containing), member A
3043	chr7	158315580	158316035	3.08	0.0274536	transcription_start_site	-	158315080	158315080	-727	FAM62B	NM_020728	family with sequence similarity 62 (C2 domain containing) member B
2124	chr1	149247004	149247360	3.4	0.0131493	transcription_start_site	-	149246849	149246849	-333	FAM63A	AK125959	family with sequence similarity 63, member A
5049	chr15	56849595	56850444	2.43	0.0407202	transcription_start_site	+	56850776	56850776	-756	FAM63B	BC060514	family with sequence similarity 63, member B
4630	chr9	130838873	130839522	2.56	0.0229554	transcription_start_site	+	130839073	130839073	124	FAM73B	NM_032809	family with sequence similarity 73, member B
803	chr11	95161491	95161940	3.98	0.00163199	transcription_start_site	-	95162311	95162311	595	FAM76B	BX647586	family with sequence similarity 76, member B
461	chr9	133141327	133141676	4.21	0.00094406	transcription_start_site	-	133141727	133141727	225	FAM78A	NM_033387	family with sequence similarity 78, member A
31	chr15	28705881	28706430	4.86	0	transcription_start_site	+	28706170	28706170	-14	FAM7A2	NM_001039841	family with sequence similarity 7, member A2
4618	chr8	87590537	87590992	2.57	0.0411104	transcription_start_site	-	87590037	87590037	-727	FAM82B	NM_016033	family with sequence similarity 82, member B
2352	chr15	38834250	38834499	3.33	0.0370279	transcription_start_site	-	38834714	38834714	339	FAM82C	BC063844	family with sequence similarity 82, member C
1853	chr19	53813159	53813717	3.5	0.00450056	transcription_start_site	-	53808631	53808631	-4807	FAM83E	NM_017708	family with sequence similarity 83, member E
5860	chr8	12089800	12090849	2.17	0.0407202	transcription_start_site	-	12089000	12089000	-1324	FAM86B1	NM_032916	family with sequence similarity 86, member B1
3620	chr11	65093075	65093624	2.88	0.0140562	transcription_start_site	+	65094075	65094075	-725	FAM89B	NM_152832	family with sequence similarity 89, member B
3115	chr15	62174372	62175021	3.06	0.0314475	transcription_start_site	-	62173260	62173260	-1436	FAM96A	NM_032231	family with sequence similarity 96, member A
998	chr16	65525147	65525496	3.87	0.00084694	transcription_start_site	-	65525787	65525787	465	FAM96B	BC001733	family with sequence similarity 96, member B
2333	chr2	33678266	33678620	3.33	0.0192242	transcription_start_site	-	33677866	33677866	-577	FAM98A	AK074867	family with sequence similarity 98, member A
890	chrX	14801683	14802237	3.94	0	transcription_start_site	-	14801105	14801105	-855	FANCB	NM_152633	Fanconi anemia, complementation group B
2066	chr3	10042326	10042878	3.42	0.0131493	transcription_start_site	+	10043112	10043112	-510	FANCD2	NM_001018115	Fanconi anemia, complementation group D2
7109	chr9	35062564	35063213	1.82	0.0406358	primary_transcript	-	35063836	35069659	3859	FANCG	BC000032	Fanconi anemia, complementation group G
408	chr14	44675196	44675552	4.25	0.00203735	transcription_start_site	+	44674885	44674885	489	FANCM	NM_020937	Fanconi anemia, complementation group M
419	chr6	5206835	5207393	4.24	0.00329864	transcription_start_site	+	5206757	5206757	357	FARS2	BC021112	phenylalanine-tRNA synthetase 2 (mitochondrial)
2512	chr19	12905022	12905371	3.26	0.00897366	transcription_start_site	-	12905513	12905513	316	FARSLA	BC006495	phenylalanine-tRNA synthetase-like, alpha subunit
340	chr2	223229449	223229906	4.32	0.00084694	transcription_start_site	-	223229049	223229049	-628	FARSLB	NM_005687	phenylalanine-tRNA synthetase-like, beta subunit
3307	chr7	150410484	150411033	2.99	0.0140562	transcription_start_site	-	150408884	150408884	-1874	FASTK	NM_033015	Fas-activated serine/threonine kinase
348	chr11	64645203	64645552	4.31	0.00094406	primary_transcript	-	64644682	64646166	46	FAU	BC033877	Finkel-Biskis-Reilly murine sarcoma virus (FBR-MuSV) ubiquitously expressed (fox derived)%3B ribosomal protein S30
447	chr19	45028313	45028662	4.22	0.00082237	transcription_start_site	-	45028813	45028813	325	FBL	NM_001436	fibrillarin
451	chr7	102503363	102503822	4.22	0.00084694	transcription_start_site	-	102502522	102502522	-1070	FBXL13	BC026121	F-box and leucine-rich repeat protein 13
2437	chr5	107746210	107746561	3.3	0.0192242	transcription_start_site	-	107745698	107745698	-687	FBXL17	BC063316	F-box and leucine-rich repeat protein 17
1599	chr7	5520208	5520469	3.61	0.0250534	transcription_start_site	-	5519925	5519925	-413	FBXL18	BC024256	F-box and leucine-rich repeat protein 18
440	chr2	47987818	47988367	4.23	0.00163199	transcription_start_site	-	47986322	47986322	-1770	FBXO11	BC043258	F-box protein 11
1985	chr18	69966024	69967381	3.45	0	transcription_start_site	-	69965929	69965929	-773	FBXO15	BC029579	F-box protein 15
239	chr8	28403903	28404554	4.42	0	transcription_start_site	-	28403703	28403703	-525	FBXO16	NM_172366	F-box protein 16
3332	chr10	5972819	5973473	2.98	0.0233364	transcription_start_site	+	5972246	5972246	900	FBXO18	BC110884	F-box protein, helicase, 18
3316	chr7	100020946	100021295	2.99	0.0314475	transcription_start_site	+	100021946	100021946	-825	FBXO24	NM_033506	F-box protein 24
3364	chr8	344707	345260	2.97	0.00775623	transcription_start_site	+	346807	346807	-1823	FBXO25	NM_012173	F-box protein 25
2133	chr1	222367835	222368285	3.4	0.0131493	transcription_start_site	+	222368435	222368435	-375	FBXO28	NM_015176	F-box protein 28
4619	chr8	124623427	124623883	2.57	0.0411104	transcription_start_site	-	124622627	124622627	-1028	FBXO32	NM_058229	F-box protein 32
3471	chr14	38971971	38972520	2.96	0.0411104	transcription_start_site	-	38971427	38971427	-818	FBXO33	BC068566	F-box protein 33
1420	chr2	230493357	230494206	3.69	0.00294737	transcription_start_site	+	230495450	230495450	-1668	FBXO36	BC022538	F-box protein 36
1500	chr5	147743038	147744193	3.66	0	transcription_start_site	+	147743738	147743738	-122	FBXO38	NM_205836	F-box protein 38
3761	chr5	41960612	41960961	2.86	0.0411104	transcription_start_site	+	41961112	41961112	-325	FBXO4	NM_012176	F-box protein 4
3622	chr1	16551935	16552484	2.88	0.0167952	transcription_start_site	-	16551538	16551538	-671	FBXO42	BC043410	F-box protein 42
1245	chr8	101231520	101232069	3.77	0.00163199	transcription_start_site	-	101227018	101227018	-4776	FBXO43	NM_001029860	F-box protein 43
1036	chr6	153346867	153347825	3.86	0.00120992	transcription_start_site	-	153345867	153345867	-1479	FBXO5	NM_012177	F-box protein 5
1513	chr22	31201406	31201655	3.66	0.00757895	transcription_start_site	+	31201223	31201223	307	FBXO7	NM_001033024	F-box protein 7
396	chr4	175440630	175442479	4.26	0	transcription_start_site	-	175441393	175441393	-161	FBXO8	BC040456	F-box protein 8
2446	chr6	53037655	53038010	3.3	0.0274536	transcription_start_site	+	53037754	53037754	78	FBXO9	BC000650	F-box protein 9
1512	chr5	171366782	171367331	3.66	0.00294737	transcription_start_site	-	171366482	171366482	-574	FBXW11	NM_012300	F-box and WD-40 domain protein 11
281	chr9	122596050	122596407	4.38	0.00082237	transcription_start_site	-	122595477	122595477	-751	FBXW2	BC018738	F-box and WD-40 domain protein 2
2957	chr4	153675122	153675471	3.13	0.0233364	transcription_start_site	-	153675622	153675622	325	FBXW7	NM_033632	F-box and WD-40 domain protein 7 (archipelago homolog, Drosophila)
4024	chr5	72286754	72287403	2.77	0.0229554	transcription_start_site	+	72287653	72287653	-574	FCHO2	BC014311	FCH domain only 2
6647	chr11	72531639	72532488	1.95	0.0345201	transcription_start_site	-	72530739	72530739	-1324	FCHSD2	NM_014824	FCH and double SH3 domains 2
3368	chr1	153544873	153545722	2.97	0.0140562	transcription_start_site	+	153545373	153545373	-75	FDPS	NM_002004	farnesyl diphosphate synthase (farnesyl pyrophosphate synthetase, dimethylallyltranstransferase, geranyltranstransferase)
4960	chr11	109805227	109805776	2.45	0.0310651	transcription_start_site	+	109805803	109805803	-301	FDX1	NM_004109	ferredoxin 1
1159	chr17	70381292	70381941	3.81	0.00450056	transcription_start_site	-	70380710	70380710	-906	FDXR	CR594512	ferredoxin reductase
5320	chr15	66356294	66357043	2.34	0.0456618	transcription_start_site	+	66357194	66357194	-525	FEM1B	BC014558	fem-1 homolog b (C. elegans)
430	chr11	61315825	61316380	4.23	0.00072846	transcription_start_site	+	61316725	61316725	-622	FEN1	NM_004111	flap structure-specific endonuclease 1
1920	chr5	108111421	108111873	3.48	0.0131493	transcription_start_site	+	108111421	108111421	226	FER	NM_005246	fer (fps/fes related) tyrosine kinase (phosphoprotein NCP94)
129	chr12	94136871	94137226	4.6	0.00094406	transcription_start_site	-	94135371	94135371	-1677	FGD6	NM_018351	FYVE, RhoGEF and PH domain containing 6
30	chr12	26982893	26983849	4.87	0.00057837	transcription_start_site	+	26982696	26982696	675	FGFR1OP2	BC032143	FGFR1 oncogene partner 2
3147	chr1	27823560	27824718	3.05	0.0122078	transcription_start_site	-	27823160	27823160	-979	FGR	NM_005248	Gardner-Rasheed feline sarcoma viral (v-fgr) oncogene homolog
5536	chr1	239749877	239750534	2.27	0.0456618	transcription_start_site	-	239749677	239749677	-528	FH	NM_000143	fumarate hydratase
3095	chr3	61212264	61213318	3.06	0.0274536	transcription_start_site	-	61212164	61212164	-627	FHIT	NM_002012	fragile histidine triad gene
822	chr11	65413186	65413435	3.98	0.00757895	transcription_start_site	-	65412586	65412586	-724	FIBP	NM_198897	fibroblast growth factor (acidic) intracellular binding protein
7264	chr7	50485642	50486591	1.76	0.0287081	transcription_start_site	-	50485542	50485542	-574	FIGNL1	NM_022116	fidgetin-like 1
4478	chr4	53937919	53938668	2.61	0.0273057	transcription_start_site	+	53938594	53938594	-300	FIP1L1	BC017724	FIP1 like 1 (S. cerevisiae)
1005	chr7	30033893	30034342	3.87	0.00450056	transcription_start_site	-	30032825	30032825	-1292	FKBP14	BC005206	FK506 binding protein 14, 22 kDa
4943	chr20	1322045	1322394	2.47	0.0465901	transcription_start_site	-	1321745	1321745	-474	FKBP1A	NM_000801	FK506 binding protein 1A, 12kDa
3420	chr2	24123227	24123576	2.97	0.0366096	transcription_start_site	+	24126131	24126131	-2729	FKBP1B	NM_004116	FK506 binding protein 1B, 12.6 kDa
8531	chr11	63764088	63764937	1.27	0.0406015	transcription_start_site	+	63764988	63764988	-475	FKBP2	NM_004470	FK506 binding protein 2, 13kDa
408	chr14	44675196	44675552	4.25	0.00203735	transcription_start_site	-	44674272	44674272	-1102	FKBP3	NM_002013	FK506 binding protein 3, 25kDa
1213	chr7	72114135	72114484	3.78	0.0057884	primary_transcript	+	72078126	72410568	-130037	FKBP6	AF447060	FK506 binding protein 6, 36kDa
1436	chr2	179051168	179051417	3.69	0.0250534	transcription_start_site	-	179051472	179051472	179	FKBP7	AY353086	FK506 binding protein 7
3534	chr6	32203495	32204144	2.92	0.0465901	primary_transcript	-	32204464	32206030	1427	FKBPL	BC004168	FK506 binding protein like
1322	chr19	51940142	51940491	3.74	0.00163199	transcription_start_site	+	51941142	51941142	-825	FKRP	NM_001039885	fukutin related protein
380	chr5	64894290	64894639	4.28	0.00084694	transcription_start_site	-	64894738	64894738	273	FKSG14	NM_022145	leucine zipper protein FKSG14
758	chr1	153221740	153222889	4.01	0	transcription_start_site	+	153222440	153222440	-125	FLAD1	NM_201398	FAD1 flavin adenine dinucleotide synthetase homolog (S. cerevisiae)
6333	chr11	128068099	128069173	2.03	0.0121136	transcription_start_site	+	128069192	128069192	-556	FLI1	M93255	Friend leukemia virus integration 1
707	chr15	48435087	48435437	4.05	0.00329864	transcription_start_site	-	48434350	48434350	-912	FLJ10038	AK000900	hypothetical protein FLJ10038
2294	chr7	66022868	66023317	3.34	0.0348157	transcription_start_site	+	66023646	66023646	-553	FLJ10099	BC012562	hypothetical protein FLJ10099
4650	chr19	46637150	46637499	2.55	0.0411104	transcription_start_site	-	46637650	46637650	325	FLJ10241	NM_018035	hypothetical protein FLJ10241
530	chr12	10656950	10657204	4.15	0.00930899	transcription_start_site	-	10657435	10657435	358	FLJ10292	BC010905	mago-nashi homolog
3247	chr5	176877973	176878431	3.03	0.0314475	primary_transcript	-	176879396	176914144	18568	FLJ10404	NM_019057	hypothetical protein FLJ10404
1383	chr7	43735134	43735583	3.7	0.00660866	transcription_start_site	-	43735572	43735572	213	FLJ10803	BC056884	hypothetical protein FLJ10803
5237	chr1	59533927	59534676	2.36	0.0407202	transcription_start_site	+	59535240	59535240	-938	FLJ10986	BX647626	hypothetical protein FLJ10986
2	chr12	121577961	121578310	5.14	0	transcription_start_site	-	121577500	121577500	-635	FLJ11021	AK094465	similar to splicing factor, arginine/serine-rich 4
2181	chr4	164635309	164635758	3.39	0.0131493	transcription_start_site	+	164635314	164635314	219	FLJ11184	BC011842	hypothetical protein FLJ11184
184	chr15	65333253	65333602	4.5	0.00072846	transcription_start_site	-	65334038	65334038	610	FLJ11506	NM_024666	hypothetical protein FLJ11506
2211	chr11	117810414	117810963	3.38	0.003663	transcription_start_site	+	117813153	117813153	-2464	FLJ11783	NM_024891	hypothetical protein FLJ11783
1838	chr14	88099666	88099915	3.51	0.0348157	transcription_start_site	+	88099443	88099443	347	FLJ11806	NM_207661	nuclear protein UKp68
1546	chr11	60954472	60955027	3.64	0.0057884	transcription_start_site	-	60953849	60953849	-900	FLJ12529	BC018135	pre-mRNA cleavage factor I, 59 kDa subunit
87	chr4	184817839	184818202	4.7	0.00362976	transcription_start_site	+	184817469	184817469	551	FLJ12716	BC051724	FLJ12716 protein
2062	chr2	74563221	74564270	3.42	0.00594966	transcription_start_site	+	74563724	74563724	21	FLJ12788	BC047084	hypothetical protein FLJ12788
675	chr19	10539404	10539853	4.06	0.00094406	transcription_start_site	-	10537702	10537702	-1926	FLJ12949	NM_023008	hypothetical protein FLJ12949
3404	chr12	31369840	31370289	2.97	0.0366096	primary_transcript	+	31368522	31370140	733	FLJ13224	XM_495918	hypothetical protein FLJ13224
6863	chr12	48025607	48026356	1.89	0.045402	transcription_start_site	+	48027307	48027307	-1325	FLJ13236	BC033236	hypothetical protein FLJ13236
1818	chr2	61934954	61935503	3.51	0.0131493	transcription_start_site	-	61934725	61934725	-503	FLJ13305	XM_934533	hypothetical protein FLJ13305
4350	chr7	112217184	112218833	2.64	0.00501253	transcription_start_site	-	112217684	112217684	-324	FLJ13576	NM_022484	hypothetical protein FLJ13576
749	chr5	64956427	64956776	4.02	0.00329864	transcription_start_site	+	64956616	64956616	-14	FLJ13611	BC012006	hypothetical protein FLJ13611
3675	chr13	51276635	51276984	2.88	0.0411104	transcription_start_site	-	51276294	51276294	-515	FLJ13639	NM_024705	hypothetical protein FLJ13639
32	chr2	27705706	27706163	4.85	0	transcription_start_site	-	27705383	27705383	-551	FLJ13646	NM_024584	hypothetical protein FLJ13646
1955	chr16	56983323	56983772	3.47	0.0057884	transcription_start_site	+	56983893	56983893	-345	FLJ13912	AK023974	hypothetical protein FLJ13912
2339	chr2	171999665	172000224	3.33	0.0192242	transcription_start_site	-	171998865	171998865	-1079	FLJ13984	NM_024770	hypothetical protein FLJ13984
1608	chr2	130654772	130655323	3.6	0.003663	transcription_start_site	+	130656172	130656172	-1124	FLJ14346	NM_025029	hypothetical protein FLJ14346
2062	chr2	74563221	74564270	3.42	0.00594966	transcription_start_site	-	74563631	74563631	-114	FLJ14397	NM_032779	hypothetical protein FLJ14397
3258	chr19	38153817	38154766	3.02	0.00356154	transcription_start_site	-	38154709	38154709	417	FLJ14640	BC032307	hypothetical protein FLJ14640
4409	chr19	60801741	60802190	2.63	0.0366096	transcription_start_site	-	60802705	60802705	739	FLJ14768	NM_032836	hypothetical protein FLJ14768
196	chr7	129632019	129632368	4.49	0.00094406	transcription_start_site	-	129632479	129632479	285	FLJ14803	AK027678	hypothetical protein FLJ14803
4366	chr9	98655710	98656059	2.64	0.0411104	transcription_start_site	-	98656210	98656210	325	FLJ16636	NM_001001662	FLJ16636 protein
1259	chr3	158026189	158026538	3.77	0.0057884	transcription_start_site	+	158026789	158026789	-425	FLJ16641	NM_001004316	FLJ16641 protein
3034	chr7	92697988	92700037	3.08	0.00087719	transcription_start_site	+	92699588	92699588	-575	FLJ20097	NM_024553	hypothetical protein LOC55610, isoform b
601	chr5	102483239	102483588	4.11	0.00203735	transcription_start_site	-	102483700	102483700	286	FLJ20125	BC015325	hypothetical protein FLJ20125
297	chr4	17420122	17421071	4.35	0	transcription_start_site	-	17421479	17421479	882	FLJ20280	NM_017741	hypothetical protein FLJ20280
664	chr11	46571090	46571539	4.06	0.00084694	transcription_start_site	-	46569490	46569490	-1824	FLJ20294	NM_017749	hypothetical protein FLJ20294
1608	chr2	130654772	130655323	3.6	0.003663	transcription_start_site	-	130655622	130655622	574	FLJ20297	BC064947	hypothetical protein FLJ20297
1246	chr8	110725380	110725829	3.77	0.00163199	transcription_start_site	-	110725080	110725080	-524	FLJ20366	NM_017786	hypothetical protein FLJ20366
3813	chr7	731963	732412	2.82	0.0411104	transcription_start_site	+	732863	732863	-675	FLJ20397	NM_017802	hypothetical protein FLJ20397
5435	chr19	19110067	19110616	2.31	0.0151614	transcription_start_site	-	19110270	19110270	-71	FLJ20422	BC005210	hypothetical protein FLJ20422
703	chr9	139436267	139436741	4.05	0.00089459	transcription_start_site	-	139437405	139437405	901	FLJ20433	BC065002	hypothetical protein FLJ20433
1546	chr11	60954472	60955027	3.64	0.0057884	transcription_start_site	+	60954189	60954189	560	FLJ20487	BC002331	hypothetical protein FLJ20487
3678	chr15	64435546	64435995	2.88	0.0411104	transcription_start_site	-	64436046	64436046	275	FLJ20516	NM_017858	timeless-interacting protein
4783	chr4	170915123	170915572	2.52	0.0310651	transcription_start_site	-	170915623	170915623	275	FLJ20534	NM_017867	hypothetical protein FLJ20534
3890	chr3	39399443	39399895	2.8	0.0411104	transcription_start_site	+	39399842	39399842	-173	FLJ20551	NM_017875	hypothetical protein FLJ20551
5304	chr15	33068046	33069196	2.34	0.00931532	transcription_start_site	-	33067761	33067761	-860	FLJ20582	BC071603	hypothetical protein FLJ20582
33	chr2	86185857	86186711	4.85	0.00057837	transcription_start_site	+	86186848	86186848	-564	FLJ20758	NM_017952	FLJ20758 protein
353	chr11	125586251	125586700	4.31	0.00094406	transcription_start_site	+	125586861	125586861	-385	FLJ21103	CR625659	hypothetical protein FLJ21103
3449	chr4	129106410	129106968	2.96	0.0140562	transcription_start_site	+	129106010	129106010	679	FLJ21106	NM_025097	hypothetical protein FLJ21106
4109	chr22	18223139	18223688	2.72	0.0122078	transcription_start_site	-	18222339	18222339	-1074	FLJ21125	NM_024627	hypothetical protein FLJ21125
4200	chr19	16468351	16468603	2.71	0.0490018	transcription_start_site	+	16468249	16468249	228	FLJ21742	BC027869	hypothetical protein FLJ21742
3078	chr16	23560107	23560757	3.06	0.0161896	transcription_start_site	-	23560128	23560128	-304	FLJ21816	NM_024675	hypothetical protein FLJ21816
1835	chr2	20886510	20886860	3.51	0.0301187	transcription_start_site	-	20886328	20886328	-357	FLJ21820	BC017473	hypothetical protein FLJ21820
2566	chr2	27127224	27127781	3.24	0.0233364	transcription_start_site	+	27128024	27128024	-521	FLJ21839	NM_001035507	hypothetical protein FLJ21839
1609	chr2	170138268	170138818	3.6	0.003663	transcription_start_site	-	170138568	170138568	25	FLJ21901	NM_024622	hypothetical protein FLJ21901
180	chr12	46386241	46386591	4.51	0.00072846	transcription_start_site	-	46386041	46386041	-375	FLJ21908	NM_024604	hypothetical protein FLJ21908
3420	chr2	24123227	24123576	2.97	0.0366096	transcription_start_site	-	24123727	24123727	325	FLJ21945	NM_025203	hypothetical protein FLJ21945
1590	chr12	21481377	21481734	3.61	0.0110943	transcription_start_site	+	21481877	21481877	-321	FLJ22028	NM_024854	hypothetical protein FLJ22028
1626	chr2	200529684	200529939	3.6	0.0270773	transcription_start_site	+	200528760	200528760	1051	FLJ22555	BC017959	hypothetical protein FLJ22555
3972	chr13	72199946	72200395	2.79	0.0465901	transcription_start_site	+	72200076	72200076	94	FLJ22624	BC025367	FLJ22624 protein
2111	chr1	753549	753998	3.4	0.0131493	transcription_start_site	-	752765	752765	-1008	FLJ22639	BC017762	hypothetical protein FLJ22639
4654	chr19	55008280	55008629	2.55	0.0411104	transcription_start_site	-	55008353	55008353	-101	FLJ22688	AK026341	hypothetical protein FLJ22688
1814	chr15	80585639	80586095	3.51	0.0131493	transcription_start_site	-	80585378	80585378	-489	FLJ22795	BC007811	hypothetical protein FLJ22795
4617	chr8	43066931	43067280	2.57	0.0411104	transcription_start_site	+	43067817	43067817	-711	FLJ23356	NM_032237	hypothetical protein FLJ23356
1232	chr2	210744696	210745145	3.78	0.00660866	transcription_start_site	-	210744296	210744296	-624	FLJ23861	BC032837	hypothetical protein FLJ23861
3418	chr15	100318546	100318895	2.97	0.0366096	transcription_start_site	+	100318538	100318538	182	FLJ25222	NM_199163	CXYorf1-related protein
2534	chr2	190335042	190336191	3.24	0.00099305	primary_transcript	+	190247260	190334162	44905	FLJ25415	BC044907	hypothetical protein FLJ25415
550	chr11	82290816	82291271	4.14	0.00089459	transcription_start_site	+	82290416	82290416	627	FLJ25416	NM_145018	hypothetical protein FLJ25416
3523	chrX	23836360	23836810	2.92	0.0110943	transcription_start_site	+	23836043	23836043	542	FLJ25444	NM_152761	hypothetical protein FLJ25444
2697	chr18	75539088	75539441	3.21	0.0110943	primary_transcript	-	75499915	75540733	-18940	FLJ25715	NM_182570	hypothetical protein FLJ25715
1199	chr14	77296268	77296817	3.79	0.00897366	transcription_start_site	+	77296645	77296645	-102	FLJ25976	NM_174943	hypothetical protein FLJ25976
507	chr4	130233355	130233804	4.17	0.00084694	transcription_start_site	-	130234150	130234150	570	FLJ30655	BC064428	hypothetical protein FLJ30655
2565	chr2	24200545	24200899	3.24	0.0233364	transcription_start_site	+	24200739	24200739	-17	FLJ30851	NM_198553	FLJ30851 protein
868	chr2	178126150	178126504	3.96	0.00450056	transcription_start_site	-	178125754	178125754	-573	FLJ30990	BC033795	hypothetical protein FLJ30990
1226	chr2	55312327	55312776	3.78	0.00660866	transcription_start_site	-	55312953	55312953	401	FLJ31438	BC029502	hypothetical protein FLJ31438
1574	chr7	112367468	112368017	3.61	0.00120992	transcription_start_site	-	112367168	112367168	-574	FLJ31818	NM_152556	hypothetical protein FLJ31818
1561	chr16	87810718	87811267	3.63	0.00329864	transcription_start_site	+	87811618	87811618	-625	FLJ31875	NM_182531	hypothetical protein FLJ31875
153	chr5	158567212	158567563	4.55	0.00094406	transcription_start_site	-	158567412	158567412	24	FLJ31951	NM_144726	hypothetical protein FLJ31951
697	chr2	61098985	61099541	4.05	0.00073611	transcription_start_site	-	61098712	61098712	-551	FLJ32312	NM_144709	hypothetical protein FLJ32312
606	chr5	43550444	43550693	4.11	0.00930899	transcription_start_site	-	43550892	43550892	323	FLJ32363	BC036867	FLJ32363 protein
429	chr11	46596102	46597354	4.23	0.00072846	transcription_start_site	-	46595353	46595353	-1375	FLJ32675	NM_173811	hypothetical protein FLJ32675
3742	chr4	185806495	185806944	2.87	0.0366096	transcription_start_site	+	185807872	185807872	-1152	FLJ33167	BX647575	hypothetical protein FLJ33167
1302	chr5	127446081	127446430	3.75	0.00660866	transcription_start_site	-	127447333	127447333	1077	FLJ33630	XM_932475	hypothetical protein LOC644873
3256	chr5	17272051	17272302	3.03	0.0490018	transcription_start_site	-	17270156	17270156	-2020	FLJ34047	NM_173669	hypothetical protein FLJ34047
955	chr11	129688328	129688980	3.89	0.00203735	transcription_start_site	+	129689628	129689628	-974	FLJ34521	NM_001039787	hypothetical protein LOC646383
2676	chr4	123873506	123873755	3.22	0.0370279	transcription_start_site	+	123873308	123873308	322	FLJ35630	BC055426	hypothetical protein FLJ35630
487	chr5	75048420	75048869	4.19	0.00163199	transcription_start_site	-	75044006	75044006	-4638	FLJ35779	NM_152408	hypothetical protein FLJ35779
2239	chr17	18255326	18255575	3.37	0.0301187	transcription_start_site	+	18255197	18255197	253	FLJ35934	NM_207453	FLJ35934 protein
4133	chr19	41196481	41197030	2.71	0.0140562	transcription_start_site	-	41191513	41191513	-5242	FLJ36445	BC052573	hypothetical protein FLJ36445
51	chr19	45546665	45547014	4.78	0	transcription_start_site	-	45546133	45546133	-706	FLJ36888	NM_178830	hypothetical protein FLJ36888
2970	chr5	175990363	175991012	3.12	0.0274536	transcription_start_site	+	175990567	175990567	120	FLJ36951	XM_932348	similar to eukaryotic translation initiation factor 4e 1a
635	chr4	109761371	109761728	4.09	0.00163199	transcription_start_site	-	109761520	109761520	-29	FLJ37673	XM_928091	hypothetical protein FLJ37673
1626	chr2	200529684	200529939	3.6	0.0270773	transcription_start_site	-	200528468	200528468	-1343	FLJ37953	NM_152382	hypothetical protein FLJ37953
2264	chr12	122282415	122283264	3.34	0.00320057	transcription_start_site	+	122283415	122283415	-575	FLJ38663	NM_152269	hypothetical protein FLJ38663
3692	chr2	108518107	108518464	2.88	0.0411104	transcription_start_site	-	108517107	108517107	-1178	FLJ38668	NM_001039776	similar to hypothetical protein MGC10701
1610	chr13	43349968	43351017	3.6	0.0110943	transcription_start_site	+	43351968	43351968	-1475	FLJ38725	NM_153218	hypothetical protein FLJ38725
2955	chr4	74154636	74154990	3.13	0.0233364	transcription_start_site	-	74154336	74154336	-477	FLJ38991	NM_001033760	mitochondrial COX18
1918	chr5	43638183	43638532	3.48	0.0131493	transcription_start_site	-	43638916	43638916	558	FLJ39349	XM_933278	hypothetical protein LOC644115
1909	chr4	15836183	15836639	3.48	0.0110943	transcription_start_site	+	15837383	15837383	-972	FLJ39653	NM_152684	hypothetical protein FLJ39653
4175	chr1	146399160	146399621	2.71	0.0465901	transcription_start_site	-	146398559	146398559	-831	FLJ39739	NM_207400	FLJ39739 protein
2347	chr14	68330438	68330892	3.33	0.0233364	primary_transcript	-	68331216	68332943	1414	FLJ39779	NM_207442	FLJ39779 protein
3985	chr2	208283808	208284257	2.79	0.0465901	transcription_start_site	+	208284508	208284508	-475	FLJ40432	NM_152523	hypothetical protein FLJ40432
2755	chr20	43996023	43996372	3.19	0.0110943	transcription_start_site	-	43996984	43996984	786	FLJ40606	XM_929295	hypothetical protein LOC643548
4073	chr7	143028366	143029122	2.73	0.0229554	transcription_start_site	+	143028666	143028666	78	FLJ40722	NM_173678	hypothetical protein FLJ40722
12	chr7	141084764	141085320	5.02	0	transcription_start_site	-	141084499	141084499	-543	FLJ40852	NM_173677	hypothetical protein FLJ40852
558	chr2	17797357	17798006	4.14	0.00203735	transcription_start_site	+	17798657	17798657	-975	FLJ40869	NM_182625	hypothetical protein FLJ40869
155	chr19	45947719	45948168	4.54	0	transcription_start_site	-	45948237	45948237	293	FLJ41131	BC090894	FLJ41131 protein
1511	chr5	110102154	110103103	3.66	0.00294737	transcription_start_site	-	110102550	110102550	-78	FLJ43080	XM_931777	hypothetical protein LOC642986
3	chr18	72334370	72335027	5.13	0	transcription_start_site	+	72336464	72336464	-1765	FLJ44313	NM_207460	FLJ44313 protein
3344	chr3	33112797	33113148	2.98	0.0314475	transcription_start_site	-	33113291	33113291	318	FLJ45032	XM_933642	similar to F40B5.2b
543	chr10	21854117	21854566	4.14	0.00072846	transcription_start_site	-	21854617	21854617	275	FLJ45187	NM_207371	FLJ45187 protein
1343	chr11	31347109	31348567	3.72	0.00097466	transcription_start_site	-	31347933	31347933	95	FLJ46154	AK126066	FLJ46154 protein
1909	chr4	15836183	15836639	3.48	0.0110943	transcription_start_site	-	15837192	15837192	781	FLJ90013	NM_153365	hypothetical protein FLJ90013
3136	chr2	85683893	85684142	3.06	0.0490018	transcription_start_site	-	85683332	85683332	-685	FLJ90024	NM_153342	fasting-inducible integral membrane protein TM6P1
2267	chr19	12582255	12583204	3.34	0.00660866	transcription_start_site	+	12582752	12582752	-22	FLJ90396	NM_153358	hypothetical protein LOC163049
4740	chr1	145163146	145164197	2.53	0.00598086	transcription_start_site	-	145163546	145163546	-125	FMO5	NM_001461	flavin containing monooxygenase 5
3168	chr11	47746243	47746601	3.05	0.0233364	transcription_start_site	-	47745605	47745605	-817	FNBP4	AB023231	formin binding protein 4
3194	chr8	43030198	43030447	3.05	0.0348157	transcription_start_site	+	43030598	43030598	-275	FNTA	NM_001018676	farnesyltransferase, CAAX box, alpha
114	chr19	51057357	51057806	4.62	0	transcription_start_site	+	51059357	51059357	-1775	FOXA3	BC016024	forkhead box A3
386	chr1	42574190	42574546	4.28	0.00089459	transcription_start_site	-	42573490	42573490	-878	FOXJ3	NM_014947	forkhead box J3
969	chr12	2855582	2856231	3.88	0.00105263	transcription_start_site	-	2856467	2856467	560	FOXM1	BC006192	forkhead box M1
3291	chr6	108986718	108987068	3.01	0.0411104	transcription_start_site	+	108987718	108987718	-825	FOXO3A	NM_201559	forkhead box O3A
1030	chrX	49011760	49012909	3.86	0	transcription_start_site	-	49008232	49008232	-4102	FOXP3	NM_014009	forkhead box P3
2195	chr6	41621341	41621890	3.39	0.0233364	transcription_start_site	+	41622141	41622141	-525	FOXP4	BC040962	forkhead box P4
202	chr11	125644564	125644816	4.48	0.00263158	transcription_start_site	+	125644288	125644288	402	FOXRED1	BC013902	FAD-dependent oxidoreductase domain containing 1
2116	chr1	74436613	74437467	3.4	0.0131493	transcription_start_site	+	74436527	74436527	513	FPGT	BC032308	fucose-1-phosphate guanylyltransferase
5216	chr11	3785459	3786208	2.37	0.0363129	transcription_start_site	+	3786359	3786359	-525	FRAG1	NM_014489	FGF receptor activating protein 1
2112	chr1	11244449	11244798	3.4	0.0131493	transcription_start_site	-	11245153	11245153	529	FRAP1	NM_004958	FK506 binding protein 12-rapamycin associated protein 1
5572	chr4	191098067	191098616	2.26	0.0240043	transcription_start_site	+	191098967	191098967	-625	FRG1	NM_004477	FSHD region gene 1
3293	chr6	116488414	116488770	3.01	0.0411104	transcription_start_site	-	116488614	116488614	22	FRK	NM_002031	fyn-related kinase
1660	chr1	100004337	100004888	3.58	0.00897366	transcription_start_site	-	100003937	100003937	-675	FRRS1	NM_001013660	ferric-chelate reductase 1
2868	chrX	100240153	100240602	3.14	0.00105263	transcription_start_site	+	100241453	100241453	-1075	FSHPRH1	NM_006733	FSH primary response (LRPR1 homolog, rat) 1
325	chr15	37862523	37863181	4.32	0	transcription_start_site	-	37862323	37862323	-529	FSIP1	BC045191	fibrous sheath interacting protein 1
2703	chr11	61490441	61490890	3.21	0.0161896	primary_transcript	-	61488613	61491679	-519	FTH1	BC104643	ferritin, heavy polypeptide 1
3723	chr19	54159477	54159926	2.87	0.0233364	transcription_start_site	+	54160377	54160377	-675	FTL	NM_000146	ferritin, light polypeptide
1176	chr16	52295759	52296328	3.79	0.00163199	transcription_start_site	+	52295562	52295562	481	FTO	XM_051200	fatso
6085	chr16	52095606	52096255	2.1	0.0456618	transcription_start_site	-	52094671	52094671	-1259	FTS	NM_001012398	fused toes homolog (mouse)
165	chrX	48220094	48220543	4.52	0	transcription_start_site	+	48219586	48219586	732	FTSJ1	BC023584	FtsJ homolog 1 (E. coli)
3803	chr7	2248682	2249331	2.82	0.00868918	transcription_start_site	-	2248359	2248359	-647	FTSJ2	NM_013393	FtsJ homolog 2 (E. coli)
522	chr17	59257241	59257592	4.15	0.00084694	transcription_start_site	-	59258022	59258022	605	FTSJ3	BC036710	FtsJ homolog 3 (E. coli)
2607	chr1	78216965	78218117	3.23	0	transcription_start_site	-	78217365	78217365	-176	FUBP1	NM_003902	far upstream element (FUSE) binding protein 1
1741	chr16	69045398	69045747	3.55	0.00450056	transcription_start_site	+	69045998	69045998	-425	FUK	AK128387	fucokinase
3133	chr16	31097753	31098107	3.06	0.0348157	transcription_start_site	+	31098953	31098953	-1023	FUS	NM_001010850	fusion (involved in t(12%3B16) in malignant liposarcoma)
3749	chr14	64947592	64948043	2.87	0.0465901	transcription_start_site	+	64947592	64947592	225	FUT8	NM_178156	fucosyltransferase 8 (alpha (1,6) fucosyltransferase)
3873	chr18	59185949	59186204	2.81	0.0439271	transcription_start_site	-	59185465	59185465	-611	FVT1	BC008797	follicular lymphoma variant translocation 1
1958	chr11	6458065	6458914	3.47	0.00897366	transcription_start_site	+	6459265	6459265	-775	FXC1	NM_012192	fracture callus 1 homolog (rat)
2535	chr3	182112145	182113494	3.24	0.00111982	transcription_start_site	+	182113145	182113145	-325	FXR1	NM_001013439	fragile X mental retardation, autosomal homolog 1
5712	chr19	40337000	40337549	2.23	0.0363129	transcription_start_site	+	40337466	40337466	-191	FXYD5	NM_144779	FXYD domain containing ion transport regulator 5
5712	chr19	40337000	40337549	2.23	0.0363129	primary_transcript	+	40326009	40337044	5748	FXYD7	BC018619	FXYD domain containing ion transport regulator 7
319	chr6	112301722	112302380	4.33	0.00203735	transcription_start_site	-	112301320	112301320	-731	FYN	NM_002037	FYN oncogene related to SRC, FGR, YES
3582	chr3	198960279	198960928	2.89	0.0167952	transcription_start_site	+	198961020	198961020	-416	FYTTD1	BC035006	forty-two-three domain containing 1
239	chr8	28403903	28404554	4.42	0	transcription_start_site	+	28407691	28407691	-3462	FZD3	NM_017412	frizzled homolog 3 (Drosophila)
1705	chr4	76816842	76817191	3.57	0.00897366	transcription_start_site	-	76817342	76817342	325	G3BP2	NM_012297	Ras-GTPase activating protein SH3 domain-binding protein 2
4023	chrX	153429455	153429904	2.77	0.0161896	transcription_start_site	-	153428663	153428663	-1016	G6PD	NM_000402	glucose-6-phosphate dehydrogenase
3059	chrX	153632826	153633282	3.06	0.00660866	transcription_start_site	-	153632526	153632526	-528	GAB3	NM_080612	GRB2-associated binding protein 3
4288	chr17	7086677	7087026	2.68	0.0465901	transcription_start_site	-	7086477	7086477	-374	GABARAP	NM_007278	GABA(A) receptor-associated protein
999	chr16	74157266	74157615	3.87	0.00084694	transcription_start_site	+	74157749	74157749	-308	GABARAPL2	NM_007285	GABA(A) receptor-associated protein-like 2
366	chr21	26027969	26028618	4.29	0	transcription_start_site	+	26029565	26029565	-1271	GABPA	BC035031	GA binding protein transcription factor, alpha subunit 60kDa
707	chr15	48435087	48435437	4.05	0.00329864	transcription_start_site	-	48434691	48434691	-571	GABPB2	BC036080	GA binding protein transcription factor, beta subunit 2
3502	chr19	2427256	2427705	2.94	0.0192242	transcription_start_site	+	2427256	2427256	224	GADD45B	NM_015675	growth arrest and DNA-damage-inducible, beta
399	chr4	914961	915410	4.26	0.00089459	transcription_start_site	-	915975	915975	789	GAK	NM_005255	cyclin G associated kinase
856	chr15	47235667	47236227	3.96	0.00450056	transcription_start_site	+	47235267	47235267	680	GALK2	NM_001001556	galactokinase 2
2871	chr16	87451515	87452364	3.14	0.0022686	transcription_start_site	-	87450885	87450885	-1054	GALNS	NM_000512	galactosamine (N-acetyl)-6-sulfate sulfatase (Morquio syndrome, mucopolysaccharidosis type IVA)
3048	chr12	88442166	88442715	3.06	0.00584795	transcription_start_site	-	88442666	88442666	225	GALNT4	NM_003774	UDP-N-acetyl-alpha-D-galactosamine:polypeptide N-acetylgalactosaminyltransferase 4 (GalNAc-T4)
3450	chr4	174325674	174326623	2.96	0.0140562	transcription_start_site	+	174326500	174326500	-351	GALNT7	BC046129	UDP-N-acetyl-alpha-D-galactosamine:polypeptide N-acetylgalactosaminyltransferase 7 (GalNAc-T7)
594	chr16	79905175	79905824	4.11	0	transcription_start_site	+	79906075	79906075	-575	GAN	NM_022041	giant axonal neuropathy (gigaxonin)
1421	chr15	40352057	40352509	3.69	0.00897366	transcription_start_site	+	40353657	40353657	-1374	GANC	NM_198141	glucosidase, alpha%3B neutral C
1577	chr7	30599907	30600756	3.61	0.00294737	transcription_start_site	+	30600705	30600705	-373	GARS	NM_002047	glycyl-tRNA synthetase
125	chr21	33835819	33836172	4.6	0	transcription_start_site	-	33836284	33836284	288	GART	BC107712	phosphoribosylglycinamide formyltransferase, phosphoribosylglycinamide synthetase, phosphoribosylaminoimidazole synthetase
3041	chr7	99654406	99654855	3.08	0.0274536	primary_transcript	-	99636218	99707766	17361	GATS	BC090867	opposite strand transcription unit to STAG3
3321	chr10	103994921	103995770	2.98	0.00382775	transcription_start_site	+	103995298	103995298	47	GBF1	NM_004193	golgi-specific brefeldin A resistance factor 1
2253	chr22	36532900	36533549	3.35	0.0057884	transcription_start_site	+	36533890	36533890	-665	GCAT	AK123190	glycine C-acetyltransferase (2-amino-3-ketobutyrate coenzyme A ligase)
1433	chr2	108432267	108432522	3.69	0.0250534	transcription_start_site	+	108432067	108432067	327	GCC2	NM_181453	GRIP and coiled-coil domain containing 2
42	chr1	118274313	118274967	4.8	0	transcription_start_site	-	118273729	118273729	-911	GDAP2	NM_017686	ganglioside induced differentiation associated protein 2
2754	chr20	33505863	33506216	3.19	0.0110943	transcription_start_site	-	33505982	33505982	-57	GDF5	BC032495	growth differentiation factor 5 (cartilage-derived morphogenetic protein-1)
4858	chr5	132229324	132230073	2.5	0.0363129	transcription_start_site	-	132228124	132228124	-1574	GDF9	BC096228	growth differentiation factor 9
2817	chr10	5895980	5896430	3.15	0.0161896	transcription_start_site	-	5895379	5895379	-826	GDI2	NM_001494	GDP dissociation inhibitor 2
1925	chr5	154300786	154301235	3.48	0.0131493	transcription_start_site	-	154297941	154297941	-3069	GEMIN5	AK074066	gem (nuclear organelle) associated protein 5
4640	chr9	134843822	134844271	2.56	0.0465901	transcription_start_site	+	134843918	134843918	128	GFI1B	NM_004188	growth factor independent 1B (potential regulator of CDKN1A, translocated in CML)
392	chr5	74099258	74099515	4.28	0.00759109	transcription_start_site	-	74098798	74098798	-588	GFM2	NM_170681	G elongation factor, mitochondrial 2
1045	chr6	13593894	13594343	3.86	0.00897366	primary_transcript	-	13471797	13595766	-60337	GFOD1	NM_018988	glucose-fructose oxidoreductase domain containing 1
2154	chr16	66310918	66311267	3.39	0.00660866	transcription_start_site	-	66310727	66310727	-365	GFOD2	BC000757	glucose-fructose oxidoreductase domain containing 2
3686	chr2	69468429	69468878	2.88	0.0411104	transcription_start_site	-	69467884	69467884	-769	GFPT1	BC045641	glutamine-fructose-6-phosphate transaminase 1
641	chr17	70767984	70768733	4.07	0	transcription_start_site	-	70769272	70769272	913	GGA3	NM_014001	golgi associated, gamma adaptin ear containing, ARF binding protein 3
1415	chr8	64114540	64115096	3.69	0.00203735	transcription_start_site	-	64113965	64113965	-853	GGH	BC025025	gamma-glutamyl hydrolase (conjugase, folylpolygammaglutamyl hydrolase)
1286	chr1	233556478	233557027	3.75	0.00105263	transcription_start_site	+	233557287	233557287	-534	GGPS1	BC067768	geranylgeranyl diphosphate synthase 1
4277	chr17	4405693	4406642	2.68	0.0229554	primary_transcript	-	4406977	4410625	2633	GGT6	NM_153338	gamma-glutamyltransferase 6 homolog (rat)
1350	chr10	85888737	85889086	3.72	0.00329864	transcription_start_site	+	85889237	85889237	-325	GHITM	NM_014394	growth hormone inducible transmembrane protein
1315	chr19	41849179	41849928	3.74	0	transcription_start_site	-	41849561	41849561	7	GIOT-1	BX649031	gonadotropin inducible transcription repressor 1
3224	chr17	24942035	24942887	3.03	0.0122078	transcription_start_site	-	24940736	24940736	-1725	GIT1	BC067358	G protein-coupled receptor kinase interactor 1
1778	chr12	108919800	108921549	3.52	0.00500431	transcription_start_site	-	108918483	108918483	-2191	GIT2	NM_139201	G protein-coupled receptor kinase interactor 2
876	chr16	29372175	29373024	3.95	0.00089459	transcription_start_site	+	29373375	29373375	-775	GIYD1	NM_001014999	GIY-YIG domain containing 1
876	chr16	29372175	29373024	3.95	0.00089459	transcription_start_site	+	29373369	29373369	-769	GIYD2	BC015990	GIY-YIG domain containing 2
25	chr1	39112037	39112492	4.89	0	primary_transcript	-	39112325	39119876	3836	GJA10	NM_030772	gap junction protein, alpha 10, 59kDa
4110	chr9	85622980	85623529	2.72	0.0167952	transcription_start_site	-	85622477	85622477	-777	GKAP1	BC014476	G kinase anchoring protein 1
2494	chrX	100548665	100549714	3.28	0.00073611	transcription_start_site	-	100549553	100549553	363	GLA	BC002689	galactosidase, alpha
3344	chr3	33112797	33113148	2.98	0.0314475	transcription_start_site	-	33113628	33113628	655	GLB1	BC007493	galactosidase, beta 1
4230	chr2	219818935	219819497	2.7	0.0273057	transcription_start_site	-	219818395	219818395	-821	GLB1L	BC028370	galactosidase, beta 1-like
2019	chr7	7973695	7974744	3.43	0.0131493	transcription_start_site	+	7974947	7974947	-727	GLCCI1	NM_138426	glucocorticoid induced transcript 1
4484	chr15	67239126	67239776	2.61	0.0310651	transcription_start_site	+	67240026	67240026	-575	GLCE	NM_015554	glucuronyl C5-epimerase
2039	chr12	74161000	74161264	3.43	0.0348157	transcription_start_site	+	74160863	74160863	269	GLIPR1	BC012510	GLI pathogenesis-related 1 (glioma)
2118	chr1	92537695	92538044	3.4	0.0131493	transcription_start_site	-	92537132	92537132	-737	GLMN	NM_007070	glomulin, FKBP associated protein
1894	chr4	175986453	175987502	3.48	0.00154799	transcription_start_site	-	175986953	175986953	-24	GLRA3	NM_006529	glycine receptor, alpha 3
6019	chr5	95183637	95184591	2.14	0.0304878	transcription_start_site	-	95184137	95184137	23	GLRX	NM_002064	glutaredoxin (thioltransferase)
3953	chr1	191341479	191341828	2.79	0.0411104	transcription_start_site	-	191341867	191341867	213	GLRX2	NM_016066	glutaredoxin 2
3476	chr14	95069275	95069824	2.96	0.0411104	transcription_start_site	+	95071075	95071075	-1525	GLRX5	NM_016417	glutaredoxin 5 homolog (S. cerevisiae)
2071	chr3	52715862	52716211	3.42	0.0131493	transcription_start_site	-	52715088	52715088	-948	GLT8D1	NM_018446	glycosyltransferase 8 domain containing 1
1136	chr10	88842932	88843688	3.81	0.00154799	transcription_start_site	-	88844553	88844553	1243	GLUD1	BC112946	glutamate dehydrogenase 1
2858	chr3	52296111	52296360	3.15	0.0416339	transcription_start_site	+	52296875	52296875	-639	GLYCTK	AY172690	CG9886-like
2998	chr6	2191645	2192105	3.11	0.0366096	transcription_start_site	-	2190845	2190845	-1030	GMDS	NM_001500	GDP-mannose 4,6-dehydratase
3652	chr1	28867265	28867614	2.88	0.0366096	transcription_start_site	+	28867830	28867830	-390	GMEB1	NM_024482	glucocorticoid modulatory element binding protein 1
788	chr19	44523347	44524296	3.98	0	transcription_start_site	-	44518519	44518519	-5302	GMFG	BC093799	glia maturation factor, gamma
3446	chr14	23771887	23772549	2.96	0.00868918	transcription_start_site	+	23771999	23771999	219	GMPR2	BC009832	guanosine monophosphate reductase 2
1868	chr3	50248850	50249099	3.5	0.0270773	transcription_start_site	+	50248654	50248654	320	GNAI2	BC014627	guanine nucleotide binding protein (G protein), alpha inhibiting activity polypeptide 2
1880	chr1	109890723	109892473	3.49	0.0110943	transcription_start_site	+	109892755	109892755	-1157	GNAI3	BC025285	guanine nucleotide binding protein (G protein), alpha inhibiting activity polypeptide 3
2681	chr18	11840725	11841878	3.21	0.00154799	primary_transcript	+	11742178	11871825	34300	GNAL	NM_002071	guanine nucleotide binding protein (G protein), alpha activating activity polypeptide, olfactory type
1116	chr20	56860197	56861246	3.83	0.00084694	transcription_start_site	+	56862097	56862097	-1375	GNAS	NM_080425	GNAS complex locus
3650	chr1	1813189	1813638	2.88	0.0366096	transcription_start_site	-	1812355	1812355	-1058	GNB1	BC008991	guanine nucleotide binding protein (G protein), beta polypeptide 1
4109	chr22	18223139	18223688	2.72	0.0122078	transcription_start_site	-	18222462	18222462	-951	GNB1L	NM_053004	guanine nucleotide binding protein (G protein), beta polypeptide 1-like
2971	chr5	180605306	180605655	3.12	0.0274536	transcription_start_site	-	180603530	180603530	-1950	GNB2L1	BC000214	guanine nucleotide binding protein (G protein), beta polypeptide 2-like 1
1961	chr11	62229805	62230154	3.47	0.00897366	transcription_start_site	+	62231705	62231705	-1725	GNG3	NM_012202	guanine nucleotide binding protein (G protein), gamma 3
917	chr1	84744700	84745657	3.93	0.00329864	transcription_start_site	-	84744831	84744831	-347	GNG5	NM_005274	guanine nucleotide binding protein (G protein), gamma 5
1644	chr6	30632743	30633907	3.58	0	transcription_start_site	-	30632987	30632987	-338	GNL1	NM_005275	guanine nucleotide binding protein-like 1
2883	chr1	37833583	37835039	3.14	0.00952258	transcription_start_site	-	37834109	37834109	-202	GNL2	BC009250	guanine nucleotide binding protein-like 2 (nucleolar)
736	chr3	52695481	52696143	4.03	0.0004279	transcription_start_site	+	52695127	52695127	685	GNL3	BC001024	guanine nucleotide binding protein-like 3 (nucleolar)
3300	chrX	54572866	54573215	2.99	0.00897366	transcription_start_site	+	54573368	54573368	-327	GNL3L	AK001475	guanine nucleotide binding protein-like 3 (nucleolar)-like
619	chr1	229444099	229444553	4.1	0.00163199	transcription_start_site	+	229443694	229443694	632	GNPAT	BC000450	glyceronephosphate O-acyltransferase
1323	chr4	44423469	44423918	3.74	0.0057884	transcription_start_site	-	44423369	44423369	-324	GNPDA2	NM_138335	glucosamine-6-phosphate deaminase 2
179	chr16	1342432	1342781	4.51	0	transcription_start_site	+	1341969	1341969	637	GNPTG	AY203933	N-acetylglucosamine-1-phosphate transferase, gamma subunit
516	chr12	63439687	63440245	4.15	0.0004279	transcription_start_site	-	63439479	63439479	-487	GNS	NM_002076	glucosamine (N-acetyl)-6-sulfatase (Sanfilippo disease IIID)
3609	chr9	126744378	126744633	2.89	0.0439271	transcription_start_site	-	126743178	126743178	-1327	GOLGA1	NM_002077	golgi autoantigen, golgin subfamily a, 1
3166	chr9	130078389	130078838	3.05	0.0192242	transcription_start_site	-	130078089	130078089	-524	GOLGA2	NM_004486	golgi autoantigen, golgin subfamily a, 2
1065	chr3	37258942	37259394	3.85	0.00450056	transcription_start_site	+	37259685	37259685	-517	GOLGA4	BC045543	golgi autoantigen, golgin subfamily a, 4
1257	chr3	122951192	122951641	3.77	0.0057884	transcription_start_site	-	122951292	122951292	-124	GOLGB1	NM_004487	golgi autoantigen, golgin subfamily b, macrogolgin (with transmembrane signal), 1
918	chr1	148936579	148937035	3.93	0.00329864	transcription_start_site	-	148936257	148936257	-550	GOLPH3L	NM_018178	golgi phosphoprotein 3-like
4688	chr3	169296763	169297617	2.54	0.0310651	transcription_start_site	-	169296363	169296363	-827	GOLPH4	NM_014498	golgi phosphoprotein 4
126	chr12	21544466	21545615	4.6	0	transcription_start_site	+	21546044	21546044	-1003	GOLT1B	BC012455	golgi transport 1 homolog B (S. cerevisiae)
390	chr1	154093096	154093445	4.28	0.00674764	transcription_start_site	-	154093596	154093596	325	GON4L	NM_001037533	gon-4-like (C.elegans)
3016	chr6	118030574	118031025	3.11	0.0366096	transcription_start_site	-	118030374	118030374	-425	GOPC	NM_020399	golgi associated PDZ and coiled-coil motif containing
1859	chr3	39122694	39123044	3.5	0.0110943	transcription_start_site	-	39123831	39123831	962	GORASP1	AK091168	golgi reassembly stacking protein 1, 65kDa
2480	chr17	25828051	25828400	3.29	0.0161896	transcription_start_site	+	25828551	25828551	-325	GOSR1	NM_001007025	golgi SNAP receptor complex member 1
1157	chr17	42354984	42355333	3.81	0.00450056	transcription_start_site	+	42355484	42355484	-325	GOSR2	NM_001012511	golgi SNAP receptor complex member 2
3339	chr10	101181036	101181593	2.98	0.0233364	transcription_start_site	-	101180340	101180340	-974	GOT1	BC000498	glutamic-oxaloacetic transaminase 1, soluble (aspartate aminotransferase 1)
1461	chr1	215870017	215871672	3.67	0	transcription_start_site	-	215870984	215870984	139	GPATC2	BC042193	G patch domain containing 2
2642	chr1	154837394	154837643	3.23	0.0370279	transcription_start_site	-	154837888	154837888	369	GPATC4	BC056904	G patch domain containing 4
212	chrX	48866523	48866772	4.45	0	transcription_start_site	-	48867023	48867023	375	GPKOW	BC003148	G patch domain and KOW motifs
3275	chr6	24602414	24602763	3.01	0.0411104	transcription_start_site	-	24597829	24597829	-4759	GPLD1	NM_001503	glycosylphosphatidylinositol specific phospholipase D1
852	chr9	131855324	131855673	3.96	0.00084694	transcription_start_site	+	131855805	131855805	-306	GPR107	BC039728	G protein-coupled receptor 107
4062	chr16	56128705	56129754	2.74	0.0314475	transcription_start_site	+	56134101	56134101	-4871	GPR114	NM_153837	G protein-coupled receptor 114
2591	chr14	104602299	104602648	3.24	0.0274536	transcription_start_site	-	104602799	104602799	325	GPR132	NM_013345	G protein-coupled receptor 132
3378	chr2	175060457	175061010	2.97	0.0167952	transcription_start_site	-	175060067	175060067	-666	GPR155	BC035037	G protein-coupled receptor 155
1880	chr1	109890723	109892473	3.49	0.0110943	primary_transcript	+	109884031	109889981	4592	GPR61	NM_031936	G protein-coupled receptor 61
2912	chr1	145866737	145867586	3.14	0.0233364	transcription_start_site	+	145867163	145867163	-1	GPR89A	BC067816	G protein-coupled receptor 89A
3008	chr6	32270878	32271327	3.11	0.0366096	transcription_start_site	-	32271278	32271278	175	GPSM3	AJ243937	G-protein signalling modulator 3 (AGS3-like, C. elegans)
3325	chr16	45474508	45475162	2.98	0.00775623	transcription_start_site	+	45475808	45475808	-973	GPT2	NM_133443	glutamic pyruvate transaminase (alanine aminotransferase) 2
5092	chr17	18891061	18891610	2.42	0.0168743	transcription_start_site	-	18891061	18891061	-274	GRAP	NM_006613	GRB2-related adaptor protein
1571	chr17	70913929	70914378	3.63	0.00660866	transcription_start_site	-	70913384	70913384	-769	GRB2	NM_002086	growth factor receptor-bound protein 2
3939	chr1	24520016	24520565	2.79	0.0411104	transcription_start_site	+	24522116	24522116	-1825	GRHL3	NM_021180	grainyhead-like 3 (Drosophila)
3591	chr9	37411944	37412293	2.89	0.0274536	transcription_start_site	+	37412706	37412706	-587	GRHPR	NM_012203	glyoxylate reductase/hydroxypyruvate reductase
1355	chrX	48743119	48743368	3.72	0.00389864	transcription_start_site	-	48743617	48743617	373	GRIPAP1	BC101546	GRIP1 associated protein 1
501	chr4	2933640	2934489	4.17	0	transcription_start_site	+	2935132	2935132	-1067	GRK4	AK223581	G protein-coupled receptor kinase 4
7111	chr17	39777816	39778465	1.82	0.045402	transcription_start_site	+	39778016	39778016	124	GRN	NM_002087	granulin
1103	chr5	148704684	148705035	3.84	0.0057884	transcription_start_site	+	148705254	148705254	-394	GRPEL2	BC036678	GrpE-like 2, mitochondrial (E. coli)
2478	chr17	3572645	3573194	3.29	0.0161896	transcription_start_site	+	3573945	3573945	-1025	GSG2	NM_031965	germ cell associated 2 (haspin)
1129	chr19	47440476	47440726	3.82	0.00759109	transcription_start_site	-	47438585	47438585	-2016	GSK3A	BC027984	glycogen synthase kinase 3 alpha
3488	chr20	33006762	33007111	2.95	0.0192242	transcription_start_site	-	33007262	33007262	325	GSS	BC007927	glutathione synthetase
302	chr4	106848392	106848748	4.35	0.00072846	transcription_start_site	+	106849392	106849392	-822	GSTCD	NM_024751	Glutathione S-transferase, C-terminal domain containing
1724	chr10	106018020	106018369	3.56	0.0057884	primary_transcript	+	106004667	106017203	7259	GSTO1	NM_004832	glutathione S-transferase omega 1
1724	chr10	106018020	106018369	3.56	0.0057884	transcription_start_site	+	106018620	106018620	-425	GSTO2	NM_183239	glutathione S-transferase omega 2
6334	chr14	76858106	76858755	2.03	0.0406358	transcription_start_site	+	76857458	76857458	972	GSTZ1	NM_001513	glutathione transferase zeta 1 (maleylacetoacetate isomerase)
1460	chr1	89129442	89130604	3.67	0	transcription_start_site	-	89129842	89129842	-181	GTF2B	NM_001514	general transcription factor IIB
588	chr3	121943976	121945325	4.12	0	transcription_start_site	+	121944281	121944281	369	GTF2E1	AK223401	general transcription factor IIE, polypeptide 1, alpha 56kDa
2076	chr13	44592302	44592951	3.42	0.0161896	transcription_start_site	+	44592669	44592669	-42	GTF2F2	BC001771	general transcription factor IIF, polypeptide 2, 30kDa
663	chr11	18299318	18299774	4.06	0.00084694	transcription_start_site	+	18300718	18300718	-1172	GTF2H1	BC004452	general transcription factor IIH, polypeptide 1, 62kDa
1515	chr5	70398838	70399187	3.66	0.00897366	transcription_start_site	-	70399238	70399238	225	GTF2H2	NM_001515	general transcription factor IIH, polypeptide 2, 44kDa
839	chr12	122684437	122684686	3.97	0.0124505	transcription_start_site	+	122684345	122684345	216	GTF2H3	BC065250	general transcription factor IIH, polypeptide 3, 34kDa
1559	chr16	27469470	27469919	3.63	0.00329864	transcription_start_site	-	27468775	27468775	-919	GTF3C1	NM_001520	general transcription factor IIIC, polypeptide 1, alpha 220kDa
2354	chr2	27434324	27434578	3.33	0.0370279	transcription_start_site	-	27433372	27433372	-1079	GTF3C2	NM_001035521	general transcription factor IIIC, polypeptide 2, beta 110kDa
2651	chr9	134536548	134537005	3.22	0.00500431	transcription_start_site	+	134535739	134535739	1037	GTF3C4	BC104755	general transcription factor IIIC, polypeptide 4, 90kDa
4369	chr9	134895933	134896382	2.64	0.0411104	transcription_start_site	+	134896207	134896207	-49	GTF3C5	AK097295	general transcription factor IIIC, polypeptide 5, 63kDa
4065	chr16	56721097	56721347	2.74	0.0490018	transcription_start_site	-	56720797	56720797	-425	GTL3	NM_013242	gene trap locus 3 (mouse)
4324	chr22	37430934	37431583	2.65	0.0140562	transcription_start_site	+	37431914	37431914	-655	GTPBP1	NM_004286	GTP binding protein 1
4969	chr6	43705356	43706105	2.45	0.0456618	transcription_start_site	-	43704914	43704914	-816	GTPBP2	NM_019096	GTP binding protein 2
2054	chr19	17308756	17309105	3.42	0.0057884	transcription_start_site	+	17309363	17309363	-432	GTPBP3	NM_133644	GTP binding protein 3 (mitochondrial)
3326	chr10	1022948	1023797	2.98	0.00952258	transcription_start_site	+	1024348	1024348	-975	GTPBP4	NM_012341	GTP binding protein 4
3882	chr3	114192089	114192938	2.8	0.00868918	transcription_start_site	+	114192494	114192494	19	GTPBP8	BC037163	GTP-binding protein 8 (putative)
2647	chr4	44374639	44375388	3.22	0.00320057	transcription_start_site	+	44375228	44375228	-214	GUF1	BC036768	GUF1 GTPase homolog (S. cerevisiae)
3279	chr6	27032902	27033551	3.01	0.0411104	transcription_start_site	-	27032302	27032302	-924	GUSBL1	NM_001033523	glucuronidase, beta-like 1
3537	chr6	58395255	58395604	2.92	0.0465901	transcription_start_site	-	58395655	58395655	225	GUSBL2	NM_206908	glucuronidase, beta-like 2
1127	chr19	54187467	54187816	3.82	0.00084694	transcription_start_site	-	54188348	54188348	706	GYS1	BC007688	glycogen synthase 1 (muscle)
2253	chr22	36532900	36533549	3.35	0.0057884	primary_transcript	+	36531200	36533382	933	H1F0	BC029046	H1 histone family, member 0
2270	chr12	14815032	14815587	3.34	0.00775623	transcription_start_site	+	14818561	14818561	-3251	H2AFJ	NM_177925	H2A histone family, member J
2037	chr7	44854534	44854783	3.43	0.0301187	transcription_start_site	-	44854234	44854234	-424	H2AFV	NM_012412	H2A histone family, member V
2670	chr4	101087675	101088832	3.22	0.0192242	primary_transcript	-	101088266	101090455	1107	H2AFZ	BC020936	H2A histone family, member Z
160	chr1	148081853	148082211	4.54	0.00063412	transcription_start_site	-	148079353	148079353	-2679	H3/o	NM_001005464	histone H3/o
469	chr1	148069655	148070504	4.19	0	transcription_start_site	+	148070855	148070855	-775	H4/o	NM_001034077	histone H4/o
4637	chr9	98251307	98251963	2.56	0.0465901	transcription_start_site	+	98252257	98252257	-622	HABP4	CR613789	hyaluronan binding protein 4
843	chr2	26319524	26320773	3.96	0	transcription_start_site	-	26320993	26320993	844	HADHA	NM_000182	hydroxyacyl-Coenzyme A dehydrogenase/3-ketoacyl-Coenzyme A thiolase/enoyl-Coenzyme A hydratase (trifunctional protein), alpha subunit
843	chr2	26319524	26320773	3.96	0	transcription_start_site	+	26321286	26321286	-1137	HADHB	BC066963	hydroxyacyl-Coenzyme A dehydrogenase/3-ketoacyl-Coenzyme A thiolase/enoyl-Coenzyme A hydratase (trifunctional protein), beta subunit
3468	chr4	109129750	109130199	2.96	0.0314475	transcription_start_site	+	109130318	109130318	-343	HADHSC	AF001903	L-3-hydroxyacyl-Coenzyme A dehydrogenase, short chain
1304	chr5	140050306	140051055	3.75	0.00660866	transcription_start_site	-	140051101	140051101	420	HARS	BC080514	histidyl-tRNA synthetase
2009	chr20	18515875	18516324	3.43	0.0057884	transcription_start_site	+	18516575	18516575	-475	HARS2	BC045167	histidyl-tRNA synthetase 2
1304	chr5	140050306	140051055	3.75	0.00660866	transcription_start_site	+	140051201	140051201	-520	HARSL	NM_012208	histidyl-tRNA synthetase-like
3695	chr2	172487203	172487652	2.88	0.0411104	transcription_start_site	+	172487362	172487362	65	HAT1	BC045673	histone acetyltransferase 1
1404	chr14	74028920	74029369	3.7	0.0110943	transcription_start_site	+	74030215	74030215	-1070	HBLD1	BC015771	HESB like domain containing 1
853	chr7	106595220	106596069	3.96	0.00116959	transcription_start_site	+	106596695	106596695	-1050	HBP1	NM_012257	HMG-box transcription factor 1
177	chr6	135417215	135417464	4.52	0.00759109	transcription_start_site	-	135417633	135417633	293	HBS1L	BC040849	HBS1-like (S. cerevisiae)
2933	chr11	77209868	77210823	3.13	0.00320057	transcription_start_site	-	77209528	77209528	-817	HBXAP	NM_016578	hepatitis B virus x associated protein
5528	chr1	110751669	110752522	2.27	0.0240043	transcription_start_site	-	110752087	110752087	-8	HBXIP	BC062619	hepatitis B virus x interacting protein
534	chr11	133598183	133599533	4.14	0	transcription_start_site	-	133599095	133599095	237	hCAP-D3	BC098398	KIAA0056 protein
297	chr4	17420122	17421071	4.35	0	transcription_start_site	+	17421622	17421622	-1025	HCAP-G	NM_022346	chromosome condensation protein G
580	chr22	49294037	49294389	4.13	0.00082237	transcription_start_site	+	49293554	49293554	659	hCAP-H2	BC009441	kleisin beta
1524	chrX	11038372	11039121	3.65	0	transcription_start_site	+	11039372	11039372	-625	HCCS	NM_005333	holocytochrome c synthase (cytochrome c heme-lyase)
1039	chr6	30401318	30401967	3.86	0.00294737	transcription_start_site	-	30402424	30402424	781	HCG18	XM_933653	HLA complex group 18
3729	chr20	30103017	30103366	2.87	0.0233364	transcription_start_site	+	30103717	30103717	-525	HCK	NM_002110	hemopoietic cell kinase
1446	chr3	122861905	122862354	3.68	0.00660866	transcription_start_site	-	122862405	122862405	275	HCLS1	BC016758	hematopoietic cell-specific Lyn substrate 1
4933	chr19	41084792	41085641	2.47	0.0229554	transcription_start_site	+	41085221	41085221	-4	HCST	NM_001007469	hematopoietic cell signal transducer
4044	chr5	140995778	140996127	2.77	0.0465901	transcription_start_site	-	140996596	140996596	643	HDAC3	BC000614	histone deacetylase 3
4644	chrX	48544267	48544716	2.55	0.0274536	transcription_start_site	+	48545430	48545430	-938	HDAC6	NM_006044	histone deacetylase 6
3046	chrX	71708878	71709727	3.06	0.00074129	transcription_start_site	-	71709369	71709369	66	HDAC8	BC050433	histone deacetylase 8
6973	chr7	18501399	18502348	1.85	0.045402	transcription_start_site	+	18501893	18501893	-19	HDAC9	NM_178423	histone deacetylase 9
53	chr4	113777107	113777556	4.78	0	transcription_start_site	+	113777730	113777730	-398	HDCMA18P	BC066945	HDCMA18P protein
1095	chr1	154988762	154989219	3.84	0.00450056	transcription_start_site	-	154988649	154988649	-341	HDGF	AK096411	hepatoma-derived growth factor (high-mobility group protein 1-like)
1504	chr19	4422654	4423103	3.66	0.00203735	transcription_start_site	+	4423254	4423254	-375	HDGF2	NM_032631	hepatoma-derived growth factor-related protein 2
1986	chr18	42931069	42932125	3.45	0.00105263	transcription_start_site	-	42930869	42930869	-728	HDHD2	NM_032124	haloacid dehalogenase-like hydrolase domain containing 2
60	chr2	241905095	241905444	4.76	0.00082237	transcription_start_site	-	241903908	241903908	-1361	HDLBP	NM_005336	high density lipoprotein binding protein (vigilin)
221	chr1	234834037	234834386	4.45	0.00094406	transcription_start_site	-	234834411	234834411	199	HEATR1	BC062442	HEAT repeat containing 1
2162	chr10	93159082	93159431	3.39	0.00897366	transcription_start_site	+	93160080	93160080	-823	HECTD2	NM_173497	HECT domain containing 2
1876	chr1	45249616	45249965	3.49	0.0110943	transcription_start_site	-	45249387	45249387	-403	HECTD3	NM_024602	HECT domain containing 3
1706	chr4	84596295	84596752	3.57	0.00897366	transcription_start_site	-	84596020	84596020	-503	HEL308	NM_133636	DNA helicase HEL308
3630	chr12	64981827	64982376	2.88	0.0202572	transcription_start_site	+	64982622	64982622	-520	HELB	NM_033647	helicase (DNA) B
1720	chr10	96294711	96295960	3.56	0.00083542	transcription_start_site	+	96295532	96295532	-196	HELLS	BX538033	helicase, lymphoid-specific
2084	chr15	61913740	61914091	3.42	0.0161896	transcription_start_site	-	61913140	61913140	-775	HERC1	NM_003922	hect (homologous to the E6-AP (UBE3A) carboxyl terminus) domain and RCC1 (CHC1)-like domain (RLD) 1
1831	chr15	26240390	26240639	3.51	0.0301187	transcription_start_site	-	26240890	26240890	375	HERC2	NM_004667	hect domain and RLD 2
2779	chr7	35701654	35702109	3.17	0.0233364	transcription_start_site	-	35701254	35701254	-627	HERPUD2	BC020264	HERPUD family member 2
2479	chr17	7968927	7969376	3.29	0.0161896	transcription_start_site	-	7968127	7968127	-1024	HES7	NM_032580	hairy and enhancer of split 7 (Drosophila)
3906	chr15	70454769	70456322	2.79	0.00497866	transcription_start_site	-	70455393	70455393	-152	HEXA	NM_000520	hexosaminidase A (alpha polypeptide)
3226	chr17	40593746	40594195	3.03	0.0122078	transcription_start_site	+	40594046	40594046	-75	HEXIM2	NM_144608	hexamthylene bis-acetamide inducible 2
1937	chr6	126111365	126111814	3.48	0.0192242	transcription_start_site	+	126112526	126112526	-936	HEY2	BC007707	hairy/enhancer-of-split related with YRPW motif 2
2490	chr17	77262124	77262773	3.29	0.0161896	transcription_start_site	+	77261424	77261424	1024	HGS	NM_004712	hepatocyte growth factor-regulated tyrosine kinase substrate
2628	chr1	70591380	70591829	3.23	0.0192242	transcription_start_site	+	70593080	70593080	-1475	HHLA3	NM_001036646	HERV-H LTR-associating 3
1295	chr1	100275378	100276427	3.75	0.0057884	transcription_start_site	+	100276376	100276376	-473	HIAT1	NM_033055	hippocampus abundant transcript 1
1169	chr9	98815983	98816240	3.8	0.00930899	transcription_start_site	-	98815683	98815683	-428	HIATL2	NM_032318	hippocampus abundant gene transcript-like 2
2340	chr2	190893218	190894371	3.33	0.0192242	transcription_start_site	-	190892804	190892804	-990	HIBCH	NM_198047	3-hydroxyisobutyryl-Coenzyme A hydrolase
2593	chr3	42820497	42820746	3.24	0.0370279	transcription_start_site	-	42820962	42820962	340	HIGD1A	BC009583	HIG1 domain family, member 1A
2152	chr5	175747489	175748138	3.39	0.00594966	transcription_start_site	+	175748389	175748389	-575	HIGD2A	NM_138820	HIG1 domain family, member 2A
3679	chr15	70764487	70765236	2.88	0.0411104	transcription_start_site	-	70765543	70765543	681	HIGD2BP	BC040890	HIG1 domain family, member 2B pseudogene
3163	chr9	35805342	35805796	3.05	0.0192242	transcription_start_site	-	35805042	35805042	-527	HINT2	NM_032593	histidine triad nucleotide binding protein 2
1938	chr6	126318928	126319285	3.48	0.0192242	transcription_start_site	+	126319619	126319619	-512	HINT3	BC015732	histidine triad nucleotide binding protein 3
2366	chr1	114272318	114273367	3.32	0.00594966	transcription_start_site	+	114273518	114273518	-675	HIPK1	BC033012	homeodomain interacting protein kinase 1
2499	chr22	17797835	17798384	3.27	0.00212414	transcription_start_site	-	17799214	17799214	1104	HIRA	BC039835	HIR histone cell cycle regulation defective homolog A (S. cerevisiae)
601	chr5	102483239	102483588	4.11	0.00203735	transcription_start_site	+	102483866	102483866	-452	HISPPD1	AB007893	Histidine acid phosphatase domain containing 1
2206	chr6	26130098	26130358	3.39	0.0416339	transcription_start_site	-	26126019	26126019	-4209	HIST1H1A	BC112140	histone 1, H1a
2743	chr6	27941306	27941555	3.2	0.0490018	primary_transcript	-	27942548	27943338	1512	HIST1H1B	NM_005322	histone 1, H1b
1654	chr6	26265737	26266791	3.58	0.00356154	primary_transcript	+	26264565	26265303	1330	HIST1H1E	BC099632	histone 1, H1e
2191	chr6	26140667	26142116	3.39	0.0233364	primary_transcript	-	26141298	26141775	145	HIST1H2AB	NM_003513	histone 1, H2ab
1034	chr6	26231274	26233426	3.86	0.00120992	transcription_start_site	+	26232351	26232351	-1	HIST1H2AC	NM_003512	histone 1, H2ac
717	chr6	26307578	26307927	4.05	0.0057884	transcription_start_site	-	26307492	26307492	-260	HIST1H2AD	BC093809	histone 1, H2ad
2722	chr6	26324626	26325475	3.2	0.0140562	transcription_start_site	+	26325126	26325126	-75	HIST1H2AE	NM_021052	histone 1, H2ae
3280	chr6	27207999	27208448	3.01	0.0411104	transcription_start_site	+	27208799	27208799	-575	HIST1H2AG	NM_021064	histone 1, H2ag
873	chr6	27221686	27223538	3.95	0	transcription_start_site	+	27222886	27222886	-274	HIST1H2AH	NM_080596	histone 1, H2ah
873	chr6	27221686	27223538	3.95	0	transcription_start_site	+	27222839	27222839	-227	HIST1H2AI	BC093849	histone 1, H2ai
2989	chr6	27890636	27891185	3.11	0.0167952	transcription_start_site	-	27890497	27890497	-413	HIST1H2AJ	NM_021066	histone 1, H2aj
420	chr6	27912918	27913574	4.24	0.00329864	primary_transcript	-	27913636	27914096	620	HIST1H2AK	NM_003510	histone 1, H2ak
2743	chr6	27941306	27941555	3.2	0.0490018	primary_transcript	+	27941085	27941555	110	HIST1H2AL	NM_003511	histone 1, H2al
46	chr6	27970594	27970950	4.8	0.00094406	transcription_start_site	-	27968942	27968942	-1830	HIST1H2AM	NM_003514	histone 1, H2am
2105	chr1	148123448	148124997	3.4	0	primary_transcript	-	148124358	148124814	363	HIST1H2BB	BC098112	histone 1, H2bb
1034	chr6	26231274	26233426	3.86	0.00120992	transcription_start_site	-	26232133	26232133	-217	HIST1H2BC	BC009612	histone 1, H2bc
1654	chr6	26265737	26266791	3.58	0.00356154	transcription_start_site	+	26266327	26266327	-63	HIST1H2BD	NM_021063	histone 1, H2bd
717	chr6	26307578	26307927	4.05	0.0057884	transcription_start_site	+	26307765	26307765	-12	HIST1H2BF	BC096120	histone 1, H2bf
2722	chr6	26324626	26325475	3.2	0.0140562	transcription_start_site	-	26324878	26324878	-172	HIST1H2BG	BC082232	histone 1, H2bg
4358	chr6	26378982	26380236	2.64	0.0363129	transcription_start_site	+	26381122	26381122	-1513	HIST1H2BI	BC101653	histone 1, H2bi
3280	chr6	27207999	27208448	3.01	0.0411104	primary_transcript	-	27208073	27208554	90	HIST1H2BJ	NM_021058	histone 1, H2bj
873	chr6	27221686	27223538	3.95	0	transcription_start_site	-	27222598	27222598	-14	HIST1H2BK	BC000893	histone 1, H2bk
1048	chr6	27884355	27884913	3.86	0.00897366	transcription_start_site	-	27883744	27883744	-890	HIST1H2BL	BC093759	histone 1, H2bl
2989	chr6	27890636	27891185	3.11	0.0167952	primary_transcript	+	27890800	27891213	-96	HIST1H2BM	BC066244	histone 1, H2bm
420	chr6	27912918	27913574	4.24	0.00329864	transcription_start_site	+	27914301	27914301	-1055	HIST1H2BN	BC009783	histone 1, H2bn
46	chr6	27970594	27970950	4.8	0.00094406	primary_transcript	+	27969198	27969631	1357	HIST1H2BO	BC106720	histone 1, H2bo
2206	chr6	26130098	26130358	3.39	0.0416339	primary_transcript	+	26128696	26129165	1297	HIST1H3A	NM_003529	histone 1, H3a
2191	chr6	26140667	26142116	3.39	0.0233364	transcription_start_site	-	26140268	26140268	-1123	HIST1H3B	BC099630	histone 1, H3b
717	chr6	26307578	26307927	4.05	0.0057884	transcription_start_site	-	26307443	26307443	-309	HIST1H3D	NM_003530	histone 1, H3d
4358	chr6	26378982	26380236	2.64	0.0363129	transcription_start_site	-	26379596	26379596	-13	HIST1H3G	BC079835	histone 1, H3g
1048	chr6	27884355	27884913	3.86	0.00897366	transcription_start_site	+	27885692	27885692	-1058	HIST1H3H	BC007518	histone 1, H3h
1247	chr6	27948492	27949241	3.77	0.003663	transcription_start_site	-	27948078	27948078	-788	HIST1H3I	BC066884	histone 1, H3i
46	chr6	27970594	27970950	4.8	0.00094406	transcription_start_site	-	27966549	27966549	-4223	HIST1H3J	NM_003535	histone 1, H3j
2206	chr6	26130098	26130358	3.39	0.0416339	primary_transcript	+	26129885	26130257	157	HIST1H4A	NM_003538	histone 1, H4a
1046	chr6	26135059	26135508	3.86	0.00897366	primary_transcript	-	26135103	26135459	-2	HIST1H4B	BC069467	histone 1, H4b
1945	chr6	26212354	26212611	3.48	0.0370279	primary_transcript	+	26212154	26212544	133	HIST1H4C	NM_003542	histone 1, H4c
4966	chr6	26296883	26297332	2.45	0.0456618	primary_transcript	-	26296916	26297283	-8	HIST1H4D	NM_003539	histone 1, H4d
174	chr6	26313051	26313306	4.52	0.00759109	primary_transcript	+	26312851	26313228	139	HIST1H4E	NM_003545	histone 1, H4e
232	chr6	26393206	26393759	4.43	0.00163199	primary_transcript	-	26393332	26393706	36	HIST1H4H	NM_003543	histone 1, H4h
3521	chr6	27208599	27210350	2.92	0.0106207	transcription_start_site	+	27215039	27215039	-5564	HIST1H4I	BC016336	histone 1, H4i
4967	chr6	27899381	27900130	2.45	0.0456618	transcription_start_site	+	27899881	27899881	-125	HIST1H4J	NM_021968	histone 1, H4j
4683	chr6	27906784	27907787	2.54	0.0194303	transcription_start_site	-	27907284	27907284	-1	HIST1H4K	NM_003541	histone 1, H4k
1247	chr6	27948492	27949241	3.77	0.003663	primary_transcript	-	27948904	27949268	219	HIST1H4L	NM_003546	histone 1, H4l
160	chr1	148081853	148082211	4.54	0.00063412	transcription_start_site	-	148080942	148080942	-1090	HIST2H2AA	NM_003516	histone 2, H2aa
2105	chr1	148123448	148124997	3.4	0	primary_transcript	-	148125642	148126090	1643	HIST2H2AB	NM_175065	histone 2, H2ab
2105	chr1	148123448	148124997	3.4	0	transcription_start_site	+	148125113	148125113	-890	HIST2H2AC	BC060324	histone 2, H2ac
2105	chr1	148123448	148124997	3.4	0	primary_transcript	-	148124359	148124815	364	HIST2H2BE	BC107084	histone 2, H2be
160	chr1	148081853	148082211	4.54	0.00063412	transcription_start_site	-	148079389	148079389	-2643	HIST2H3C	NM_021059	histone 2, H3c
469	chr1	148069655	148070504	4.19	0	transcription_start_site	+	148070850	148070850	-770	HIST2H4	BC093969	histone 2, H4
2270	chr12	14815032	14815587	3.34	0.00775623	transcription_start_site	-	14815332	14815332	22	HIST4H4	BC020884	histone 4, H4
1044	chr6	12118456	12119005	3.86	0.00897366	transcription_start_site	+	12120556	12120556	-1825	HIVEP1	NM_002114	human immunodeficiency virus type I enhancer binding protein 1
4155	chr19	63529596	63530045	2.71	0.0314475	transcription_start_site	+	63530196	63530196	-375	HKR2	NM_181846	GLI-Kruppel family member HKR2
3533	chr6	31433214	31434063	2.92	0.0465901	transcription_start_site	-	31432923	31432923	-715	HLA-B	BC013187	major histocompatibility complex, class I, B
6917	chr6	31347934	31348990	1.88	0.0216928	transcription_start_site	-	31347842	31347842	-620	HLA-C	CR598918	major histocompatibility complex, class I, C
3536	chr6	33028331	33028780	2.92	0.0465901	transcription_start_site	-	33028806	33028806	250	HLA-DMA	BC026279	major histocompatibility complex, class II, DM alpha
5573	chr6	33016295	33017344	2.26	0.0304878	transcription_start_site	-	33016795	33016795	-24	HLA-DMB	NM_002118	major histocompatibility complex, class II, DM beta
317	chr6	33148856	33149605	4.33	0.00203735	transcription_start_site	-	33149356	33149356	125	HLA-DPA1	NM_033554	major histocompatibility complex, class II, DP alpha 1
317	chr6	33148856	33149605	4.33	0.00203735	transcription_start_site	+	33151737	33151737	-2506	HLA-DPB1	NM_002121	major histocompatibility complex, class II, DP beta 1
1498	chr6	32713266	32713524	3.67	0.0301187	transcription_start_site	+	32713179	32713179	216	HLA-DQA1	BC073977	major histocompatibility complex, class II, DQ alpha 1
1929	chr6	32515642	32515994	3.48	0.0192242	transcription_start_site	+	32515678	32515678	140	HLA-DRA	M60333	major histocompatibility complex, class II, DR alpha
3009	chr6	32665036	32665485	3.11	0.0366096	transcription_start_site	-	32665540	32665540	279	HLA-DRB1	BC033827	major histocompatibility complex, class II, DR beta 1
2765	chr19	3451121	3451470	3.18	0.0110943	transcription_start_site	-	3451621	3451621	325	HLRC1	BC002817	HEAT-like (PBS lyase) repeat containing 1
2760	chr20	29566101	29566350	3.19	0.0270773	transcription_start_site	+	29565922	29565922	303	HM13	BC062595	histocompatibility (minor) 13
395	chr8	28802843	28803294	4.26	0	transcription_start_site	+	28804143	28804143	-1074	HMBOX1	NM_024567	homeobox containing 1
4485	chr15	75499897	75500446	2.61	0.0310651	transcription_start_site	+	75500297	75500297	-125	HMG20A	NM_018200	high-mobility group 20A
1931	chr6	34314141	34314506	3.48	0.0192242	transcription_start_site	+	34314545	34314545	-221	HMGA1	NM_145905	high mobility group AT-hook 1
3111	chr13	29938630	29938989	3.06	0.0314475	transcription_start_site	-	29938017	29938017	-792	HMGB1	BC067732	high-mobility group box 1
151	chr5	74667954	74668403	4.55	0.00094406	transcription_start_site	+	74668812	74668812	-633	HMGCR	BC033692	3-hydroxy-3-methylglutaryl-Coenzyme A reductase
3175	chr1	26670100	26670449	3.05	0.0274536	transcription_start_site	+	26671500	26671500	-1225	HMGN2	NM_005517	high-mobility group nucleosomal binding domain 2
694	chr6	26644878	26646927	4.05	0	transcription_start_site	+	26646550	26646550	-647	HMGN4	NM_006353	high mobility group nucleosomal binding domain 4
210	chr5	162820240	162820994	4.46	0.00072846	transcription_start_site	+	162820242	162820242	375	HMMR	BC108904	hyaluronan-mediated motility receptor (RHAMM)
3763	chr5	137117938	137118287	2.86	0.0411104	transcription_start_site	-	137117938	137117938	-174	HNRPA0	NM_006805	heterogeneous nuclear ribonucleoprotein A0
972	chr12	52961063	52961612	3.88	0.00105263	transcription_start_site	+	52960837	52960837	500	HNRPA1	BC012158	heterogeneous nuclear ribonucleoprotein A1
132	chr7	26205423	26205877	4.58	0.00063412	transcription_start_site	-	26206869	26206869	1219	HNRPA2B1	BC000506	heterogeneous nuclear ribonucleoprotein A2/B1
1025	chr2	177784373	177785022	3.87	0.0057884	transcription_start_site	+	177785745	177785745	-1047	HNRPA3	BC112027	heterogeneous nuclear ribonucleoprotein A3
1805	chr14	20806922	20808180	3.51	0.00594966	transcription_start_site	-	20807426	20807426	-125	HNRPC	BC092433	heterogeneous nuclear ribonucleoprotein C (C1/C2)
2668	chr4	83514973	83515424	3.22	0.0192242	transcription_start_site	-	83514173	83514173	-1025	HNRPD	NM_031369	heterogeneous nuclear ribonucleoprotein D (AU-rich element RNA binding protein 1, 37kDa)
2669	chr4	83568586	83569035	3.22	0.0192242	transcription_start_site	-	83569510	83569510	699	HNRPDL	AB066484	heterogeneous nuclear ribonucleoprotein D-like
2494	chrX	100548665	100549714	3.28	0.00073611	transcription_start_site	+	100549846	100549846	-656	HNRPH2	NM_001032393	heterogeneous nuclear ribonucleoprotein H2 (H')
658	chr10	69762992	69764568	4.06	0	primary_transcript	+	69761837	69772948	-3612	HNRPH3	BC039824	heterogeneous nuclear ribonucleoprotein H3 (2H9)
76	chr9	85783632	85784081	4.71	0	transcription_start_site	-	85784902	85784902	1045	HNRPK	BC000355	heterogeneous nuclear ribonucleoprotein K
940	chr19	44033157	44033506	3.9	0.00089459	transcription_start_site	-	44032457	44032457	-874	HNRPL	NM_001533	heterogeneous nuclear ribonucleoprotein L
2622	chr1	23543971	23544321	3.23	0.0192242	transcription_start_site	-	23543390	23543390	-756	HNRPR	BC001449	heterogeneous nuclear ribonucleoprotein R
620	chr1	243094650	243095003	4.1	0.00163199	transcription_start_site	-	243094450	243094450	-376	HNRPU	NM_004501	heterogeneous nuclear ribonucleoprotein U (scaffold attachment factor A)
677	chr19	46460994	46461450	4.06	0.00094406	transcription_start_site	+	46462075	46462075	-853	HNRPUL1	NM_144733	heterogeneous nuclear ribonucleoprotein U-like 1
1145	chr11	62252527	62252976	3.81	0.00329864	transcription_start_site	-	62251529	62251529	-1222	HNRPUL2	XM_495877	heterogeneous nuclear ribonucleoprotein U-like 2
762	chr8	42869790	42870342	4.01	0.00072846	transcription_start_site	+	42871189	42871189	-1123	HOOK3	NM_032410	hook homolog 3 (Drosophila)
918	chr1	148936579	148937035	3.93	0.00329864	primary_transcript	-	148937160	148959974	11760	HORMAD1	BC033014	HORMA domain containing 1
4087	chr7	27103419	27103968	2.73	0.0465901	transcription_start_site	-	27102119	27102119	-1574	HOXA1	NM_005522	homeobox A1
4645	chr7	27137524	27138082	2.55	0.0310651	transcription_start_site	-	27133164	27133164	-4639	HOXA3	NM_153631	homeobox A3
4645	chr7	27137524	27138082	2.55	0.0310651	transcription_start_site	-	27136924	27136924	-879	HOXA4	NM_002141	homeobox A4
4840	chr17	44043178	44043727	2.51	0.0310651	transcription_start_site	-	44043378	44043378	-74	HOXB7	NM_004502	homeobox B7
4840	chr17	44043178	44043727	2.51	0.0310651	primary_transcript	-	44044706	44047300	2550	HOXB8	NM_024016	homeobox B8
2826	chr3	150329260	150329822	3.15	0.0233364	transcription_start_site	+	150330060	150330060	-519	HPS3	NM_032383	Hermansky-Pudlak syndrome 3
829	chr22	25210251	25210702	3.97	0.00094406	transcription_start_site	-	25209820	25209820	-656	HPS4	NM_022081	Hermansky-Pudlak syndrome 4
663	chr11	18299318	18299774	4.06	0.00084694	transcription_start_site	-	18300247	18300247	701	HPS5	BC033640	Hermansky-Pudlak syndrome 5
314	chr12	74191159	74191608	4.33	0.00084694	transcription_start_site	-	74191655	74191655	271	HRB2	BC016778	HIV-1 Rev binding protein 2
1771	chr8	99198743	99199695	3.53	0.00450056	transcription_start_site	-	99198594	99198594	-625	HRSP12	NM_005836	heat-responsive protein 12
15	chr1	87154049	87154402	4.98	0	primary_transcript	+	87152922	87336695	-90583	HS2ST1	BC025990	heparan sulfate 2-O-sulfotransferase 1
2193	chr6	33276674	33277123	3.39	0.0233364	transcription_start_site	+	33280396	33280396	-3497	HSD17B8	NM_014234	hydroxysteroid (17-beta) dehydrogenase 8
3879	chr9	114182373	114182622	2.81	0.0490018	transcription_start_site	+	114182232	114182232	265	HSDL2	BC095451	hydroxysteroid dehydrogenase like 2
6021	chr21	43904968	43905617	2.14	0.0363129	transcription_start_site	-	43903802	43903802	-1490	HSF2BP	NM_007031	heat shock transcription factor 2 binding protein
3204	chr14	101677010	101677370	3.05	0.0366096	transcription_start_site	-	101675776	101675776	-1414	HSP90AA1	NM_001017963	heat shock protein 90kDa alpha (cytosolic), class A member 1
7454	chr12	102847518	102848467	1.71	0.0247473	transcription_start_site	+	102848318	102848318	-325	HSP90B1	NM_003299	heat shock protein 90kDa beta (Grp94), member 1
962	chr10	14920972	14921221	3.89	0.00757895	transcription_start_site	+	14920345	14920345	751	HSPA14	NM_016299	heat shock 70kDa protein 14
1102	chr5	132414361	132415010	3.84	0.0057884	transcription_start_site	+	132415560	132415560	-874	HSPA4	NM_002154	heat shock 70kDa protein 4
[truncated: 3,071 more rows]
