# Supplementary material for: Genome-Wide DNA Methylation Maps in Follicular Lymphoma Cells Determined by Methylation-Enriched Bisulfite Sequencing
Source: PLoS One. 2010 Sep 29;5(9):e13020. doi: 10.1371/journal.pone.0013020 (PMC2947499; doi:10.1371/journal.pone.0013020)
Supplement: Table S4 — List of genes marked by H3K27Me3 in the promoter regions in RL cells (0.57 MB XLS) [file pone.0013020.s015.xls]

## Sheet: Sheet1
Supplemental Table 3. List of genes marked by Histone H3 lysine 27 trimethylation in the promoter regions
PEAK_ID	CHROMOSOME	PEAK_START	PEAK_END	PEAK_SCORE	PEAK_FDR	FEATURE_TRACK	FEATURE_STRAND	FEATURE_START	FEATURE_END	FEATURE_TO_PEAK_DISTANCE	Name	accession	description
1748	chr12	9161225	9161587	1.19	0.0388134	transcription_start_site	-	9159825	9159825	-1581	A2M	NM_000014	alpha-2-macroglobulin
656	chr7	34662521	34663878	1.59	0.00146199	primary_transcript	-	34572859	34764409	5434	AAA1	NM_207285	AAA1 protein
6	chr3	153013350	153013699	3.03	0	transcription_start_site	+	153014550	153014550	-1025	AADAC	NM_001086	arylacetamide deacetylase (esterase)
1001	chr2	69725853	69726310	1.42	0.0112136	transcription_start_site	-	69724353	69724353	-1728	AAK1	NM_014911	AP2 associated kinase 1
238	chr1	94361067	94361416	1.95	0.00090226	transcription_start_site	-	94359279	94359279	-1962	ABCA4	AB210040	ATP-binding cassette, sub-family A (ABC1), member 4
1186	chr2	169597898	169598247	1.37	0.0258891	transcription_start_site	-	169596079	169596079	-1993	ABCB11	NM_003742	ATP-binding cassette, sub-family B (MDR/TAP), member 11
427	chr17	46065626	46066175	1.76	0.00338346	transcription_start_site	+	46067226	46067226	-1325	ABCC3	NM_003786	ATP-binding cassette, sub-family C (CFTR/MRP), member 3
765	chr13	94752284	94752841	1.54	0.00565256	transcription_start_site	-	94751684	94751684	-878	ABCC4	NM_005845	ATP-binding cassette, sub-family C (CFTR/MRP), member 4
3168	chr11	17455325	17456576	0.89	0.0117832	transcription_start_site	-	17455025	17455025	-925	ABCC8	NM_000352	ATP-binding cassette, sub-family C (CFTR/MRP), member 8
1575	chr11	118524461	118524810	1.24	0.0315271	transcription_start_site	+	118524959	118524959	-323	ABCG4	BC041091	ATP-binding cassette, sub-family G (WHITE), member 4
438	chr2	27196375	27196624	1.75	0.0097166	transcription_start_site	+	27200160	27200160	-3660	ABHD1	NM_032604	abhydrolase domain containing 1
247	chr7	150179305	150179854	1.95	0.0029105	transcription_start_site	+	150180505	150180505	-925	ABP1	NM_001091	amiloride binding protein 1 (amine oxidase (copper-containing))
86	chr17	28462698	28462947	2.25	0.00292398	transcription_start_site	-	28463198	28463198	375	ACCN1	NM_001094	amiloride-sensitive cation channel 1, neuronal (degenerin)
1401	chr12	48736353	48736704	1.29	0.0250272	transcription_start_site	+	48737753	48737753	-1224	ACCN2	NM_001095	amiloride-sensitive cation channel 2, neuronal
733	chr2	220086817	220087166	1.56	0.00565256	transcription_start_site	+	220087135	220087135	-143	ACCN4	BC031812	amiloride-sensitive cation channel 4, pituitary
1776	chr9	32372849	32373798	1.18	0.0127958	transcription_start_site	+	32374632	32374632	-1308	ACO1	AK057904	aconitase 1, soluble
61	chr1	54862886	54863335	2.34	0	primary_transcript	+	54786488	54873005	33364	ACOT11	NM_015547	acyl-CoA thioesterase 11
433	chr2	111270984	111271935	1.75	0	transcription_start_site	+	111273084	111273084	-1624	ACOXL	NM_018308	acyl-Coenzyme A oxidase-like
2012	chr3	142432171	142432520	1.12	0.0388134	transcription_start_site	+	142433371	142433371	-1025	ACPL2	NM_001037172	acid phosphatase-like 2
1277	chr22	49523612	49523961	1.33	0.0142226	transcription_start_site	+	49523512	49523512	274	ACR	NM_001097	acrosin
152	chr16	20494627	20495876	2.09	0	transcription_start_site	-	20495127	20495127	-124	ACSM2	NM_182617	acyl-CoA synthetase medium-chain family member 2
29	chr20	24988816	24989572	2.59	0	transcription_start_site	-	24987616	24987616	-1578	ACSS1	AK094414	acyl-CoA synthetase short-chain family member 1
1204	chr9	110659731	110659989	1.36	0.0258891	transcription_start_site	+	110664366	110664366	-4506	ACTL7A	BC014610	actin-like 7A
1204	chr9	110659731	110659989	1.36	0.0258891	transcription_start_site	-	110658074	110658074	-1786	ACTL7B	BC033789	actin-like 7B
1430	chr2	158402636	158402985	1.28	0.020184	transcription_start_site	-	158403036	158403036	225	ACVR1	NM_001105	activin A receptor, type I
968	chr14	70073085	70073334	1.44	0.0197835	transcription_start_site	-	70071485	70071485	-1724	ADAM20	NM_003814	ADAM metallopeptidase domain 20
262	chr2	207015312	207015761	1.94	0.00068353	transcription_start_site	+	207016612	207016612	-1075	ADAM23	NM_003812	ADAM metallopeptidase domain 23
143	chr1	120241236	120241686	2.1	0	transcription_start_site	-	120240641	120240641	-820	ADAM30	BC028372	ADAM metallopeptidase domain 30
1706	chr19	8549932	8550181	1.2	0.0420646	primary_transcript	-	8551125	8581588	16300	ADAMTS10	NM_030957	ADAM metallopeptidase with thrombospondin type 1 motif, 10
2285	chr16	76027712	76028568	1.05	0.0388134	transcription_start_site	-	76026512	76026512	-1628	ADAMTS18	NM_199355	ADAM metallopeptidase with thrombospondin type 1 motif, 18
1480	chr9	18463573	18463922	1.27	0.020184	transcription_start_site	+	18464166	18464166	-418	ADAMTSL1	NM_139264	ADAMTS-like 1
3372	chr7	45578845	45579894	0.87	0.0175439	transcription_start_site	+	45580645	45580645	-1275	ADCY1	NM_021116	adenylate cyclase 1 (brain)
2451	chr14	23874404	23874953	1.02	0.0254963	transcription_start_site	-	23874117	23874117	-561	ADCY4	AK126468	adenylate cyclase 4
412	chr12	47465021	47465284	1.79	0.0124654	transcription_start_site	-	47464179	47464179	-973	ADCY6	NM_015270	adenylate cyclase 6
1595	chr2	70849537	70850186	1.23	0.00313283	transcription_start_site	-	70848837	70848837	-1024	ADD2	NM_017485	adducin 2 (beta)
1701	chr4	100462481	100463030	1.2	0.0250272	transcription_start_site	-	100461581	100461581	-1174	ADH1B	NM_000668	alcohol dehydrogenase IB (class I), beta polypeptide
1303	chr1	201324404	201325353	1.32	0.00069252	transcription_start_site	+	201326404	201326404	-1525	ADORA1	NM_000674	adenosine A1 receptor
1279	chr5	159274217	159274766	1.33	0.0142226	transcription_start_site	+	159276317	159276317	-1825	ADRA1B	NM_000679	adrenergic, alpha-1B-, receptor
897	chr5	148185687	148186036	1.47	0.00674764	transcription_start_site	+	148186368	148186368	-506	ADRB2	NM_000024	adrenergic, beta-2-, receptor, surface
1321	chr1	15785892	15786341	1.32	0.020184	transcription_start_site	-	15784192	15784192	-1924	AGMAT	BC005090	agmatine ureohydrolase (agmatinase)
307	chr2	241456134	241456583	1.89	0.00090226	transcription_start_site	+	241456834	241456834	-475	AGXT	NM_000030	alanine-glyoxylate aminotransferase (oxalosis I%3B hyperoxaluria I%3B glycolicaciduria%3B serine-pyruvate aminotransferase)
1026	chr5	35084056	35084405	1.42	0.0197835	transcription_start_site	-	35083756	35083756	-474	AGXT2	NM_031900	alanine-glyoxylate aminotransferase 2
1608	chr2	61256124	61256573	1.23	0.0250272	transcription_start_site	+	61258324	61258324	-1975	AHSA2	NM_152392	AHA1, activator of heat shock 90kDa protein ATPase homolog 2 (yeast)
1354	chr3	187812980	187813929	1.31	0.00080972	transcription_start_site	+	187813562	187813562	-107	AHSG	BC048198	alpha-2-HS-glycoprotein
1672	chr17	19594100	19594352	1.22	0.0496348	transcription_start_site	-	19592203	19592203	-2023	ALDH3A1	AK093877	aldehyde dehydrogenase 3 family, memberA1
1660	chr17	19491655	19492104	1.22	0.0315271	transcription_start_site	+	19492655	19492655	-775	ALDH3A2	NM_000382	aldehyde dehydrogenase 3 family, member A2
924	chr1	19102859	19103708	1.46	0.0112136	transcription_start_site	-	19101659	19101659	-1624	ALDH4A1	NM_003748	aldehyde dehydrogenase 4 family, member A1
1412	chr2	233027808	233028558	1.28	0.00069252	transcription_start_site	+	233029108	233029108	-925	ALPI	NM_001631	alkaline phosphatase, intestinal
1046	chr18	54398381	54398832	1.41	0.00889116	transcription_start_site	-	54398381	54398381	-225	ALPK2	AK125243	alpha-kinase 2
2306	chr2	202216912	202217567	1.04	0.0254963	transcription_start_site	-	202215912	202215912	-1327	ALS2CR4	AB053301	amyotrophic lateral sclerosis 2 (juvenile) chromosome region, candidate 4
837	chr11	94139584	94140633	1.49	0.00379327	transcription_start_site	+	94141155	94141155	-1046	AMOTL1	BX648729	angiomotin like 1
2011	chr3	135577596	135577945	1.12	0.0388134	transcription_start_site	-	135576096	135576096	-1674	AMOTL2	NM_016201	angiomotin like 2
1743	chr11	10432341	10432890	1.19	0.0388134	transcription_start_site	+	10433241	10433241	-625	AMPD3	NM_001025389	adenosine monophosphate deaminase (isoform E)
738	chr1	104041612	104042164	1.56	0.00674764	transcription_start_site	-	104040360	104040360	-1528	AMY1A	BC063129	amylase, alpha 1A%3B salivary
738	chr1	104041612	104042164	1.56	0.00674764	transcription_start_site	-	104040412	104040412	-1476	AMY1B	NM_001008218	amylase, alpha 1B%3B salivary
749	chr1	104094063	104094320	1.56	0.0158323	transcription_start_site	+	104093963	104093963	228	AMY1C	NM_001008219	amylase, alpha 1C%3B salivary
2535	chr8	108580430	108580884	1	0.031579	transcription_start_site	-	108579430	108579430	-1227	ANGPT1	NM_001146	angiopoietin 1
377	chr17	51585234	51585587	1.81	0.00280414	transcription_start_site	+	51585834	51585834	-423	ANKFN1	NM_153228	ankyrin-repeat and fibronectin type III domain containing 1
3039	chr10	92672112	92672961	0.92	0.0172249	transcription_start_site	-	92671012	92671012	-1524	ANKRD1	NM_014391	ankyrin repeat domain 1 (cardiac muscle)
1802	chr7	117651394	117651743	1.18	0.0474958	transcription_start_site	+	117652186	117652186	-617	ANKRD7	BC032799	ankyrin repeat domain 7
2058	chr4	122838526	122839375	1.11	0	transcription_start_site	-	122837626	122837626	-1324	ANXA5	NM_001154	annexin A5
161	chr10	46594528	46595377	2.06	0	transcription_start_site	-	46594100	46594100	-852	ANXA8	BC008813	annexin A8
161	chr10	46594528	46595377	2.06	0	transcription_start_site	-	46594074	46594074	-878	ANXA8L1	XM_927047	annexin A8-like 1
4128	chr15	26999644	27000393	0.75	0.0184211	transcription_start_site	+	27001144	27001144	-1125	APBA2	NM_005503	amyloid beta (A4) precursor protein-binding, family A, member 2 (X11-like)
1474	chr1	157823143	157824092	1.27	0.0105263	transcription_start_site	+	157824239	157824239	-621	APCS	NM_001639	amyloid P component, serum
1024	chr17	61656292	61656941	1.42	0.0142226	transcription_start_site	-	61655992	61655992	-624	APOH	NM_000042	apolipoprotein H (beta-2-glycoprotein I)
453	chr12	12828881	12829230	1.74	0.00452565	transcription_start_site	+	12829881	12829881	-825	APOLD1	NM_030817	apolipoprotein L domain containing 1
1074	chr16	65423880	65424234	1.4	0.00674764	transcription_start_site	-	65422380	65422380	-1677	APPBP1	AK097680	amyloid beta precursor protein binding protein 1
961	chr7	30916792	30917241	1.44	0.016933	transcription_start_site	+	30917992	30917992	-975	AQP1	NM_000385	aquaporin 1 (Colton blood group)
1318	chr2	241277834	241278183	1.32	0.016933	transcription_start_site	+	241279934	241279934	-1925	AQP12A	NM_198998	aquaporin 12A
670	chr12	48650891	48651340	1.59	0.00674764	primary_transcript	+	48647243	48657189	-1100	AQP6	NM_053286	aquaporin 6, kidney specific
1197	chr9	33394217	33394566	1.36	0.0142226	transcription_start_site	-	33392517	33392517	-1874	AQP7	NM_001170	aquaporin 7
3781	chr15	56215570	56216625	0.8	0.0175439	transcription_start_site	+	56217770	56217770	-1672	AQP9	NM_020980	aquaporin 9
570	chr11	110089361	110090713	1.64	0	transcription_start_site	-	110089122	110089122	-915	ARHGAP20	AY496267	Rho GTPase activating protein 20
882	chr4	86613227	86613876	1.48	0.00674764	transcription_start_site	+	86615327	86615327	-1775	ARHGAP24	NM_001025616	Rho GTPase activating protein 24
546	chr1	94476903	94477253	1.66	0.00458913	transcription_start_site	-	94475777	94475777	-1301	ARHGAP29	NM_004815	Rho GTPase activating protein 29
1053	chr1	16411991	16412340	1.41	0.0142226	transcription_start_site	-	16411727	16411727	-438	ARHGEF19	AK091281	Rho guanine nucleotide exchange factor (GEF) 19
1198	chr9	34618411	34618760	1.36	0.0142226	transcription_start_site	-	34618011	34618011	-574	ARID3C	NM_001017363	AT rich interactive domain 3C (BRIGHT- like)
448	chr10	23256065	23256614	1.74	0.0029105	transcription_start_site	+	23256965	23256965	-625	ARMC3	NM_173081	armadillo repeat containing 3
4129	chr3	139386737	139387986	0.75	0.0184211	transcription_start_site	+	139388837	139388837	-1475	ARMC8	NM_014154	armadillo repeat containing 8
2062	chrX	100801188	100801937	1.11	0.0127958	transcription_start_site	-	100801491	100801491	-71	ARMCX2	NM_177949	armadillo repeat containing, X-linked 2
756	chr15	78481946	78482403	1.55	0.00565256	transcription_start_site	+	78483746	78483746	-1571	ARNT2	BC051335	aryl-hydrocarbon receptor nuclear translocator 2
133	chr12	27376254	27377003	2.13	0	transcription_start_site	+	27377053	27377053	-424	ARNTL2	AF256215	aryl hydrocarbon receptor nuclear translocator-like 2
2260	chrX	69404526	69404875	1.06	0.0388134	transcription_start_site	+	69404879	69404879	-178	ARR3	BC012096	arrestin 3, retinal (X-arrestin)
1275	chrX	24945383	24945732	1.33	0.0112136	transcription_start_site	-	24943775	24943775	-1782	ARX	NM_139058	aristaless related homeobox
803	chr10	51678219	51679068	1.51	0.00565256	transcription_start_site	-	51678376	51678376	-267	ASAH2	AF449759	N-acylsphingosine amidohydrolase (non-lysosomal ceramidase) 2
957	chr12	101873393	101873942	1.44	0.0142226	transcription_start_site	+	101875593	101875593	-1925	ASCL1	BC004425	achaete-scute complex-like 1 (Drosophila)
969	chr11	2250658	2250907	1.44	0.0258891	transcription_start_site	-	2248758	2248758	-2024	ASCL2	NM_005170	achaete-scute complex-like 2 (Drosophila)
240	chr17	43391609	43392058	1.95	0.00090226	transcription_start_site	-	43390109	43390109	-1724	ATAD4	NM_024320	ATPase family, AAA domain containing 4
2671	chr1	210847216	210847880	0.98	0.0394737	transcription_start_site	+	210848616	210848616	-1068	ATF3	NM_004024	activating transcription factor 3
1240	chr12	6906440	6906889	1.34	0.020184	transcription_start_site	+	6907740	6907740	-1075	ATN1	NM_001940	atrophin 1
1517	chr3	194580908	194581357	1.26	0.020184	transcription_start_site	-	194579208	194579208	-1924	ATP13A5	NM_198505	ATPase type 13A5
1382	chr19	47190822	47191171	1.29	0.016933	transcription_start_site	-	47190222	47190222	-774	ATP1A3	NM_152296	ATPase, Na+/K+ transporting, alpha 3 polypeptide
1469	chr1	167340470	167341319	1.27	0	transcription_start_site	+	167342570	167342570	-1675	ATP1B1	NM_001677	ATPase, Na+/K+ transporting, beta 1 polypeptide
193	chr3	10466446	10467095	2.01	0	transcription_start_site	-	10466546	10466546	-224	ATP2B2	NM_001001331	ATPase, Ca++ transporting, plasma membrane 2
2729	chrX	152452573	152453122	0.97	0.0254963	transcription_start_site	+	152454773	152454773	-1925	ATP2B3	NM_021949	ATPase, Ca++ transporting, plasma membrane 3
2495	chr19	40747200	40748349	1.01	0.0105263	transcription_start_site	-	40746400	40746400	-1374	ATP4A	NM_000704	ATPase, H+/K+ exchanging, alpha polypeptide
850	chr12	52357665	52358114	1.49	0.0112136	transcription_start_site	-	52356696	52356696	-1193	ATP5G2	NM_001002031	ATP synthase, H+ transporting, mitochondrial F0 complex, subunit C2 (subunit 9)
346	chr7	138108822	138109071	1.85	0.0124654	transcription_start_site	-	138109322	138109322	375	ATP6V0A4	NM_130841	ATPase, H+ transporting, lysosomal V0 subunit a4
1741	chr8	87180054	87180403	1.19	0.0315271	transcription_start_site	+	87180248	87180248	-19	ATP6V0D2	BC065207	ATPase, H+ transporting, lysosomal 38kDa, V0 subunit d2
731	chr2	71015927	71016276	1.56	0.00565256	transcription_start_site	+	71016527	71016527	-425	ATP6V1B1	NM_001692	ATPase, H+ transporting, lysosomal 56/58kDa, V1 subunit B1 (Renal tubular acidosis with deafness)
1096	chr20	49819015	49819364	1.39	0.016933	transcription_start_site	-	49818315	49818315	-874	ATP9A	NM_006045	ATPase, Class II, type 9A
1728	chr18	74928384	74928833	1.19	0.0250272	transcription_start_site	+	74930384	74930384	-1775	ATP9B	NM_198531	ATPase, Class II, type 9B
381	chr7	105305464	105306313	1.8	0	transcription_start_site	-	105304181	105304181	-1707	ATXN7L1	AB033044	ataxin 7-like 1
381	chr7	105305464	105306313	1.8	0	transcription_start_site	-	105304264	105304264	-1624	ATXN7L4	NM_152749	ataxin 7-like 4
265	chr19	46414862	46415111	1.94	0.00637959	transcription_start_site	+	46416662	46416662	-1675	AXL	NM_001699	AXL receptor tyrosine kinase
1453	chr7	99412823	99413373	1.28	0.0315271	transcription_start_site	-	99411623	99411623	-1475	AZGP1	NM_001185	alpha-2-glycoprotein 1, zinc
1432	chr2	168381927	168382487	1.28	0.020184	transcription_start_site	+	168383427	168383427	-1220	B3GALT1	NM_020981	UDP-Gal:betaGlcNAc beta 1,3-galactosyltransferase, polypeptide 1
699	chr21	39951123	39951372	1.58	0.0158323	transcription_start_site	+	39951123	39951123	124	B3GALT5	NM_033170	UDP-Gal:betaGlcNAc beta 1,3-galactosyltransferase, polypeptide 5
1132	chr21	41479136	41479685	1.38	0.016933	primary_transcript	+	41461924	41569619	-36361	BACE2	AK075539	beta-site APP-cleaving enzyme 2
905	chr6	69402557	69402813	1.47	0.0197835	transcription_start_site	+	69404157	69404157	-1472	BAI3	NM_001704	brain-specific angiogenesis inhibitor 3
979	chr17	76621810	76622459	1.42	0.00101215	transcription_start_site	+	76623553	76623553	-1418	BAIAP2	BC032559	BAI1-associated protein 2
1651	chr1	154877463	154877812	1.22	0.0315271	transcription_start_site	+	154878363	154878363	-725	BCAN	NM_198427	brevican
1080	chr20	52119990	52121042	1.39	0.00080972	transcription_start_site	-	52120490	52120490	-26	BCAS1	NM_003657	breast carcinoma amplified sequence 1
452	chr12	12122599	12122948	1.74	0.00452565	transcription_start_site	+	12123499	12123499	-725	BCL2L14	NM_138724	BCL2-like 14 (apoptosis facilitator)
1020	chr17	6865092	6865441	1.42	0.0142226	transcription_start_site	+	6867092	6867092	-1825	BCL6B	NM_181844	B-cell CLL/lymphoma 6, member B (zinc finger protein)
940	chr14	95792011	95792662	1.44	0.00277008	transcription_start_site	+	95792311	95792311	25	BDKRB1	NM_000710	bradykinin receptor B1
1897	chr11	27679156	27680517	1.14	0.00125313	transcription_start_site	-	27679729	27679729	-107	BDNF	BC029795	brain-derived neurotrophic factor
954	chr12	26169721	26170170	1.44	0.0142226	transcription_start_site	-	26169270	26169270	-675	BHLHB3	BC025968	basic helix-loop-helix domain containing, class B, 3
1901	chr12	32149651	32150405	1.14	0.0186112	transcription_start_site	+	32151451	32151451	-1423	BICD1	NM_001003398	bicaudal D homolog 1 (Drosophila)
20	chr7	43763696	43764245	2.67	0	transcription_start_site	+	43764796	43764796	-825	BLVRA	NM_000712	biliverdin reductase A
1445	chr8	22074312	22074761	1.28	0.020184	transcription_start_site	+	22078834	22078834	-4297	BMP1	NM_006128	bone morphogenetic protein 1
4186	chr14	53493553	53494202	0.74	0.0425282	transcription_start_site	-	53493362	53493362	-515	BMP4	NM_001202	bone morphogenetic protein 4
587	chr20	55275508	55275857	1.64	0.00565256	transcription_start_site	-	55275092	55275092	-590	BMP7	BC004248	bone morphogenetic protein 7 (osteogenic protein 1)
336	chr1	40010307	40011056	1.85	0	primary_transcript	-	39996489	40027120	1123	BMP8B	NM_001720	bone morphogenetic protein 8b (osteogenic protein 2)
2494	chr10	42596064	42597313	1.01	0.0105263	transcription_start_site	+	42598264	42598264	-1575	BMS1L	NM_014753	BMS1-like, ribosome assembly protein (yeast)
1667	chr15	81745672	81746330	1.22	0.0420646	transcription_start_site	-	81744472	81744472	-1529	BNC1	NM_001717	basonuclin 1
473	chr3	140304016	140304465	1.73	0.00280414	transcription_start_site	+	140305716	140305716	-1475	BPESC1	NM_021812	blepharophimosis, epicanthus inversus and ptosis, candidate 1
509	chr20	36364915	36365575	1.69	0.00235664	transcription_start_site	+	36365990	36365990	-745	BPI	BC040955	bactericidal/permeability-increasing protein
1931	chr20	31057801	31058250	1.14	0.0474958	transcription_start_site	+	31059067	31059067	-1041	BPIL1	NM_025227	bactericidal/permeability-increasing protein-like 1
984	chr22	31183873	31185123	1.42	0.00277008	transcription_start_site	-	31183373	31183373	-1125	BPIL2	NM_174932	bactericidal/permeability-increasing protein-like 2
214	chr20	31081414	31082363	1.99	0.00090226	transcription_start_site	+	31083114	31083114	-1225	BPIL3	NM_174897	bactericidal/permeability-increasing protein-like 3
655	chr9	135924829	135925078	1.6	0.0134264	transcription_start_site	-	135923454	135923454	-1499	BRD3	BC032124	bromodomain containing 3
737	chr1	92186819	92187368	1.56	0.00674764	transcription_start_site	+	92187719	92187719	-625	BRDT	NM_207189	bromodomain, testis-specific
651	chr9	115156165	115156514	1.6	0.00458913	transcription_start_site	+	115156365	115156365	-25	BSPRY	NM_017688	B-box and SPRY domain containing
1617	chr6	41114406	41114755	1.23	0.0250272	transcription_start_site	+	41118270	41118270	-3689	BZRPL1	NM_001010873	benzodiazapine receptor (peripheral)-like 1
994	chr10	21476233	21476786	1.42	0.00889116	transcription_start_site	-	21475433	21475433	-1076	C10orf113	NM_001010896	chromosome 10 open reading frame 113
1562	chr10	124449428	124449778	1.24	0.020184	transcription_start_site	-	124449328	124449328	-275	C10orf120	NM_001010912	chromosome 10 open reading frame 120
2774	chr10	96943446	96944232	0.96	0.031579	transcription_start_site	+	96943946	96943946	-107	C10orf129	NM_207321	chromosome 10 open reading frame 129
2288	chr10	75343694	75344143	1.05	0.0474958	transcription_start_site	-	75341994	75341994	-1924	C10orf55	NM_001001791	chromosome 10 open reading frame 55
1418	chr10	118420771	118421622	1.28	0.00552079	transcription_start_site	-	118419471	118419471	-1725	C10orf82	BC021737	chromosome 10 open reading frame 82
1081	chr11	61202985	61203534	1.39	0.00552079	transcription_start_site	+	61204485	61204485	-1225	C11orf11	NM_006133	chromosome 11 open reading frame 11
1377	chr11	125154324	125155273	1.29	0.0105263	transcription_start_site	-	125153924	125153924	-874	C11orf38	NM_212555	chromosome 11 open reading frame 38
2301	chr11	131037560	131038409	1.04	0.0144825	transcription_start_site	-	131038060	131038060	75	C11orf39	NM_207432	chromosome 11 open reading frame 39
1233	chr11	4556526	4556986	1.34	0.020184	transcription_start_site	-	4555626	4555626	-1130	C11orf40	NM_144663	chromosome 11 open reading frame 40
1742	chr11	2109941	2110290	1.19	0.0388134	transcription_start_site	-	2109541	2109541	-574	C11orf43	NM_001007139	chromosome 11 open reading frame 43
319	chr11	130045960	130046312	1.88	0.0029105	transcription_start_site	+	130048060	130048060	-1924	C11orf44	NM_173580	chromosome 11 open reading frame 44
659	chr11	128281102	128282365	1.59	0.00247678	transcription_start_site	-	128280802	128280802	-931	C11orf45	BC025756	chromosome 11 open reading frame 45
222	chr11	111287508	111287957	1.98	0.00090226	transcription_start_site	+	111288686	111288686	-953	C11orf52	BC110872	chromosome 11 open reading frame 52
1238	chr11	110631816	110632272	1.34	0.020184	transcription_start_site	+	110631916	110631916	128	C11orf53	BC039669	chromosome 11 open reading frame 53
2582	chr11	36570972	36571921	0.99	0.0394737	transcription_start_site	+	36572644	36572644	-1197	C11orf74	BC009561	chromosome 11 open reading frame 74
2102	chr11	92925747	92927105	1.09	0.0110159	transcription_start_site	-	92925437	92925437	-989	C11orf75	NM_020179	chromosome 11 open reading frame 75
77	chr11	70386242	70386892	2.28	0	transcription_start_site	+	70386542	70386542	25	C11orf76	NM_145308	chromosome 11 open reading frame 76
407	chr12	13421412	13421961	1.79	0.00338346	transcription_start_site	-	13420912	13420912	-774	C12orf36	NM_182558	chromosome 12 open reading frame 36
187	chr12	6681173	6682025	2.03	0.00068353	transcription_start_site	-	6680073	6680073	-1526	C12orf53	NM_153685	chromosome 12 open reading frame 53
1857	chr13	30403833	30404882	1.16	0.0127958	transcription_start_site	+	30404833	30404833	-475	C13orf26	NM_152325	chromosome 13 open reading frame 26
373	chr14	94947610	94948065	1.81	0.00191886	transcription_start_site	-	94946180	94946180	-1657	C14orf139	BC008299	chromosome 14 open reading frame 139
599	chr14	76361579	76362039	1.62	0.00452565	transcription_start_site	+	76362479	76362479	-670	C14orf166B	NM_194287	chromosome 14 open reading frame 166B
696	chr14	66723698	66724347	1.58	0.00458913	transcription_start_site	+	66725898	66725898	-1875	C14orf54	NM_173526	chromosome 14 open reading frame 54
1098	chr14	99857331	99857580	1.39	0.0222796	transcription_start_site	+	99859427	99859427	-1971	C14orf68	AK092001	chromosome 14 open reading frame 68
1533	chr14	20567995	20568244	1.25	0.0364548	transcription_start_site	+	20568295	20568295	-175	C14orf8	NM_173846	chromosome 14 open reading frame 8
1957	chr15	79176803	79177761	1.13	0.014632	transcription_start_site	+	79178803	79178803	-1521	C15orf26	NM_173528	chromosome 15 open reading frame 26
758	chr15	90815010	90815459	1.55	0.0147565	transcription_start_site	+	90815910	90815910	-675	C15orf32	NM_153040	chromosome 15 open reading frame 32
16	chr16	71735947	71736299	2.75	0	transcription_start_site	-	71735847	71735847	-276	C16orf47	NM_207385	chromosome 16 open reading frame 47
2042	chr17	53976282	53976736	1.12	0.0474958	transcription_start_site	-	53976682	53976682	173	C17orf47	NM_001038704	chromosome 17 open reading frame 47
1346	chr17	31109945	31110194	1.32	0.0364548	transcription_start_site	+	31112045	31112045	-1975	C17orf50	NM_145272	chromosome 17 open reading frame 50
1659	chr17	16337589	16337938	1.22	0.0315271	transcription_start_site	-	16335889	16335889	-1874	C17orf76	NM_207387	chromosome 17 open reading frame 76
1845	chr17	70092551	70092908	1.17	0.0388134	transcription_start_site	+	70092651	70092651	78	C17orf77	NM_152460	chromosome 17 open reading frame 77
1312	chr18	59967045	59967801	1.32	0.0142226	transcription_start_site	-	59967244	59967244	-179	C18orf20	NM_152728	chromosome 18 open reading frame 20
1638	chr1	160614590	160615242	1.22	0.00493421	transcription_start_site	-	160613275	160613275	-1641	C1orf111	NM_182581	chromosome 1 open reading frame 111
2028	chr1	205273015	205273570	1.12	0.0474958	transcription_start_site	-	205272715	205272715	-577	C1orf116	NM_023938	chromosome 1 open reading frame 116
1058	chr1	180642978	180643527	1.41	0.0142226	transcription_start_site	+	180643378	180643378	-125	C1orf120	NM_001010899	chromosome 1 open reading frame 120
929	chr1	229901730	229902079	1.46	0.0112136	transcription_start_site	+	229903130	229903130	-1225	C1orf136	NM_001039383	chromosome 1 open reading frame 136
925	chr1	117036056	117036505	1.46	0.0112136	transcription_start_site	+	117038256	117038256	-1975	C1orf137	NM_001013643	chromosome 1 open reading frame 137
2209	chr1	12728449	12729098	1.07	0.0254963	transcription_start_site	+	12728749	12728749	24	C1orf158	NM_152290	chromosome 1 open reading frame 158
61	chr1	54862886	54863335	2.34	0	transcription_start_site	-	54861786	54861786	-1324	C1orf179	BC015993	chromosome 1 open reading frame 179
1065	chr1	43525526	43525784	1.41	0.0258891	transcription_start_site	-	43523826	43523826	-1829	C1orf210	NM_182517	chromosome 1 open reading frame 210
2202	chr1	150751601	150752860	1.07	0.00111982	transcription_start_site	+	150753601	150753601	-1370	C1orf42	NM_019060	chromosome 1 open reading frame 42
493	chr1	154666408	154666857	1.71	0.0114943	transcription_start_site	-	154665808	154665808	-824	C1orf61	NM_006365	chromosome 1 open reading frame 61
1171	chr1	109201529	109201878	1.37	0.016933	transcription_start_site	-	109201239	109201239	-464	C1orf62	AL832216	chromosome 1 open reading frame 62
384	chr1	22836186	22836535	1.8	0.00280414	transcription_start_site	+	22836686	22836686	-325	C1QA	NM_015991	complement component 1, q subcomponent, A chain
1189	chr17	74540166	74540415	1.37	0.0316308	transcription_start_site	+	74542066	74542066	-1775	C1QTNF1	NM_198593	C1q and tumor necrosis factor related protein 1
563	chr5	159730407	159730856	1.65	0.00338346	transcription_start_site	-	159730207	159730207	-424	C1QTNF2	NM_031908	C1q and tumor necrosis factor related protein 2
513	chr12	7037577	7038026	1.69	0.00458913	transcription_start_site	+	7038277	7038277	-475	C1S	NM_201442	complement component 1, s subcomponent
1127	chr6	32020851	32021200	1.38	0.0142226	primary_transcript	+	32003497	32021425	8564	C2	BC043484	complement component 2
1095	chr20	41977221	41977670	1.39	0.016933	transcription_start_site	+	41978220	41978220	-774	C20orf100	BC007636	chromosome 20 open reading frame 100
854	chr20	54366528	54367177	1.49	0.0112136	transcription_start_site	+	54367428	54367428	-575	C20orf108	NM_080821	chromosome 20 open reading frame 108
256	chr20	33268449	33269498	1.94	0	transcription_start_site	+	33269418	33269418	-444	C20orf127	BC103840	chromosome 20 open reading frame 127
960	chr20	60437284	60437933	1.44	0.0142226	transcription_start_site	-	60435984	60435984	-1624	C20orf151	NM_080833	chromosome 20 open reading frame 151
1589	chr20	43890760	43891009	1.24	0.0496348	transcription_start_site	+	43895876	43895876	-4991	C20orf161	NM_152897	chromosome 20 open reading frame 161
1097	chr20	60559476	60559825	1.39	0.016933	primary_transcript	+	60558104	60578409	-8606	C20orf166	NM_178463	chromosome 20 open reading frame 166
1547	chr20	31106591	31107340	1.24	0.00493421	transcription_start_site	+	31106890	31106890	75	C20orf185	NM_182658	chromosome 20 open reading frame 185
852	chr20	31132515	31132864	1.49	0.0112136	transcription_start_site	+	31134415	31134415	-1725	C20orf186	NM_182519	chromosome 20 open reading frame 186
517	chr20	42528498	42528947	1.69	0.00458913	transcription_start_site	-	42527398	42527398	-1324	C20orf62	BC030259	chromosome 20 open reading frame 62
672	chr20	31268018	31268379	1.59	0.00674764	transcription_start_site	+	31268779	31268779	-580	C20orf71	BC041904	chromosome 20 open reading frame 71
1722	chr20	18740169	18740819	1.19	0.014632	transcription_start_site	+	18742369	18742369	-1875	C20orf79	NM_178483	chromosome 20 open reading frame 79
309	chr20	56157188	56157437	1.89	0.00779727	transcription_start_site	+	56159388	56159388	-2075	C20orf85	NM_178456	chromosome 20 open reading frame 85
1933	chr20	56237691	56238149	1.14	0.0474958	transcription_start_site	-	56237091	56237091	-829	C20orf86	NM_080674	chromosome 20 open reading frame 86
1104	chr20	25983190	25983543	1.39	0.0316308	transcription_start_site	+	25983290	25983290	76	C20orf91	NM_182583	chromosome 20 open reading frame 91
365	chr21	42313746	42314095	1.83	0.00280414	transcription_start_site	+	42315260	42315260	-1339	C21orf121	AK055167	chromosome 21 open reading frame 121
69	chr21	44940414	44940871	2.32	0	primary_transcript	-	44742202	44955923	-91580	C21orf29	NM_144991	chromosome 21 open reading frame 29
1902	chr21	32704422	32705271	1.14	0.0186112	transcription_start_site	+	32706622	32706622	-1775	C21orf63	NM_058187	chromosome 21 open reading frame 63
884	chr21	45549300	45549549	1.48	0.0222796	transcription_start_site	-	45549600	45549600	175	C21orf93	NM_145179	chromosome 21 open reading frame 93
1705	chr19	6671160	6671411	1.2	0.0420646	transcription_start_site	-	6671660	6671660	374	C3	NM_000064	complement component 3
3172	chr3	62279235	62279984	0.89	0.0207519	transcription_start_site	+	62280435	62280435	-825	C3orf14	NM_020685	chromosome 3 open reading frame 14
2954	chr3	101315547	101316200	0.93	0.0394737	primary_transcript	+	101019370	101380136	116120	C3orf26	BC006475	chromosome 3 open reading frame 26
1684	chr3	129778019	129778369	1.21	0.0250272	transcription_start_site	-	129777619	129777619	-575	C3orf27	NM_007354	chromosome 3 open reading frame 27
664	chr3	120348586	120349035	1.59	0.00458913	transcription_start_site	+	120347686	120347686	1124	C3orf30	NM_152539	chromosome 3 open reading frame 30
2203	chr3	113285828	113287577	1.07	0.00657895	transcription_start_site	+	113287928	113287928	-1225	C3orf52	NM_024616	chromosome 3 open reading frame 52
294	chr1	205342729	205343185	1.9	0.00191886	transcription_start_site	+	205344229	205344229	-1272	C4BPA	NM_000715	complement component 4 binding protein, alpha
2077	chr4	83761214	83761863	1.11	0.0388134	transcription_start_site	-	83761614	83761614	75	C4orf11	NM_001033661	chromosome 4 open reading frame 11
730	chr5	134810637	134811086	1.56	0.00458913	transcription_start_site	-	134810937	134810937	75	C5orf20	NM_130848	chromosome 5 open reading frame 20
620	chr6	167941288	167941737	1.61	0.00458913	transcription_start_site	-	167940388	167940388	-1124	C6orf123	NM_014356	chromosome 6 open reading frame 123
1712	chr6	31188411	31189161	1.19	0.00493421	transcription_start_site	-	31188311	31188311	-475	C6orf15	NM_014070	chromosome 6 open reading frame 15
1281	chr6	121697825	121698374	1.33	0.016933	transcription_start_site	-	121697325	121697325	-774	C6orf170	NM_152730	chromosome 6 open reading frame 170
1594	chr6	31058173	31059422	1.23	0	transcription_start_site	+	31059473	31059473	-675	C6orf205	NM_001010909	chromosome 6 open reading frame 205
1733	chr6	3391817	3392166	1.19	0.0315271	transcription_start_site	-	3390217	3390217	-1774	C6orf85	NM_021945	chromosome 6 open reading frame 85
1628	chr7	156127661	156128010	1.23	0.0388134	transcription_start_site	-	156126109	156126109	-1726	C7orf13	AF439977	chromosome 7 open reading frame 13
855	chr7	25187543	25187892	1.49	0.0142226	transcription_start_site	-	25186444	25186444	-1273	C7orf31	BC043269	chromosome 7 open reading frame 31
937	chr7	147916989	147918838	1.44	0.00080972	transcription_start_site	+	147918589	147918589	-675	C7orf33	NM_145304	chromosome 7 open reading frame 33
520	chr7	142345520	142346269	1.69	0.00565256	transcription_start_site	+	142346720	142346720	-825	C7orf34	NM_178829	chromosome 7 open reading frame 34
1135	chr7	25235030	25235491	1.38	0.020184	transcription_start_site	-	25234630	25234630	-630	C7orf9	NM_022150	chromosome 7 open reading frame 9
2454	chr1	57090964	57091816	1.02	0.031579	transcription_start_site	+	57093064	57093064	-1674	C8A	NM_000562	complement component 8, alpha polypeptide
1018	chr8	40128345	40128694	1.42	0.0112136	transcription_start_site	+	40130143	40130143	-1623	C8orf4	BC021672	chromosome 8 open reading frame 4
212	chr8	99145425	99145774	1.99	0.00040486	transcription_start_site	+	99145925	99145925	-325	C8orf47	NM_173549	chromosome 8 open reading frame 47
1013	chr8	11654473	11654827	1.42	0.0112136	transcription_start_site	+	11656173	11656173	-1523	C8orf49	NM_001031839	chromosome 8 open reading frame 49
1482	chr9	98459120	98459569	1.27	0.020184	transcription_start_site	-	98457420	98457420	-1924	C9orf21	NM_153698	chromosome 9 open reading frame 21
459	chr9	34449110	34449360	1.74	0.0097166	transcription_start_site	-	34448568	34448568	-667	C9orf25	NM_147202	chromosome 9 open reading frame 25
1200	chr9	117727207	117727656	1.36	0.0142226	transcription_start_site	-	117727307	117727307	-124	C9orf27	NM_021208	chromosome 9 open reading frame 27
1969	chr9	70583083	70583632	1.13	0.0388134	transcription_start_site	+	70584783	70584783	-1425	C9orf42	NM_138333	chromosome 9 open reading frame 42
1792	chr9	71133265	71133920	1.18	0.0315271	transcription_start_site	+	71134060	71134060	-467	C9orf61	NM_004816	chromosome 9 open reading frame 61
410	chr9	78712023	78712983	1.79	0.00779727	transcription_start_site	-	78710823	78710823	-1680	C9orf65	NM_138818	chromosome 9 open reading frame 65
291	chr8	86478894	86479243	1.9	0.00090226	transcription_start_site	-	86477594	86477594	-1474	CA1	NM_001738	carbonic anhydrase I
3371	chr16	86527413	86528062	0.87	0.0172249	transcription_start_site	-	86527613	86527613	-124	CA5A	NM_001739	carbonic anhydrase VA, mitochondrial
2583	chr11	67048543	67049092	0.99	0.0394737	transcription_start_site	-	67047443	67047443	-1374	CABP2	NM_031204	calcium binding protein 2
1826	chr3	54936612	54936961	1.17	0.0315271	primary_transcript	+	54131732	55083624	329108	CACNA2D3	NM_018398	calcium channel, voltage-dependent, alpha 2/delta 3 subunit
1089	chr12	1798855	1799204	1.39	0.016933	primary_transcript	-	1771390	1898093	35712	CACNA2D4	BX537436	calcium channel, voltage-dependent, alpha 2/delta subunit 4
566	chr2	152540200	152540656	1.65	0.00452565	transcription_start_site	-	152538700	152538700	-1728	CACNB4	NM_001005747	calcium channel, voltage-dependent, beta 4 subunit
888	chr22	35430253	35430902	1.47	0	transcription_start_site	-	35428849	35428849	-1728	CACNG2	NM_006078	calcium channel, voltage-dependent, gamma subunit 2
2665	chr17	62389574	62390623	0.98	0.0172249	transcription_start_site	+	62391474	62391474	-1375	CACNG4	NM_014405	calcium channel, voltage-dependent, gamma subunit 4
76	chr8	91163990	91164339	2.28	0	transcription_start_site	-	91164273	91164273	108	CALB1	BC006478	calbindin 1, 28kDa
574	chr11	14951308	14951757	1.64	0.00565256	transcription_start_site	-	14950408	14950408	-1124	CALCA	NM_001033952	calcitonin/calcitonin-related polypeptide, alpha
149	chr7	93043286	93043735	2.1	0.00068353	transcription_start_site	-	93041686	93041686	-1824	CALCR	NM_001742	calcitonin receptor
657	chr7	134112910	134113972	1.59	0.00146199	transcription_start_site	+	134114710	134114710	-1269	CALD1	NM_033138	caldesmon 1
447	chr10	5532510	5532859	1.74	0.0029105	transcription_start_site	-	5531518	5531518	-1166	CALML5	BC039172	calmodulin-like 5
1327	chr1	207822367	207823216	1.32	0.020184	transcription_start_site	+	207823667	207823667	-875	CAMK1G	NM_020439	calcium/calmodulin-dependent protein kinase IG
2270	chr5	149649629	149650078	1.06	0.0474958	transcription_start_site	-	149649529	149649529	-324	CAMK2A	NM_015981	calcium/calmodulin-dependent protein kinase (CaM kinase) II alpha
920	chr2	30884415	30884873	1.46	0.00889116	transcription_start_site	-	30883815	30883815	-829	CAPN13	NM_144575	calpain 13
404	chr11	76515257	76515606	1.79	0.00338346	primary_transcript	+	76455665	76514844	30177	CAPN5	AK128124	calpain 5
1753	chr12	74014729	74015178	1.19	0.0388134	primary_transcript	-	73957275	74070969	-831	CAPS2	NM_032606	calcyphosine 2
312	chr22	36246756	36247305	1.88	0.00068353	transcription_start_site	-	36245156	36245156	-1874	CARD10	NM_014550	caspase recruitment domain family, member 10
1184	chr17	75766776	75767125	1.37	0.016933	transcription_start_site	+	75766892	75766892	58	CARD14	BC018142	caspase recruitment domain family, member 14
944	chr16	49286750	49287299	1.44	0.00565256	transcription_start_site	+	49288550	49288550	-1525	CARD15	NM_022162	caspase recruitment domain family, member 15
896	chr5	71049349	71050398	1.47	0.00674764	transcription_start_site	+	71050749	71050749	-875	CART	NM_004291	cocaine- and amphetamine-regulated transcript
3046	chr19	15023519	15024270	0.92	0.0394737	transcription_start_site	+	15024014	15024014	-119	CASP14	NM_012114	caspase 14, apoptosis-related cysteine peptidase
1139	chr7	115950796	115951145	1.38	0.020184	transcription_start_site	+	115952074	115952074	-1103	CAV1	NM_001753	caveolin 1, caveolae protein, 22kDa
1825	chr3	8748695	8749144	1.17	0.0315271	transcription_start_site	+	8750495	8750495	-1575	CAV3	NM_033337	caveolin 3
1723	chr21	36428451	36428900	1.19	0.014632	transcription_start_site	+	36429132	36429132	-456	CBR3	NM_001236	carbonyl reductase 3
1025	chr17	75364887	75365242	1.42	0.0142226	transcription_start_site	+	75366587	75366587	-1522	CBX2	NM_005189	chromobox homolog 2 (Pc class homolog, Drosophila)
392	chr11	124327026	124328575	1.79	0	transcription_start_site	+	124329226	124329226	-1425	CCDC15	NM_025004	coiled-coil domain containing 15
2009	chr3	127594771	127595220	1.12	0.0388134	transcription_start_site	+	127596471	127596471	-1475	CCDC37	NM_182628	coiled-coil domain containing 37
2044	chr17	75688276	75688725	1.12	0.0474958	primary_transcript	+	75670044	75689001	8978	CCDC40	XM_934522	coiled-coil domain containing 40
2667	chr3	114718193	114718747	0.98	0.031579	transcription_start_site	-	114716693	114716693	-1777	CCDC52	NM_144718	coiled-coil domain containing 52
1361	chr3	113842767	113843516	1.31	0.016933	transcription_start_site	-	113842667	113842667	-474	CCDC80	NM_199511	coiled-coil domain containing 80
1406	chr11	6235341	6235590	1.29	0.0420646	transcription_start_site	+	6237541	6237541	-2075	CCKBR	NM_176875	cholecystokinin B receptor
1822	chr17	29714165	29714714	1.17	0.014632	transcription_start_site	-	29714365	29714365	-74	CCL1	NM_002981	chemokine (C-C motif) ligand 1
239	chr17	29635399	29636848	1.95	0.00090226	transcription_start_site	+	29636799	29636799	-675	CCL11	NM_002986	chemokine (C-C motif) ligand 11
1816	chr17	31333036	31333985	1.17	0.00590261	primary_transcript	-	31334805	31337842	2813	CCL14	BC038289	chemokine (C-C motif) ligand 14
1816	chr17	31333036	31333985	1.17	0.00590261	primary_transcript	-	31334804	31353125	10454	CCL15	NM_004167	chemokine (C-C motif) ligand 15
1816	chr17	31333036	31333985	1.17	0.00590261	transcription_start_site	-	31332636	31332636	-874	CCL16	NM_004590	chemokine (C-C motif) ligand 16
393	chr16	55996279	55996628	1.79	0.00068353	transcription_start_site	+	55996213	55996213	240	CCL17	BC112066	chemokine (C-C motif) ligand 17
2389	chr17	29604308	29604967	1.03	0.031579	transcription_start_site	+	29606408	29606408	-1770	CCL2	NM_002982	chemokine (C-C motif) ligand 2
1166	chr2	228386313	228386662	1.37	0.0142226	transcription_start_site	+	228386801	228386801	-313	CCL20	BC020698	chemokine (C-C motif) ligand 20
1202	chr9	34701965	34702323	1.36	0.0258891	transcription_start_site	-	34700147	34700147	-1997	CCL21	NM_002989	chemokine (C-C motif) ligand 21
344	chr7	75282769	75283018	1.85	0.0124654	transcription_start_site	-	75280969	75280969	-1924	CCL24	NM_002991	chemokine (C-C motif) ligand 24
1661	chr17	31443300	31443749	1.22	0.0315271	transcription_start_site	-	31441600	31441600	-1924	CCL3	NM_002983	chemokine (C-C motif) ligand 3
1495	chr17	29619852	29620311	1.27	0.0250272	transcription_start_site	+	29621352	29621352	-1270	CCL7	NM_006273	chemokine (C-C motif) ligand 7
663	chr3	46370543	46370992	1.59	0.00458913	transcription_start_site	+	46370643	46370643	124	CCR2	NM_000648	chemokine (C-C motif) receptor 2
1507	chr3	46385436	46386196	1.26	0.00856056	transcription_start_site	+	46386636	46386636	-820	CCR5	NM_000579	chemokine (C-C motif) receptor 5
175	chr1	156590538	156590789	2.05	0.00637959	transcription_start_site	+	156590402	156590402	261	CD1E	NM_030893	CD1e molecule
261	chr2	70916161	70916610	1.94	0.00068353	transcription_start_site	-	70916454	70916454	68	CD207	BC022278	CD207 molecule, langerin
14	chr9	5438358	5438707	2.82	0	transcription_start_site	+	5440558	5440558	-2025	CD274	NM_014143	CD274 molecule
2043	chr17	70131396	70131945	1.12	0.0474958	transcription_start_site	-	70131396	70131396	-274	CD300E	NM_181449	CD300e molecule
146	chr1	206151654	206152103	2.1	0	transcription_start_site	-	206151306	206151306	-572	CD34	M81104	CD34 molecule
78	chr12	6800523	6800972	2.28	0	primary_transcript	+	6769004	6800235	16128	CD4	NM_000616	CD4 molecule
353	chr11	35116292	35116841	1.84	0.00280414	transcription_start_site	+	35116992	35116992	-425	CD44	NM_001001391	CD44 molecule (Indian blood group)
1833	chr1	116915771	116916120	1.17	0.0388134	transcription_start_site	-	116915184	116915184	-761	CD58	BC005930	CD58 molecule
3845	chr12	9805564	9806614	0.79	0.0425282	transcription_start_site	-	9804764	9804764	-1325	CD69	BC007037	CD69 molecule
7	chr12	6177715	6178064	2.98	0	transcription_start_site	+	6179815	6179815	-1925	CD9	NM_001769	CD9 molecule
1356	chr3	112742345	112742907	1.31	0.00552079	transcription_start_site	+	112743545	112743545	-919	CD96	NM_198196	CD96 molecule
2460	chrX	149819037	149819789	1.02	0.0474958	transcription_start_site	-	149817837	149817837	-1576	CD99L2	NM_134446	CD99 molecule-like 2
623	chr1	20771612	20771967	1.61	0.00565256	transcription_start_site	+	20771712	20771712	77	CDA	NM_001785	cytidine deaminase
1709	chr5	22176517	22178270	1.19	0	primary_transcript	-	21786731	22889193	160568	CDH12	BC047608	cadherin 12, type 2 (N-cadherin 2)
3840	chr16	81215878	81216627	0.79	0.0117832	transcription_start_site	+	81218078	81218078	-1825	CDH13	NM_001257	cadherin 13, H-cadherin (heart)
1782	chr16	65512067	65512417	1.18	0.020184	transcription_start_site	-	65510321	65510321	-1921	CDH16	AY358911	cadherin 16, KSP-cadherin
359	chr20	44313741	44314090	1.84	0.00280414	transcription_start_site	-	44313741	44313741	-174	CDH22	NM_021248	cadherin-like 22
2304	chr20	58003923	58005286	1.04	0.0144825	transcription_start_site	+	58004811	58004811	-206	CDH26	BC062570	cadherin-like 26
1494	chr17	15312350	15312799	1.27	0.0250272	transcription_start_site	-	15312748	15312748	173	CDRT4	AK126240	CMT1A duplicated region transcript 4
3049	chr5	149525351	149526200	0.92	0.0394737	transcription_start_site	+	149526551	149526551	-775	CDX1	U51095	caudal type homeobox transcription factor 1
1421	chr6	4650491	4651040	1.28	0.00856056	transcription_start_site	+	4651391	4651391	-625	CDYL	NM_004824	chromodomain protein, Y-like
2073	chr19	49892997	49893346	1.11	0.0388134	transcription_start_site	+	49894197	49894197	-1025	CEACAM16	NM_001039213	carcinoembryonic antigen-related cell adhesion molecule 16
1708	chr19	46902276	46902525	1.2	0.0420646	transcription_start_site	+	46904376	46904376	-1975	CEACAM5	NM_004363	carcinoembryonic antigen-related cell adhesion molecule 5
791	chr19	47790790	47791139	1.52	0.00565256	transcription_start_site	-	47790890	47790890	-74	CEACAM8	NM_001816	carcinoembryonic antigen-related cell adhesion molecule 8
1112	chr5	663565	664114	1.38	0.00379327	transcription_start_site	+	665465	665465	-1625	CEP72	NM_018140	centrosomal protein 72kDa
558	chr9	14713015	14713865	1.65	0	transcription_start_site	-	14712715	14712715	-725	CER1	NM_005454	cerberus 1, cysteine knot superfamily, homolog (Xenopus laevis)
3043	chr16	54425376	54426133	0.92	0.031579	transcription_start_site	-	54424576	54424576	-1178	CES1	NM_001266	carboxylesterase 1 (monocyte/macrophage serine esterase 1)
2539	chr16	65526347	65526696	1	0.0474958	transcription_start_site	+	65525863	65525863	658	CES2	BC032095	carboxylesterase 2 (intestine, liver)
872	chr16	54350411	54351160	1.48	0.00235664	transcription_start_site	+	54352011	54352011	-1225	CES4	NM_016280	carboxylesterase 4-like
1072	chr16	54467083	54467435	1.4	0.00674764	transcription_start_site	-	54466783	54466783	-476	CES7	NM_145024	carboxylesterase 7
1127	chr6	32020851	32021200	1.38	0.0142226	transcription_start_site	+	32021751	32021751	-725	CFB	NM_001710	complement factor B
455	chr7	116906252	116906601	1.74	0.00458913	transcription_start_site	+	116907252	116907252	-825	CFTR	NM_000492	cystic fibrosis transmembrane conductance regulator, ATP-binding cassette (sub-family C, member 7)
350	chr19	54219805	54220154	1.84	0.00090226	transcription_start_site	-	54219405	54219405	-574	CGB	NM_000737	chorionic gonadotropin, beta polypeptide
1523	chr19	54232917	54233566	1.25	0.00856056	transcription_start_site	-	54232003	54232003	-1238	CGB1	NM_033377	chorionic gonadotropin, beta polypeptide 1
1523	chr19	54232917	54233566	1.25	0.00856056	transcription_start_site	-	54231898	54231898	-1343	CGB2	BC069367	chorionic gonadotropin, beta polypeptide 2
350	chr19	54219805	54220154	1.84	0.00090226	transcription_start_site	-	54219132	54219132	-847	CGB5	BC103970	chorionic gonadotropin, beta polypeptide 5
481	chr19	54252209	54252658	1.71	0.00280414	transcription_start_site	-	54250809	54250809	-1624	CGB7	NM_033142	chorionic gonadotropin, beta polypeptide 7
976	chr19	54238413	54239162	1.43	0.00889116	transcription_start_site	+	54239186	54239186	-398	CGB8	BC103969	chorionic gonadotropin, beta polypeptide 8
438	chr2	27196375	27196624	1.75	0.0097166	transcription_start_site	-	27195475	27195475	-1024	CGREF1	NM_006569	cell growth regulator with EF-hand domain 1
1872	chr10	50491359	50491908	1.15	0.0127958	transcription_start_site	+	50492061	50492061	-427	CHAT	NM_020549	choline acetyltransferase
1518	chr3	53853411	53853660	1.26	0.0364548	primary_transcript	-	53826680	53855216	-12587	CHDH	BC034502	choline dehydrogenase
1329	chr1	239867478	239867827	1.32	0.020184	transcription_start_site	-	239865855	239865855	-1797	CHML	NM_001821	choroideremia-like (Rab escort protein 2)
1917	chr11	45645148	45645698	1.14	0.0474958	transcription_start_site	-	45643748	45643748	-1675	CHST1	NM_003654	carbohydrate (keratan sulfate Gal-6) sulfotransferase 1
1676	chr3	144319557	144320606	1.21	0.0105263	transcription_start_site	+	144320862	144320862	-780	CHST2	AB021124	carbohydrate (N-acetylglucosamine-6-O) sulfotransferase 2
1725	chr10	73392625	73393274	1.19	0.0250272	transcription_start_site	+	73394125	73394125	-1175	CHST3	NM_004273	carbohydrate (chondroitin 6) sulfotransferase 3
1879	chr19	16144886	16145235	1.15	0.0315271	transcription_start_site	-	16145286	16145286	225	CIB3	NM_054113	calcium and integrin binding family member 3
1605	chr2	26717515	26717872	1.23	0.0250272	transcription_start_site	-	26717715	26717715	21	CIB4	NM_001029881	calcium and integrin binding family member 4
2005	chr3	50624807	50625256	1.12	0.0388134	transcription_start_site	-	50624207	50624207	-824	CISH	AF132297	cytokine inducible SH2-containing protein
2725	chrX	71444215	71445466	0.97	0.0110159	transcription_start_site	-	71443515	71443515	-1325	CITED1	BC004240	Cbp/p300-interacting transactivator, with Glu/Asp-rich carboxy-terminal domain, 1
2577	chr15	41771575	41772424	0.99	0.031579	transcription_start_site	+	41772375	41772375	-375	CKMT1A	NM_001015001	creatine kinase, mitochondrial 1A
189	chr19	44920008	44920257	2.03	0.00501253	transcription_start_site	-	44920508	44920508	375	CLC	NM_001828	Charcot-Leyden crystal protein
1485	chr1	16221038	16221387	1.27	0.0250272	transcription_start_site	+	16220952	16220952	260	CLCNKA	BC053869	chloride channel Ka
42	chr13	95001290	95002145	2.42	0	transcription_start_site	+	95002960	95002960	-1242	CLDN10	NM_006984	claudin 10
475	chr21	36762195	36762444	1.73	0.0114943	transcription_start_site	-	36760595	36760595	-1724	CLDN14	BC012126	claudin 14
1345	chr17	7107313	7107562	1.32	0.0364548	transcription_start_site	-	7106513	7106513	-924	CLDN7	NM_001307	claudin 7
1242	chr12	10043546	10044204	1.34	0.020184	transcription_start_site	-	10043146	10043146	-729	CLEC1B	NM_016509	C-type lectin domain family 1, member B
229	chr3	45041373	45042333	1.96	0	transcription_start_site	+	45042773	45042773	-920	CLEC3B	NM_003278	C-type lectin domain family 3, member B
1746	chr12	7794236	7794591	1.19	0.0388134	transcription_start_site	-	7793336	7793336	-1077	CLEC4C	NM_203503	C-type lectin domain family 4, member C
2829	chr2	70900940	70901789	0.94	0.0172249	transcription_start_site	-	70901240	70901240	-124	CLEC4F	NM_173535	C-type lectin domain family 4, member F
499	chr16	28389573	28390634	1.7	0	primary_transcript	-	28385481	28410834	8054	CLN3	BC111068	ceroid-lipofuscinosis, neuronal 3, juvenile (Batten, Spielmeyer-Vogt disease)
2070	chr19	6310762	6311113	1.11	0.0388134	transcription_start_site	+	6312462	6312462	-1524	CLPP	NM_006012	ClpP caseinolytic peptidase, ATP-dependent, proteolytic subunit homolog (E. coli)
2309	chr12	7172036	7172885	1.04	0.031579	transcription_start_site	+	7174236	7174236	-1775	CLSTN3	NM_014718	calsyntenin 3
4183	chr14	24047411	24048665	0.74	0.0199637	transcription_start_site	-	24047311	24047311	-727	CMA1	NM_001836	chymase 1, mast cell
1103	chr12	107258516	107258765	1.39	0.0316308	transcription_start_site	-	107257212	107257212	-1428	CMKLR1	NM_004072	chemokine-like receptor 1
1305	chr2	73783375	73783931	1.32	0.00552079	transcription_start_site	-	73781975	73781975	-1678	CML2	BC069564	putative N-acetyltransferase Camello 2
1083	chr14	22915156	22915605	1.39	0.0112136	transcription_start_site	+	22915856	22915856	-475	CMTM5	NM_001037288	CKLF-like MARVEL transmembrane domain containing 5
2772	chr18	70351071	70351820	0.96	0.0144825	transcription_start_site	+	70352671	70352671	-1225	CNDP1	NM_032649	carnosine dipeptidase 1 (metallopeptidase M20 family)
878	chr19	47585779	47586228	1.48	0.00674764	transcription_start_site	-	47586260	47586260	256	CNFN	BC101197	cornifelin
912	chrX	150652573	150654022	1.46	0.00216294	transcription_start_site	+	150653873	150653873	-575	CNGA2	NM_005140	cyclic nucleotide gated channel alpha 2
1644	chr16	56563897	56564246	1.22	0.016933	transcription_start_site	-	56562521	56562521	-1550	CNGB1	U18945	cyclic nucleotide gated channel beta 1
2664	chr1	222869301	222870250	0.98	0.0172249	transcription_start_site	+	222870801	222870801	-1025	CNIH3	NM_152495	cornichon homolog 3 (Drosophila)
619	chr6	75973890	75974239	1.61	0.00458913	transcription_start_site	-	75972290	75972290	-1774	COL12A1	NM_004370	collagen, type XII, alpha 1
2381	chr9	100744210	100745159	1.03	0.0110159	transcription_start_site	+	100746010	100746010	-1325	COL15A1	NM_001855	collagen, type XV, alpha 1
202	chr17	45634792	45635441	2	0.00068353	transcription_start_site	-	45633992	45633992	-1124	COL1A1	NM_000088	collagen, type I, alpha 1
857	chr7	93860916	93861365	1.49	0.0142226	transcription_start_site	+	93861808	93861808	-667	COL1A2	NM_000089	collagen, type I, alpha 2
215	chr4	110445139	110445388	1.99	0.00607287	transcription_start_site	-	110443248	110443248	-2015	COL25A1	NM_198721	collagen, type XXV, alpha 1
2459	chrX	107570209	107570560	1.02	0.0474958	transcription_start_site	+	107569809	107569809	575	COL4A5	NM_033380	collagen, type IV, alpha 5 (Alport syndrome)
2459	chrX	107570209	107570560	1.02	0.0474958	transcription_start_site	-	107569383	107569383	-1001	COL4A6	BC005305	collagen, type IV, alpha 6
1646	chr9	136671872	136672221	1.22	0.0250272	transcription_start_site	+	136673472	136673472	-1425	COL5A1	NM_000093	collagen, type V, alpha 1
264	chr19	9984048	9984297	1.94	0.00637959	transcription_start_site	-	9982147	9982147	-2025	COL5A3	NM_015719	collagen, type V, alpha 3
1306	chr2	237987159	237988211	1.32	0.00552079	transcription_start_site	-	237987559	237987559	-126	COL6A3	NM_057167	collagen, type VI, alpha 3
2125	chr6	71049932	71050389	1.09	0.0474958	transcription_start_site	-	71049632	71049632	-528	COL9A1	NM_078485	collagen, type IX, alpha 1
2384	chr3	15515206	15515755	1.03	0.0254963	transcription_start_site	-	15515106	15515106	-374	COLQ	NM_080538	collagen-like tail subunit (single strand of homotrimer) of asymmetric acetylcholinesterase
1763	chr22	18306803	18307252	1.19	0.0420646	transcription_start_site	+	18309308	18309308	-2280	COMT	NM_000754	catechol-O-methyltransferase
977	chr4	46543388	46543937	1.43	0.00889116	transcription_start_site	-	46541788	46541788	-1874	COX7B2	NM_130902	cytochrome c oxidase subunit VIIb2
345	chr7	129691759	129692008	1.85	0.0124654	transcription_start_site	+	129693938	129693938	-2054	CPA2	BC007009	carboxypeptidase A2 (pancreatic)
1363	chr3	150063973	150064529	1.31	0.016933	transcription_start_site	+	150065773	150065773	-1522	CPA3	NM_001870	carboxypeptidase A3 (mast cell)
2128	chr8	68821234	68821583	1.09	0.0474958	transcription_start_site	-	68821134	68821134	-274	CPA6	NM_020361	carboxypeptidase A6
743	chr17	25728109	25728860	1.56	0.00674764	transcription_start_site	+	25730070	25730070	-1585	CPD	BC051702	carboxypeptidase D
1904	chr18	55136761	55137319	1.14	0.0315271	transcription_start_site	-	55136861	55136861	-179	CPLX4	NM_181654	complexin 4
562	chr10	101831084	101831533	1.65	0.00338346	transcription_start_site	-	101831584	101831584	275	CPN1	NM_001308	carboxypeptidase N, polypeptide 1, 50kD
3841	chr12	37586395	37587144	0.79	0.0184211	transcription_start_site	-	37585687	37585687	-1082	CPNE8	NM_153634	copine VIII
1462	chr7	29152128	29152377	1.28	0.0496348	transcription_start_site	-	29152628	29152628	375	CPVL	NM_031311	carboxypeptidase, vitellogenic-like
794	chr4	8643134	8643583	1.52	0.00565256	transcription_start_site	+	8645286	8645286	-1927	CPZ	AK056317	carboxypeptidase Z
934	chr1	205733924	205734877	1.46	0.0222796	transcription_start_site	+	205736124	205736124	-1723	CR1	NM_000573	complement component (3b/4b) receptor 1 (Knops blood group)
2026	chr1	154943503	154943952	1.12	0.0474958	transcription_start_site	-	154941999	154941999	-1728	CRABP2	NM_001878	cellular retinoic acid binding protein 2
148	chr7	28441161	28441714	2.1	0.00068353	transcription_start_site	+	28441758	28441758	-320	CREB5	NM_004904	cAMP responsive element binding protein 5
793	chr4	5946186	5946935	1.52	0.00565256	transcription_start_site	-	5945686	5945686	-874	CRMP1	NM_001014809	collapsin response mediator protein 1
1535	chr19	53017133	53017382	1.25	0.0364548	transcription_start_site	+	53017024	53017024	233	CRX	BC053672	cone-rod homeobox
222	chr11	111287508	111287957	1.98	0.00090226	transcription_start_site	-	111287704	111287704	-28	CRYAB	BC007008	crystallin, alpha B
2121	chr2	219567965	219568414	1.09	0.0474958	transcription_start_site	-	219566371	219566371	-1818	CRYBA2	NM_057094	crystallin, beta A2
1563	chr22	23947084	23947533	1.24	0.020184	transcription_start_site	+	23947384	23947384	-75	CRYBB2	NM_000496	crystallin, beta B2
1164	chr2	208736333	208736783	1.37	0.0142226	transcription_start_site	-	208736633	208736633	75	CRYGA	NM_014617	crystallin, gamma A
2836	chr2	208720025	208720574	0.94	0.0394737	transcription_start_site	-	208719125	208719125	-1174	CRYGB	NM_005210	crystallin, gamma B
3369	chr7	150768232	150769281	0.87	0	transcription_start_site	-	150768032	150768032	-724	CRYGN	NM_144727	crystallin, gamma N
943	chr16	21198358	21198812	1.44	0.00565256	primary_transcript	-	21177342	21221918	1045	CRYM	NM_001014444	crystallin, mu
248	chrX	151627903	151628152	1.95	0.00501253	primary_transcript	-	151627406	151628403	-123	CSAG2	NM_004909	CSAG family, member 2
248	chrX	151627903	151628152	1.95	0.00501253	primary_transcript	-	151627398	151633694	2518	CSAG3A	NM_203311	CSAG family, member 3A
249	chr17	59327219	59327468	1.95	0.00692521	transcription_start_site	-	59327646	59327646	302	CSH1	BC002717	chorionic somatomammotropin hormone 1 (placental lactogen)
150	chr17	59304321	59304570	2.1	0.00607287	transcription_start_site	-	59304768	59304768	322	CSH2	BC035965	chorionic somatomammotropin hormone 2
1153	chr17	59342050	59343109	1.37	0	transcription_start_site	-	59342350	59342350	-229	CSHL1	NM_022580	chorionic somatomammotropin hormone-like 1
2207	chr1	34097962	34099011	1.07	0.0110159	primary_transcript	-	33752195	34404030	-20374	CSMD2	NM_052896	CUB and Sushi multiple domains 2
1679	chr13	36579603	36579960	1.21	0.0250272	transcription_start_site	-	36577803	36577803	-1978	CSNK1A1L	NM_145203	casein kinase 1, alpha 1-like
1403	chr20	23382082	23382531	1.29	0.0250272	transcription_start_site	-	23381482	23381482	-824	CST11	NM_080830	cystatin 11
1883	chr22	24043888	24044337	1.15	0.0315271	transcription_start_site	+	24043887	24043887	225	CTA-246H3.1	NM_001013618	similar to omega protein
2291	chr22	40723537	40724092	1.05	0.0474958	transcription_start_site	+	40724737	40724737	-922	CTA-250D10.11	NM_152613	hypothetical protein MGC26816
521	chr7	142979111	142979460	1.69	0.00565256	transcription_start_site	+	142978994	142978994	291	CTAGE6	BC043153	CTAGE family, member 6
2498	chr10	126710079	126710928	1.01	0.0110159	transcription_start_site	-	126710279	126710279	-224	CTBP2	NM_022802	C-terminal binding protein 2
1282	chr6	132315055	132315513	1.33	0.016933	transcription_start_site	-	132314187	132314187	-1097	CTGF	BC087839	connective tissue growth factor
653	chr10	45662427	45662676	1.6	0.0114943	transcription_start_site	-	45662927	45662927	375	CTGLF1	NM_133446	centaurin, gamma-like family, member 1
399	chr2	204439566	204439916	1.79	0.0029105	transcription_start_site	+	204440753	204440753	-1012	CTLA4	NM_001037631	cytotoxic T-lymphocyte-associated protein 4
1566	chr5	138239808	138240757	1.24	0.020184	transcription_start_site	+	138239240	138239240	1042	CTNNA1	BC031262	catenin (cadherin-associated protein), alpha 1, 102kDa
1019	chr17	4590185	4590534	1.42	0.0142226	transcription_start_site	-	4589960	4589960	-399	CXCL16	BC017588	chemokine (C-X-C motif) ligand 16
993	chrX	134135026	134135475	1.42	0.00674764	transcription_start_site	-	134133417	134133417	-1833	CXorf48	NM_017863	chromosome X open reading frame 48
2261	chrX	72080943	72081395	1.06	0.0388134	transcription_start_site	-	72080242	72080242	-927	CXorf50	BC041962	chromosome X open reading frame 50
552	chr17	58871163	58871612	1.66	0.00458913	transcription_start_site	-	58871907	58871907	519	CYB561	BC091485	cytochrome b-561
1612	chr2	172086361	172086810	1.23	0.0250272	transcription_start_site	+	172087228	172087228	-642	CYBRD1	NM_024843	cytochrome b reductase 1
210	chr6	32112260	32112609	1.99	0.00040486	transcription_start_site	+	32114060	32114060	-1625	CYP21A2	NM_000500	cytochrome P450, family 21, subfamily A, polypeptide 2
1760	chr20	52224637	52224992	1.19	0.0388134	transcription_start_site	-	52223931	52223931	-883	CYP24A1	NM_000782	cytochrome P450, family 24, subfamily A, polypeptide 1
25	chr19	46284307	46285056	2.63	0	transcription_start_site	+	46286207	46286207	-1525	CYP2A13	NM_000766	cytochrome P450, family 2, subfamily A, polypeptide 13
258	chr19	46049580	46050129	1.94	0.00040486	transcription_start_site	-	46048180	46048180	-1674	CYP2A6	NM_000762	cytochrome P450, family 2, subfamily A, polypeptide 6
24	chr19	46080797	46081946	2.63	0	transcription_start_site	-	46080497	46080497	-874	CYP2A7	NM_000764	cytochrome P450, family 2, subfamily A, polypeptide 7
113	chr19	46311634	46311883	2.17	0	transcription_start_site	+	46312192	46312192	-433	CYP2F1	NM_000774	cytochrome P450, family 2, subfamily F, polypeptide 1
203	chr7	99219944	99220293	2	0.00191886	transcription_start_site	-	99219744	99219744	-374	CYP3A4	NM_017460	cytochrome P450, family 3, subfamily A, polypeptide 4
1289	chr7	99263371	99263824	1.33	0.0250272	transcription_start_site	+	99263601	99263601	-3	CYP3A43	BC100981	cytochrome P450, family 3, subfamily A, polypeptide 43
97	chr7	99115642	99115993	2.21	0	transcription_start_site	-	99115557	99115557	-260	CYP3A5	BX537676	cytochrome P450, family 3, subfamily A, polypeptide 5
1800	chr7	99172057	99172606	1.18	0.0474958	transcription_start_site	-	99170757	99170757	-1574	CYP3A7	NM_000765	cytochrome P450, family 3, subfamily A, polypeptide 7
2265	chr19	15587020	15587369	1.06	0.0474958	transcription_start_site	+	15587420	15587420	-225	CYP4F8	NM_007253	cytochrome P450, family 4, subfamily F, polypeptide 8
1647	chr1	58786034	58786383	1.22	0.0315271	transcription_start_site	-	58784989	58784989	-1219	DAB1	AF263547	disabled homolog 1 (Drosophila)
90	chr1	157440433	157440782	2.24	0	transcription_start_site	+	157441133	157441133	-525	DARC	NM_002036	Duffy blood group, chemokine receptor
1027	chrY	25388151	25388700	1.42	0.020184	transcription_start_site	+	25389468	25389468	-1042	DAZ2	AF248480	deleted in azoospermia 2
1027	chrY	25388151	25388700	1.42	0.020184	transcription_start_site	+	25389476	25389476	-1050	DAZ3	AF248481	deleted in azoospermia 3
1027	chrY	25388151	25388700	1.42	0.020184	transcription_start_site	+	25389451	25389451	-1025	DAZ4	NM_020420	deleted in azoospermia 4
460	chr12	53327913	53328162	1.74	0.0114943	transcription_start_site	-	53328413	53328413	375	DCD	NM_053283	dermcidin
1588	chr12	90100554	90100811	1.24	0.0496348	transcription_start_site	-	90100937	90100937	254	DCN	NM_001920	decorin
535	chr13	93930224	93930873	1.67	0.00338346	transcription_start_site	-	93929924	93929924	-624	DCT	NM_001922	dopachrome tautomerase (dopachrome delta-isomerase, tyrosine-related protein 2)
1867	chr4	184076924	184077273	1.16	0.0315271	transcription_start_site	-	184075624	184075624	-1474	DCTD	NM_001012732	dCMP deaminase
2294	chr2	9262444	9263695	1.04	0.00111982	transcription_start_site	+	9264344	9264344	-1274	DDEF2	NM_003887	development and differentiation enhancing factor 2
1737	chr6	110843046	110843399	1.19	0.0315271	transcription_start_site	-	110843446	110843446	223	DDO	NM_004032	D-aspartate oxidase
2001	chr17	33078500	33079249	1.12	0.0186112	transcription_start_site	-	33077600	33077600	-1274	DDX52	NM_152300	DEAD (Asp-Glu-Ala-Asp) box polypeptide 52
652	chr9	116943817	116944274	1.6	0.00458913	transcription_start_site	+	116943917	116943917	128	DEC1	NM_017418	deleted in esophageal cancer 1
32	chr8	6826412	6826869	2.52	0	transcription_start_site	-	6825012	6825012	-1628	DEFA1	NM_004084	defensin, alpha 1
44	chr8	6864926	6865375	2.42	0	transcription_start_site	-	6863226	6863226	-1924	DEFA3	NM_005217	defensin, alpha 3, neutrophil-specific
1413	chr8	6901669	6902527	1.28	0.00069252	transcription_start_site	-	6901669	6901669	-429	DEFA5	NM_021010	defensin, alpha 5, Paneth cell-specific
1283	chr8	7276380	7276929	1.33	0.016933	transcription_start_site	-	7275280	7275280	-1374	DEFB103A	NM_018661	defensin, beta 103A
1442	chr8	7320214	7320663	1.28	0.020184	transcription_start_site	-	7320014	7320014	-424	DEFB104A	NM_080389	defensin, beta 104A
1424	chr8	7330552	7331402	1.28	0.00856056	transcription_start_site	+	7332652	7332652	-1675	DEFB105A	NM_152250	defensin, beta 105A
1424	chr8	7330552	7331402	1.28	0.00856056	transcription_start_site	-	7331319	7331319	342	DEFB106A	BC110062	defensin, beta 106A
1235	chr11	71221397	71222049	1.34	0.020184	transcription_start_site	+	71221893	71221893	-170	DEFB108B	NM_001002035	defensin, beta 108B
790	chr8	7892553	7893202	1.52	0	transcription_start_site	-	7892453	7892453	-424	DEFB109	NM_001037380	defensin, beta 109
213	chr20	29419588	29420137	1.99	0.00090226	transcription_start_site	+	29420088	29420088	-225	DEFB118	NM_054112	defensin, beta 118
358	chr20	29490371	29490729	1.84	0.00280414	transcription_start_site	+	29492071	29492071	-1521	DEFB123	NM_153324	defensin, beta 123
1015	chr8	12219696	12220245	1.42	0.0112136	transcription_start_site	-	12220196	12220196	225	DEFB130	NM_001037804	defensin, beta 130
1443	chr8	11875038	11875687	1.28	0.020184	transcription_start_site	+	11877238	11877238	-1875	DEFB136	NM_001033017	beta-defensin 136
1012	chr8	7789408	7789757	1.42	0.0112136	transcription_start_site	+	7789608	7789608	-25	DEFB4	NM_004942	defensin, beta 4
1623	chr7	24764788	24765740	1.23	0.0388134	transcription_start_site	-	24763888	24763888	-1376	DFNA5	NM_004403	deafness, autosomal dominant 5
2456	chrX	50231777	50232226	1.02	0.0474958	transcription_start_site	-	50230477	50230477	-1524	DGKK	NM_001013742	diacylglycerol kinase, kappa
1087	chr11	46324762	46325111	1.39	0.016933	transcription_start_site	+	46325594	46325594	-657	DGKZ	NM_003646	diacylglycerol kinase, zeta 104kDa
2176	chr9	92446128	92447077	1.08	0.0186112	transcription_start_site	-	92444928	92444928	-1674	DIRAS2	NM_017594	DIRAS family, GTP-binding RAS-like 2
929	chr1	229901730	229902079	1.46	0.0112136	primary_transcript	+	229829183	229926443	24091	DISC1	NM_001012958	disrupted in schizophrenia 1
0	chr1	199446192	199447741	3.37	0	transcription_start_site	+	199448392	199448392	-1425	DKFZp434B1231	NM_178275	eEF1A2 binding protein
269	chr15	98165885	98166235	1.93	0.00068353	transcription_start_site	-	98164655	98164655	-1405	DKFZp434I1020	NM_194295	hypothetical protein DKFZp434I1020
820	chr2	97125209	97125458	1.51	0.0158323	transcription_start_site	-	97124309	97124309	-1024	DKFZp434N062	NM_199336	hypothetical protein DKFZp434N062
51	chr17	25908609	25908958	2.39	0	transcription_start_site	+	25910709	25910709	-1925	DKFZP434O047	BC098126	DKFZP434O047 protein
617	chr2	219614989	219615641	1.61	0.00458913	transcription_start_site	-	219614493	219614493	-822	DKFZp434O0527	BC047637	hypothetical protein DKFZp434O0527
3596	chr5	56284411	56285660	0.83	0.0117832	transcription_start_site	-	56283711	56283711	-1324	DKFZP781I1119	NM_152622	hypothetical protein
2074	chr19	54556980	54557329	1.11	0.0388134	transcription_start_site	+	54558853	54558853	-1698	DKKL1	NM_014419	dickkopf-like 1 (soggy)
766	chr3	38054399	38054848	1.54	0.00565256	transcription_start_site	+	38055699	38055699	-1075	DLEC1	NM_007335	deleted in lung and esophageal cancer 1
1250	chr20	34427157	34427706	1.34	0.020184	transcription_start_site	+	34428857	34428857	-1425	DLGAP4	NM_014902	discs, large (Drosophila) homolog-associated protein 4
4187	chr14	100262081	100262730	0.74	0.0425282	transcription_start_site	+	100262981	100262981	-575	DLK1	NM_001032997	delta-like 1 homolog (Drosophila)
159	chr15	39006738	39007187	2.07	0	transcription_start_site	+	39008838	39008838	-1875	DLL4	NM_019074	delta-like 4 (Drosophila)
2208	chr17	45427887	45428936	1.07	0.0110159	transcription_start_site	-	45427587	45427587	-824	DLX3	NM_005220	distal-less homeobox 3
1338	chr17	45403528	45404177	1.32	0.020184	primary_transcript	+	45401560	45406948	-401	DLX4	BC016145	distal-less homeobox 4
96	chr7	96492179	96493528	2.21	0	transcription_start_site	-	96492079	96492079	-774	DLX5	NM_005221	distal-less homeobox 5
1419	chr10	124309470	124310319	1.28	0.00552079	transcription_start_site	+	124310170	124310170	-275	DMBT1	NM_007329	deleted in malignant brain tumors 1
2837	chr9	965563	966126	0.94	0.0394737	transcription_start_site	+	966963	966963	-1118	DMRT3	NM_021240	doublesex and mab-3 related transcription factor 3
2261	chrX	72080943	72081395	1.06	0.0388134	transcription_start_site	-	72080378	72080378	-791	DMRTC1	BC029799	DMRT-like family C1
1526	chr19	47039971	47040420	1.25	0.020184	transcription_start_site	+	47040863	47040863	-667	DMRTC2	NM_033052	DMRT-like family C2
459	chr9	34449110	34449360	1.74	0.0097166	transcription_start_site	+	34448822	34448822	413	DNAI1	BC030583	dynein, axonemal, intermediate polypeptide 1
74	chr3	129668681	129669130	2.29	0	transcription_start_site	-	129668781	129668781	-124	DNAJB8	BC050288	DnaJ (Hsp40) homolog, subfamily B, member 8
120	chr22	37521527	37521776	2.15	0	transcription_start_site	-	37520107	37520107	-1544	DNAL4	NM_005740	dynein, axonemal, light polypeptide 4
1658	chr17	7563663	7564213	1.22	0.0315271	transcription_start_site	+	7563763	7563763	175	DNHD3	NM_020877	dynein heavy chain domain 3
2287	chr10	17285187	17285745	1.05	0.0474958	transcription_start_site	-	17283687	17283687	-1779	DNMT2	NM_176086	DNA (cytosine-5-)-methyltransferase 2
1106	chr20	43852282	43852539	1.39	0.0316308	transcription_start_site	+	43853982	43853982	-1571	DNTTIP1	NM_052951	deoxynucleotidyltransferase, terminal, interacting protein 1
2954	chr3	101315547	101316200	0.93	0.0394737	transcription_start_site	-	101316047	101316047	173	DOC1	NM_182909	downregulated in ovarian cancer 1
2205	chr3	50685475	50686524	1.07	0.00862069	transcription_start_site	+	50687675	50687675	-1675	DOCK3	NM_004947	dedicator of cytokinesis 3
1624	chr7	111632578	111633027	1.23	0.0388134	transcription_start_site	-	111633429	111633429	626	DOCK4	NM_014705	dedicator of cytokinesis 4
1580	chr20	52523463	52523921	1.24	0.0315271	transcription_start_site	+	52525663	52525663	-1971	DOK5	BC008992	docking protein 5
22	chr6	31025437	31027486	2.66	0	transcription_start_site	+	31026878	31026878	-416	DPCR1	AL833738	diffuse panbronchiolitis critical region 1
2305	chr2	115781582	115782541	1.04	0.0254963	transcription_start_site	+	115783282	115783282	-1220	DPP10	NM_020868	dipeptidyl-peptidase 10
1003	chr2	162640998	162641361	1.42	0.0112136	transcription_start_site	-	162639298	162639298	-1881	DPP4	NM_001935	dipeptidyl-peptidase 4 (CD26, adenosine deaminase complexing protein 2)
1241	chr12	7754655	7755504	1.34	0.020184	transcription_start_site	+	7755355	7755355	-275	DPPA3	NM_199286	developmental pluripotency associated 3
1819	chr3	110538783	110539433	1.17	0.0127958	transcription_start_site	-	110539083	110539083	-25	DPPA4	BC032846	developmental pluripotency associated 4
2313	chr12	62349342	62349891	1.04	0.031579	transcription_start_site	-	62348621	62348621	-995	DPY19L2	BC068442	dpy-19-like 2 (C. elegans)
1428	chr2	26922268	26922819	1.28	0.020184	transcription_start_site	+	26924468	26924468	-1924	DPYSL5	NM_020134	dihydropyrimidinase-like 5
2267	chr4	9390800	9391249	1.06	0.0474958	transcription_start_site	+	9392700	9392700	-1675	DRD5	BC009748	dopamine receptor D5
2290	chr18	30652129	30652478	1.05	0.0474958	transcription_start_site	+	30652329	30652329	-25	DTNA	NM_032980	dystrobrevin, alpha
55	chr8	12033178	12033527	2.37	0	transcription_start_site	-	12033678	12033678	325	DUB3	NM_201402	deubiquitinating enzyme 3
917	chr15	43208083	43208432	1.46	0.00889116	transcription_start_site	+	43209483	43209483	-1225	DUOX1	NM_017434	dual oxidase 1
48	chr15	43195163	43195512	2.4	0	transcription_start_site	-	43193651	43193651	-1686	DUOX2	NM_014080	dual oxidase 2
1835	chr1	158015582	158016131	1.17	0.0388134	transcription_start_site	+	158017382	158017382	-1525	DUSP23	NM_017823	dual specificity phosphatase 23
1538	chr4	191184906	191185155	1.25	0.0364548	transcription_start_site	-	191180814	191180814	-4216	DUX4C	NM_001023569	double homeobox 4c
1292	chr10	82107537	82107786	1.33	0.0258891	transcription_start_site	-	82106491	82106491	-1170	DYDC1	AK125908	DPY30 domain containing 1
1460	chr2	43852485	43852739	1.28	0.0364548	transcription_start_site	+	43854685	43854685	-2073	DYNC2LI1	NM_015522	dynein, cytoplasmic 2, light intermediate chain 1
1505	chr13	95094945	95095694	1.26	0.00856056	transcription_start_site	-	95094958	95094958	-361	DZIP1	BC041804	DAZ interacting protein 1
1214	chr3	185475687	185476136	1.35	0.0142226	transcription_start_site	+	185476497	185476497	-585	ECE2	AB011176	endothelin converting enzyme 2
117	chr2	108972360	108972809	2.17	0	transcription_start_site	-	108972260	108972260	-324	EDAR	NM_022336	ectodysplasin A receptor
1056	chr1	85104630	85105092	1.41	0.0142226	transcription_start_site	-	85104430	85104430	-431	EDG7	NM_012152	endothelial differentiation, lysophosphatidic acid G-protein-coupled receptor, 7
894	chr6	12396648	12397599	1.47	0.00277008	transcription_start_site	+	12398551	12398551	-1427	EDN1	CR605456	endothelin 1
303	chr20	57307193	57307842	1.89	0	transcription_start_site	+	57308876	57308876	-1358	EDN3	BC008876	endothelin 3
1675	chr13	77392037	77392888	1.21	0.0105263	transcription_start_site	-	77391904	77391904	-558	EDNRB	AF114165	endothelin receptor type B
1634	chr8	49812144	49812493	1.23	0.0420646	transcription_start_site	-	49810344	49810344	-1974	EFCAB1	NM_024593	EF-hand calcium binding domain 1
420	chr1	153366172	153366521	1.76	0.00338346	transcription_start_site	+	153366972	153366972	-625	EFNA1	NM_182685	ephrin-A1
2117	chr2	73375839	73376288	1.09	0.0474958	transcription_start_site	-	73374118	73374118	-1945	EGR4	NM_001965	early growth response 4
338	chr1	22200735	22201184	1.85	0.0029105	transcription_start_site	+	22200739	22200739	220	ELA3A	BC008383	elastase 3A, pancreatic
198	chr1	22176004	22176454	2	0.00068353	transcription_start_site	+	22176100	22176100	129	ELA3B	BC005216	elastase 3B, pancreatic
1991	chr1	50345824	50347085	1.12	0.00125313	transcription_start_site	+	50347191	50347191	-736	ELAVL4	AY033997	ELAV (embryonic lethal, abnormal vision, Drosophila)-like 4 (Hu antigen D)
675	chr7	73078253	73078602	1.59	0.00889116	transcription_start_site	+	73080371	73080371	-1943	ELN	AK075554	elastin (supravalvular aortic stenosis, Williams-Beuren syndrome)
996	chr22	27930852	27931301	1.42	0.00889116	transcription_start_site	+	27931952	27931952	-875	EMID1	NM_133455	EMI domain containing 1
1522	chr14	99327297	99328153	1.25	0.00856056	transcription_start_site	+	99329497	99329497	-1772	EML1	NM_004434	echinoderm microtubule associated protein like 1
2537	chr16	10583240	10583789	1	0.0474958	transcription_start_site	-	10582040	10582040	-1474	EMP2	NM_001424	epithelial membrane protein 2
669	chr12	6892474	6892923	1.59	0.00674764	transcription_start_site	+	6893874	6893874	-1175	ENO2	NM_001975	enolase 2 (gamma, neuronal)
1619	chr6	132168952	132169301	1.23	0.0250272	transcription_start_site	+	132170850	132170850	-1723	ENPP1	BC059375	ectonucleotide pyrophosphatase/phosphodiesterase 1
702	chr6	46247576	46248438	1.57	0	transcription_start_site	-	46246676	46246676	-1331	ENPP5	NM_021572	ectonucleotide pyrophosphatase/phosphodiesterase 5 (putative function)
116	chr4	185376713	185376962	2.17	0	transcription_start_site	-	185376013	185376013	-824	ENPP6	NM_153343	ectonucleotide pyrophosphatase/phosphodiesterase 6
394	chr10	101407252	101407601	1.79	0.00191886	transcription_start_site	+	101409252	101409252	-1825	ENTPD7	NM_020354	ectonucleoside triphosphate diphosphohydrolase 7
1932	chr20	34204675	34205324	1.14	0.0474958	transcription_start_site	+	34206075	34206075	-1075	EPB41L1	NM_012156	erythrocyte membrane protein band 4.1-like 1
3753	chr6	131318834	131319594	0.81	0.0329892	transcription_start_site	-	131319334	131319334	120	EPB41L2	NM_001431	erythrocyte membrane protein band 4.1-like 2
2802	chr8	21971579	21972128	0.95	0.0394737	transcription_start_site	+	21971321	21971321	532	EPB49	BC017445	erythrocyte membrane protein band 4.9 (dematin)
772	chr7	37925402	37925864	1.54	0.0112136	transcription_start_site	+	37926687	37926687	-1054	EPDR1	NM_017549	ependymin related protein 1 (zebrafish)
169	chr1	37996150	37997099	2.05	0.00040486	transcription_start_site	-	37994950	37994950	-1674	EPHA10	NM_001004338	EPH receptor A10
53	chr3	185761080	185761432	2.38	0	transcription_start_site	+	185762280	185762280	-1024	EPHB3	NM_004443	EPH receptor B3
815	chr17	19079702	19080056	1.51	0.00889116	transcription_start_site	+	19081302	19081302	-1423	EPN2	NM_148921	epsin 2
1529	chr19	60272609	60273058	1.25	0.020184	transcription_start_site	+	60275199	60275199	-2365	EPS8L1	NM_139204	EPS8-like 1
2041	chr17	53622887	53623336	1.12	0.0474958	transcription_start_site	+	53625087	53625087	-1975	EPX	NM_000502	eosinophil peroxidase
881	chr4	75449223	75449572	1.48	0.00674764	transcription_start_site	+	75449723	75449723	-325	EREG	NM_001432	epiregulin
2283	chr16	23633222	23633671	1.05	0.0388134	transcription_start_site	-	23632322	23632322	-1124	ERN2	NM_033266	endoplasmic reticulum to nucleus signalling 2
1450	chr7	4598347	4599096	1.28	0.0315271	transcription_start_site	-	4596943	4596943	-1778	ERVK6	NM_001007236	endogenous retroviral sequence K, 6
1731	chr5	54317767	54318216	1.19	0.0250272	transcription_start_site	-	54317167	54317167	-824	ESM1	NM_007036	endothelial cell-specific molecule 1
2059	chr14	75907078	75907927	1.11	0.00590261	transcription_start_site	+	75907478	75907478	24	ESRRB	NM_004452	estrogen-related receptor beta
2002	chr17	38979673	38980731	1.12	0.0186112	transcription_start_site	-	38978773	38978773	-1429	ETV4	BC016623	ets variant gene 4 (E1A enhancer binding protein, E1AF)
63	chr3	187310071	187311627	2.33	0	transcription_start_site	-	187309571	187309571	-1278	ETV5	NM_004454	ets variant gene 5 (ets-related molecule)
454	chr7	27247445	27248094	1.74	0.00458913	transcription_start_site	+	27248945	27248945	-1175	EVX1	NM_001989	eve, even-skipped homeobox homolog 1 (Drosophila)
1553	chr11	107970970	107971635	1.24	0.0127958	transcription_start_site	-	107969675	107969675	-1627	EXPH5	AB014524	exophilin 5
1916	chr11	44071474	44071930	1.14	0.0474958	transcription_start_site	+	44073674	44073674	-1972	EXT2	NM_207122	exostoses (multiple) 2
838	chr20	45040580	45041129	1.49	0.00379327	transcription_start_site	+	45040280	45040280	574	EYA2	AF387364	eyes absent homolog 2 (Drosophila)
1007	chr6	6266904	6267262	1.42	0.0112136	transcription_start_site	-	6265901	6265901	-1182	F13A1	NM_000129	coagulation factor XIII, A1 polypeptide
615	chr2	88208193	88208542	1.61	0.00458913	transcription_start_site	-	88208676	88208676	308	FABP1	BC032801	fatty acid binding protein 1, liver
4182	chr5	159588014	159588963	0.74	0.0184211	transcription_start_site	+	159589014	159589014	-525	FABP6	NM_001445	fatty acid binding protein 6, ileal (gastrotropin)
211	chr6	123141850	123142299	1.99	0.00040486	transcription_start_site	+	123142344	123142344	-269	FABP7	NM_001446	fatty acid binding protein 7, brain
2089	chr10	14857002	14857351	1.1	0.0388134	transcription_start_site	-	14856902	14856902	-274	FAM107B	NM_031453	family with sequence similarity 107, member B
840	chr14	20306125	20306574	1.49	0.00674764	transcription_start_site	+	20306425	20306425	-75	FAM12B	NM_022360	family with sequence similarity 12, member B (epididymal)
2217	chr14	93666010	93666459	1.07	0.0474958	transcription_start_site	-	93665710	93665710	-524	FAM14A	NM_032036	family with sequence similarity 14, member A
1323	chr1	113063511	113063860	1.32	0.020184	transcription_start_site	+	113064711	113064711	-1025	FAM19A3	NM_182759	family with sequence similarity 19 (chemokine (C-C motif)-like), member A3
236	chr7	128860035	128860484	1.95	0	transcription_start_site	+	128861522	128861522	-1262	FAM40B	BC019064	family with sequence similarity 40, member B
318	chr11	113935690	113936039	1.88	0.0029105	transcription_start_site	-	113935790	113935790	-74	FAM55A	NM_152315	family with sequence similarity 55, member A
488	chr1	175406055	175406504	1.71	0.00452565	transcription_start_site	+	175407255	175407255	-975	FAM5B	BC028036	family with sequence similarity 5, member B
430	chr17	6288718	6288967	1.76	0.0124654	transcription_start_site	+	6288518	6288518	324	FAM64A	NM_019013	family with sequence similarity 64, member A
268	chr22	38735437	38735786	1.93	0.00040486	transcription_start_site	+	38735637	38735637	-25	FAM83F	NM_138435	family with sequence similarity 83, member F
1710	chr8	12090000	12091149	1.19	0	transcription_start_site	-	12089000	12089000	-1574	FAM86B1	NM_032916	family with sequence similarity 86, member B1
1374	chr11	71174016	71175265	1.29	0.00313283	transcription_start_site	+	71176215	71176215	-1574	FAM86C	BC032519	family with sequence similarity 86, member C
2539	chr16	65526347	65526696	1	0.0474958	transcription_start_site	-	65525804	65525804	-717	FAM96B	NM_016062	family with sequence similarity 96, member B
93	chr11	1642772	1643121	2.23	0	transcription_start_site	+	1643402	1643402	-455	FAM99A	CR627417	family with sequence similarity 99, member A
3780	chr2	162809291	162810243	0.8	0.0165826	transcription_start_site	-	162808291	162808291	-1476	FAP	NM_004460	fibroblast activation protein, alpha
1655	chr1	170892607	170893256	1.22	0.0315271	transcription_start_site	+	170894807	170894807	-1875	FASLG	NM_000639	Fas ligand (TNF superfamily, member 6)
502	chr5	150928398	150928747	1.7	0.00280414	transcription_start_site	-	150928698	150928698	125	FAT2	NM_001447	FAT tumor suppressor homolog 2 (Drosophila)
1118	chr19	8118685	8119134	1.38	0.0112136	transcription_start_site	-	8118385	8118385	-524	FBN3	NM_032447	fibrillin 3
2830	chr9	96395496	96396753	0.94	0.0172249	transcription_start_site	-	96395896	96395896	-228	FBP2	NM_003837	fructose-1,6-bisphosphatase 2
2536	chr16	697409	697758	1	0.0474958	transcription_start_site	-	695809	695809	-1774	FBXL16	NM_153350	F-box and leucine-rich repeat protein 16
492	chr19	44135167	44135416	1.71	0.0097166	transcription_start_site	-	44135167	44135167	-124	FBXO17	NM_148169	F-box protein 17
712	chr8	344707	345156	1.57	0.00565256	transcription_start_site	+	346807	346807	-1875	FBXO25	NM_012173	F-box protein 25
3600	chr1	205210617	205211466	0.83	0.0329892	transcription_start_site	-	205210117	205210117	-924	FCAMR	NM_032029	Fc receptor, IgA, IgM, high affinity
805	chr10	95233339	95233888	1.51	0.00565256	transcription_start_site	-	95232063	95232063	-1550	FER1L3	BC033616	fer-1-like 3, myoferlin (C. elegans)
1436	chr2	219559823	219560172	1.28	0.020184	transcription_start_site	-	219558623	219558623	-1374	FEV	NM_017521	FEV (ETS oncogene family)
2453	chr4	155731147	155731896	1.02	0.0254963	transcription_start_site	-	155731347	155731347	-174	FGA	NM_021871	fibrinogen alpha chain
589	chrX	54540124	54540373	1.64	0.0097166	transcription_start_site	-	54539324	54539324	-924	FGD1	NM_004463	FYVE, RhoGEF and PH domain containing 1 (faciogenital dysplasia)
280	chr3	14835109	14836058	1.91	0	transcription_start_site	+	14835809	14835809	-225	FGD5	NM_152536	FYVE, RhoGEF and PH domain containing 5
2776	chr5	142046612	142047161	0.96	0.031579	transcription_start_site	-	142045812	142045812	-1074	FGF1	NM_033137	fibroblast growth factor 1 (acidic)
1016	chr8	21955373	21955722	1.42	0.0112136	transcription_start_site	+	21956335	21956335	-787	FGF17	BC105131	fibroblast growth factor 17
3169	chr12	4359055	4360104	0.89	0.0117832	transcription_start_site	-	4359155	4359155	-424	FGF23	NM_020638	fibroblast growth factor 23
1090	chr12	4426441	4426990	1.39	0.016933	transcription_start_site	-	4425041	4425041	-1674	FGF6	NM_020996	fibroblast growth factor 6
899	chr6	97115855	97116312	1.47	0.00889116	transcription_start_site	+	97117155	97117155	-1071	FHL5	NM_020482	four and a half LIM domains 5
177	chr6	76261216	76261572	2.04	0	transcription_start_site	-	76260216	76260216	-1178	FILIP1	NM_015687	filamin A interacting protein 1
972	chr7	72135312	72135561	1.44	0.0316308	primary_transcript	+	72078126	72410568	-108910	FKBP6	AF447060	FK506 binding protein 6, 36kDa
3597	chr1	150564903	150566052	0.83	0.0165826	transcription_start_site	-	150564303	150564303	-1174	FLG	NM_002016	filaggrin
1783	chr2	96669310	96669661	1.18	0.0315271	transcription_start_site	-	96667810	96667810	-1675	FLJ10081	NM_017991	hypothetical protein FLJ10081
1451	chr7	4869172	4870023	1.28	0.0315271	primary_transcript	-	4800810	4889811	-24287	FLJ10324	NM_018059	hypothetical protein FLJ10324
1929	chr12	100818831	100819387	1.14	0.0474958	transcription_start_site	+	100819231	100819231	-122	FLJ11259	NM_018370	hypothetical protein FLJ11259
1638	chr1	160614590	160615242	1.22	0.00493421	transcription_start_site	+	160615261	160615261	-345	FLJ13137	XM_930558	hypothetical gene supported by AK125122
600	chr4	38340111	38340367	1.62	0.0114943	primary_transcript	-	38290716	38342644	-23559	FLJ13197	NM_024614	hypothetical protein FLJ13197
1609	chr2	75649956	75650305	1.23	0.0250272	transcription_start_site	-	75650356	75650356	225	FLJ13391	NM_032181	hypothetical protein FLJ13391
1678	chr13	30376127	30376679	1.21	0.0250272	transcription_start_site	+	30378327	30378327	-1924	FLJ14834	NM_032849	hypothetical protein FLJ14834
568	chr5	174355840	174356096	1.65	0.0124654	transcription_start_site	-	174355340	174355340	-628	FLJ16171	NM_001004348	FLJ16171 protein
2391	chr7	15568165	15568721	1.03	0.0394737	transcription_start_site	-	15568165	15568165	-278	FLJ16237	NM_001004320	hypothetical protein LOC392636
1452	chr7	7571448	7571897	1.28	0.0315271	transcription_start_site	+	7573148	7573148	-1475	FLJ20323	BC068512	hypothetical protein FLJ20323
1774	chr7	89711744	89712593	1.18	0.00862069	transcription_start_site	+	89712444	89712444	-275	FLJ21062	NM_024788	hypothetical protein FLJ21062
676	chr7	105390920	105391272	1.59	0.00889116	transcription_start_site	+	105390953	105390953	143	FLJ23834	BC111738	hypothetical protein FLJ23834
386	chr7	64237137	64237700	1.8	0.00452565	transcription_start_site	+	64239037	64239037	-1618	FLJ25037	NM_182596	hypothetical protein FLJ25037
1196	chr15	100316338	100316787	1.36	0.0142226	transcription_start_site	+	100318538	100318538	-1975	FLJ25222	NM_199163	CXYorf1-related protein
132	chr11	124293455	124293904	2.13	0	primary_transcript	-	124294298	124311156	9047	FLJ25530	NM_152722	hepatocyte cell adhesion molecule
2063	chr19	6958226	6958875	1.11	0.014632	transcription_start_site	-	6957426	6957426	-1124	FLJ25758	NM_001011541	hypothetical locus FLJ25758
1868	chr13	112347858	112348107	1.16	0.0496348	transcription_start_site	+	112349358	112349358	-1375	FLJ26443	NM_207440	FLJ26443 protein
43	chr6	159930191	159930545	2.42	0	transcription_start_site	-	159930191	159930191	-177	FLJ27255	NM_207501	FLJ27255 protein
1097	chr20	60559476	60559825	1.39	0.016933	transcription_start_site	-	60559176	60559176	-474	FLJ30313	NM_152757	hypothetical protein FLJ30313
1866	chr4	122904599	122905048	1.16	0.0315271	transcription_start_site	-	122904899	122904899	75	FLJ30834	NM_152399	hypothetical protein FLJ30834
2	chr11	65356185	65356534	3.22	0	transcription_start_site	+	65357985	65357985	-1625	FLJ30934	NM_152760	hypothetical protein FLJ30934
2382	chr17	19561515	19562564	1.03	0.0144825	transcription_start_site	-	19560515	19560515	-1524	FLJ31196	NM_152908	hypothetical protein FLJ31196
385	chr1	46788171	46788520	1.8	0.00280414	transcription_start_site	-	46788271	46788271	-74	FLJ32011	NM_182516	hypothetical protein FLJ32011
2281	chr16	1066669	1067118	1.05	0.0388134	primary_transcript	-	1054093	1068674	-5510	FLJ32252	NM_182510	hypothetical protein FLJ32252
649	chr15	26576703	26577152	1.6	0.00458913	transcription_start_site	-	26577103	26577103	175	FLJ32679	NM_001012452	hypothetical protein FLJ32679
167	chr1	20488216	20489280	2.05	0	transcription_start_site	+	20490016	20490016	-1268	FLJ32784	NM_144623	hypothetical protein FLJ32784
560	chr2	134043216	134044569	1.65	0.00277008	transcription_start_site	-	134042501	134042501	-1391	FLJ34870	NM_207481	FLJ34870 protein
1606	chr2	29150731	29151280	1.23	0.0250272	transcription_start_site	-	29150631	29150631	-374	FLJ34931	NM_001029883	similar to cDNA sequence BC027072
2045	chr17	76002561	76002910	1.12	0.0474958	transcription_start_site	+	76003561	76003561	-825	FLJ35220	NM_173627	hypothetical protein FLJ35220
1199	chr9	38567807	38568964	1.36	0.0142226	transcription_start_site	-	38567204	38567204	-1181	FLJ35740	NM_147195	FLJ35740 protein
1455	chr7	102708978	102709427	1.28	0.0315271	transcription_start_site	-	102708093	102708093	-1109	FLJ36166	BC094802	hypothetical protein FLJ36166
1600	chr6	146532278	146532738	1.23	0.0105263	transcription_start_site	+	146533878	146533878	-1370	FLJ37060	NM_001039903	similar to FUN14 domain containing 2
1137	chr7	75751710	75752159	1.38	0.020184	transcription_start_site	+	75752310	75752310	-375	FLJ37078	NM_153043	hypothetical protein FLJ37078
1123	chr5	60967292	60967853	1.38	0.0112136	transcription_start_site	+	60969392	60969392	-1819	FLJ37543	NM_173667	hypothetical protein FLJ37543
614	chr5	54490043	54490495	1.61	0.00452565	primary_transcript	-	54467363	54504746	-4214	FLJ37927	BC037547	CDC20-like protein
1885	chr5	38437399	38438157	1.15	0.0315271	transcription_start_site	+	38439399	38439399	-1621	FLJ39155	NM_182798	hypothetical protein FLJ39155
246	chr7	97354295	97354844	1.95	0.0029105	transcription_start_site	+	97354391	97354391	178	FLJ39257	NM_001039798	hypothetical protein LOC650346
2088	chr10	47873830	47874986	1.1	0	transcription_start_site	+	47875264	47875264	-856	FLJ39396	XM_931422	unknown
1892	chr19	15479136	15479385	1.15	0.0496348	transcription_start_site	+	15480336	15480336	-1075	FLJ39501	NM_173483	cytochrome P450, family 2, subfamily E, polypeptide 2 homolog
1314	chr15	37328810	37329168	1.32	0.016933	transcription_start_site	+	37330210	37330210	-1221	FLJ39531	NM_207445	FLJ39531 protein
910	chr15	96874934	96876391	1.46	0	transcription_start_site	-	96875134	96875134	-528	FLJ39743	NM_182562	hypothetical protein FLJ39743
753	chr15	82862182	82863240	1.55	0.00216294	transcription_start_site	-	82861082	82861082	-1629	FLJ40113	NM_198079	golgi autoantigen, golgin subfamily a-like
588	chr7	131982392	131982944	1.64	0.00674764	transcription_start_site	+	131984092	131984092	-1424	FLJ40288	NM_173682	hypothetical protein FLJ40288
565	chr2	54410274	54410923	1.65	0.00452565	transcription_start_site	+	54411574	54411574	-975	FLJ40298	NM_173486	hypothetical protein FLJ40298
1367	chr14	100540297	100541546	1.3	0.00080972	transcription_start_site	+	100541397	100541397	-475	FLJ41170	NM_001004332	FLJ41170 protein
30	chr2	242615279	242616128	2.55	0	transcription_start_site	+	242617479	242617479	-1775	FLJ41327	NM_207485	FLJ41327 protein
2300	chr11	45348023	45349072	1.04	0.0144825	transcription_start_site	+	45349523	45349523	-975	FLJ41423	NM_001001679	FLJ41423 protein
103	chr13	113569050	113569499	2.19	0	transcription_start_site	-	113568650	113568650	-624	FLJ41484	NM_001039799	hypothetical protein LOC650669
104	chr20	35737925	35738374	2.19	0	transcription_start_site	+	35738725	35738725	-575	FLJ42133	NM_001001690	hypothetical FLJ42133
1290	chr7	152743681	152744130	1.33	0.0250272	transcription_start_site	-	152741981	152741981	-1924	FLJ42291	NM_207367	FLJ42291 protein
1496	chr17	46768374	46768732	1.27	0.0250272	transcription_start_site	+	46769074	46769074	-521	FLJ42842	NM_001004335	FLJ42842 protein
1206	chr14	61667729	61668188	1.35	0.00417711	transcription_start_site	+	61667733	61667733	225	FLJ43390	XM_929078	hypothetical protein LOC646113
893	chr6	147912	148761	1.47	0.00277008	transcription_start_site	+	148318	148318	18	FLJ43763	XM_925858	hypothetical protein LOC642316
1032	chr8	142588412	142588661	1.42	0.0222796	transcription_start_site	-	142586512	142586512	-2024	FLJ43860	NM_207414	FLJ43860 protein
3941	chr19	40019825	40020574	0.78	0.0329892	transcription_start_site	+	40021925	40021925	-1725	FLJ43870	NM_001001686	FLJ43870 protein
1302	chr2	239512702	239514051	1.32	0	transcription_start_site	-	239512902	239512902	-474	FLJ43879	NM_001001698	FLJ43879 protein
1208	chr16	47934929	47935778	1.35	0.00889116	transcription_start_site	+	47936029	47936029	-675	FLJ44674	NM_207449	FLJ44674 protein
164	chr18	72529873	72530322	2.05	0	transcription_start_site	+	72530973	72530973	-875	FLJ44881	NM_207461	FLJ44881 protein
364	chr9	65234068	65234517	1.83	0.00191886	transcription_start_site	-	65234068	65234068	-224	FLJ45202	NM_207507	FLJ45202 protein
215	chr4	110445139	110445388	1.99	0.00607287	primary_transcript	+	110443639	110456740	-4926	FLJ45231	NM_001039778	hypothetical protein LOC645078
769	chr11	118982644	118982993	1.54	0.00889116	transcription_start_site	+	118984344	118984344	-1525	FLJ45300	NM_001001681	FLJ45300 protein
1524	chr19	152828	153377	1.25	0.020184	transcription_start_site	-	152428	152428	-674	FLJ45445	NM_001004321	FLJ45445 protein
4269	chr18	52009391	52010340	0.73	0.0425282	transcription_start_site	-	52009491	52009491	-374	FLJ45743	NM_001039759	hypothetical protein LOC642484
1005	chr2	240163231	240163580	1.42	0.0112136	transcription_start_site	+	240164931	240164931	-1525	FLJ45964	NM_207483	FLJ45964 protein
401	chr9	83791906	83792359	1.79	0.0029105	transcription_start_site	+	83793506	83793506	-1373	FLJ46321	NM_001001670	FLJ46321 protein
3114	chr8	49664113	49664870	0.9	0.0207519	transcription_start_site	+	49665513	49665513	-1021	FLJ46365	NM_207504	FLJ46365 protein
2315	chr12	91652541	91653192	1.04	0.031579	transcription_start_site	+	91654441	91654441	-1574	FLJ46688	NM_001004330	FLJ46688 protein
2506	chr22	35575690	35576339	1.01	0.0254963	transcription_start_site	-	35574190	35574190	-1824	FLJ90680	NM_207475	FLJ90680 protein
979	chr17	76621810	76622459	1.42	0.00101215	transcription_start_site	-	76619957	76619957	-2177	FLJ90757	BC110822	hypothetical protein LOC440465
1429	chr2	152898696	152899350	1.28	0.020184	transcription_start_site	+	152899996	152899996	-973	FMNL2	NM_001004417	formin-like 2
422	chr1	201588314	201588675	1.76	0.00338346	transcription_start_site	-	201586912	201586912	-1582	FMOD	NM_002023	fibromodulin
46	chr2	27573309	27573758	2.41	0	transcription_start_site	-	27571590	27571590	-1943	FNDC4	NM_022823	fibronectin type III domain containing 4
10	chr19	51060160	51060309	2.91	0	transcription_start_site	+	51059357	51059357	877	FOXA3	NM_004497	forkhead box A3
1115	chr7	113841911	113842860	1.38	0.00856056	transcription_start_site	+	113842287	113842287	98	FOXP2	BC018016	forkhead box P2
1538	chr4	191184906	191185155	1.25	0.0364548	transcription_start_site	-	191185406	191185406	375	FRG2	NM_001005217	FSHD region gene 2 protein
270	chr9	37639551	37639900	1.93	0.00068353	transcription_start_site	+	37641051	37641051	-1325	FRMPD1	NM_014907	FERM and PDZ domain containing 1
511	chr11	30207738	30208087	1.69	0.00458913	transcription_start_site	+	30209138	30209138	-1225	FSHB	NM_001018080	follicle stimulating hormone, beta polypeptide
2262	chr19	626716	627165	1.06	0.0474958	transcription_start_site	+	627402	627402	-461	FSTL3	BC005839	follistatin-like 3 (secreted glycoprotein)
1525	chr19	5802482	5802931	1.25	0.020184	transcription_start_site	-	5802482	5802482	-224	FUT3	NM_000149	fucosyltransferase 3 (galactoside 3(4)-L-fucosyltransferase, Lewis blood group)
1393	chr11	117200744	117201293	1.29	0.0250272	transcription_start_site	-	117200669	117200669	-349	FXYD2	AK096069	FXYD domain containing ion transport regulator 2
441	chr11	117252977	117254730	1.74	0	transcription_start_site	-	117252577	117252577	-1276	FXYD6	NM_022003	FXYD domain containing ion transport regulator 6
1777	chr7	90729618	90730480	1.18	0.0186112	transcription_start_site	+	90731718	90731718	-1669	FZD1	NM_003505	frizzled homolog 1 (Drosophila)
2044	chr17	75688276	75688725	1.12	0.0474958	transcription_start_site	+	75689876	75689876	-1375	GAA	NM_000152	glucosidase, alpha%3B acid (Pompe disease, glycogen storage disease type II)
68	chr6	29709339	29709888	2.32	0	transcription_start_site	-	29708839	29708839	-774	GABBR1	NM_021905	gamma-aminobutyric acid (GABA) B receptor, 1
1558	chrX	151370786	151371443	1.24	0.016933	transcription_start_site	-	151370486	151370486	-628	GABRA3	NM_000808	gamma-aminobutyric acid (GABA) A receptor, alpha 3
2731	chr4	46727235	46727984	0.97	0.031579	transcription_start_site	+	46728335	46728335	-725	GABRB1	NM_000812	gamma-aminobutyric acid (GABA) A receptor, beta 1
4313	chrX	151555592	151556341	0.71	0.0425282	transcription_start_site	+	151557292	151557292	-1325	GABRQ	BC109210	gamma-aminobutyric acid (GABA) receptor, theta
3426	chr2	171379245	171380194	0.85	0.0230602	transcription_start_site	+	171381445	171381445	-1725	GAD1	NM_000817	glutamate decarboxylase 1 (brain, 67kDa)
372	chrX	49249851	49250700	1.81	0	transcription_start_site	+	49250571	49250571	-295	GAGE1	BC036094	G antigen 1
136	chrX	49102892	49103155	2.12	0	transcription_start_site	+	49103602	49103602	-578	GAGE2	BC069309	G antigen 2
136	chrX	49102892	49103155	2.12	0	transcription_start_site	+	49103592	49103592	-568	GAGE4	NM_001474	G antigen 4
112	chrX	49211723	49212272	2.17	0	transcription_start_site	+	49212417	49212417	-419	GAGE5	BC024914	G antigen 5
112	chrX	49211723	49212272	2.17	0	transcription_start_site	+	49212423	49212423	-425	GAGE6	NM_001476	G antigen 6
136	chrX	49102892	49103155	2.12	0	transcription_start_site	+	49103595	49103595	-571	GAGE7	NM_021123	G antigen 7
112	chrX	49211723	49212272	2.17	0	transcription_start_site	+	49212423	49212423	-425	GAGE7B	BC104951	G antigen 7B
136	chrX	49102892	49103155	2.12	0	transcription_start_site	+	49103581	49103581	-557	GAGE8	BC018052	G antigen 8
58	chr7	99603652	99604001	2.36	0	transcription_start_site	-	99604128	99604128	301	GAL3ST4	BC012976	galactose-3-O-sulfotransferase 4
1785	chr2	157822299	157822848	1.18	0.0315271	transcription_start_site	+	157822585	157822585	-11	GALNT5	NM_014568	UDP-N-acetyl-alpha-D-galactosamine:polypeptide N-acetylgalactosaminyltransferase 5 (GalNAc-T5)
580	chr12	4698612	4699161	1.64	0.00565256	transcription_start_site	+	4700012	4700012	-1125	GALNT8	NM_017417	UDP-N-acetyl-alpha-D-galactosamine:polypeptide N-acetylgalactosaminyltransferase 8 (GalNAc-T8)
947	chr14	68794767	68795516	1.44	0.00889116	transcription_start_site	+	68796643	68796643	-1501	GALNTL1	AB032956	UDP-N-acetyl-alpha-D-galactosamine:polypeptide N-acetylgalactosaminyltransferase-like 1
416	chr3	16190059	16190409	1.77	0.0029105	transcription_start_site	+	16191159	16191159	-925	GALNTL2	NM_054110	UDP-N-acetyl-alpha-D-galactosamine:polypeptide N-acetylgalactosaminyltransferase-like 2
1514	chr3	116825041	116825590	1.26	0.020184	transcription_start_site	+	116825183	116825183	132	GAP43	BC007936	growth associated protein 43
349	chr19	40712393	40712742	1.84	0.00090226	transcription_start_site	+	40716203	40716203	-3635	GAPDHS	NM_014364	glyceraldehyde-3-phosphate dehydrogenase, spermatogenic
2570	chr9	129065066	129065930	0.99	0.0144825	transcription_start_site	+	129066681	129066681	-1183	GARNL3	AK095679	GTPase activating Rap/RanGAP domain-like 3
686	chr12	99489419	99489672	1.59	0.0158323	transcription_start_site	+	99491619	99491619	-2073	GAS2L3	BC043366	growth arrest-specific 2 like 3
103	chr13	113569050	113569499	2.19	0	primary_transcript	+	113546918	113590409	611	GAS6	BC038984	growth arrest-specific 6
1493	chr17	9805191	9805540	1.27	0.0250272	transcription_start_site	-	9803491	9803491	-1874	GAS7	NM_003644	growth arrest-specific 7
1843	chr17	37121438	37121787	1.17	0.0388134	transcription_start_site	+	37122138	37122138	-525	GAST	NM_000805	gastrin
533	chr3	129695918	129696167	1.68	0.0124654	transcription_start_site	-	129694720	129694720	-1322	GATA2	BC002557	GATA binding protein 2
1013	chr8	11654473	11654827	1.42	0.0112136	primary_transcript	+	11599161	11654918	27610	GATA4	NM_002052	GATA binding protein 4
313	chr22	36529119	36529468	1.88	0.00068353	transcription_start_site	+	36533890	36533890	-4596	GCAT	AK123190	glycine C-acetyltransferase (2-amino-3-ketobutyrate coenzyme A ligase)
2394	chr7	44195063	44195712	1.03	0.0394737	transcription_start_site	-	44195547	44195547	159	GCK	BC001890	glucokinase (hexokinase 4, maturity onset diabetes of the young 2)
46	chr2	27573309	27573758	2.41	0	transcription_start_site	+	27573209	27573209	324	GCKR	NM_001486	glucokinase (hexokinase 4) regulator
713	chr6	53123486	53123747	1.57	0.0147565	transcription_start_site	-	53121586	53121586	-2030	GCM1	NM_003643	glial cells missing homolog 1 (Drosophila)
891	chr5	74363380	74364138	1.47	0.00247678	transcription_start_site	-	74362480	74362480	-1279	GCNT4	NM_016591	glucosaminyl (N-acetyl) transferase 4, core 2 (beta-1,6-N-acetylglucosaminyltransferase)
1117	chr10	48037859	48038208	1.38	0.0112136	transcription_start_site	-	48036859	48036859	-1174	GDF2	NM_016204	growth differentiation factor 2
36	chr11	76676811	76677271	2.48	0	transcription_start_site	-	76676111	76676111	-930	GDPD4	AY313782	glycerophosphodiester phosphodiesterase domain containing 4
1865	chr4	77445322	77445671	1.16	0.0315271	transcription_start_site	+	77446822	77446822	-1325	GENX-3414	NM_003943	genethonin 1
15	chr8	21653934	21654783	2.8	0	transcription_start_site	-	21652734	21652734	-1624	GFRA2	NM_001495	GDNF family receptor alpha 2
162	chr22	17159974	17160623	2.06	0	transcription_start_site	-	17159474	17159474	-824	GGT2	NM_002058	gamma-glutamyltransferase 2
225	chr22	21317779	21318228	1.97	0	transcription_start_site	+	21318779	21318779	-775	GGTL4	NM_199127	gamma-glutamyltransferase-like 4
585	chr20	23916012	23916361	1.64	0.00565256	primary_transcript	-	23913690	23917416	-633	GGTLA4	BC040904	gamma-glutamyltransferase-like activity 4
962	chr7	30969160	30969609	1.44	0.016933	transcription_start_site	+	30970160	30970160	-775	GHRHR	NM_001009824	growth hormone releasing hormone receptor
317	chr11	59370450	59370801	1.88	0.0029105	transcription_start_site	-	59369550	59369550	-1075	GIF	BC037958	gastric intrinsic factor (vitamin B synthesis)
2180	chr7	150044030	150044779	1.08	0.031579	transcription_start_site	+	150044630	150044630	-225	GIMAP1	NM_130759	GTPase, IMAP family member 1
1626	chr7	150064484	150064941	1.23	0.0388134	transcription_start_site	+	150065383	150065383	-670	GIMAP5	NM_018384	GTPase, IMAP family member 5
1427	chr7	149842277	149843026	1.28	0.0127958	transcription_start_site	+	149842877	149842877	-225	GIMAP7	NM_153236	GTPase, IMAP family member 7
1142	chr7	149777194	149777643	1.38	0.020184	transcription_start_site	+	149778894	149778894	-1475	GIMAP8	NM_175571	GTPase, IMAP family member 8
144	chr1	145712366	145714119	2.1	0	transcription_start_site	-	145712066	145712066	-1176	GJA5	NM_005266	gap junction protein, alpha 5, 40kDa (connexin 40)
2003	chr17	40263547	40264396	1.12	0.0186112	transcription_start_site	-	40263147	40263147	-824	GJA7	NM_005497	gap junction protein, alpha 7, 45kDa (connexin 45)
1998	chr1	145841159	145841917	1.12	0.0186112	transcription_start_site	+	145841559	145841559	-21	GJA8	NM_005267	gap junction protein, alpha 8, 50kDa (connexin 50)
3171	chrX	70359317	70360166	0.89	0.0172249	transcription_start_site	+	70359800	70359800	-58	GJB1	NM_000166	gap junction protein, beta 1, 32kDa (connexin 32, Charcot-Marie-Tooth neuropathy, X-linked)
534	chr13	19666741	19667201	1.67	0.00338346	transcription_start_site	-	19665043	19665043	-1928	GJB2	BC071703	gap junction protein, beta 2, 26kDa (connexin 26)
915	chr1	35017676	35018225	1.46	0.00379327	transcription_start_site	+	35019376	35019376	-1425	GJB3	NM_024009	gap junction protein, beta 3, 31kDa (connexin 31)
773	chr7	99365779	99366128	1.54	0.0112136	transcription_start_site	-	99365179	99365179	-774	GJE1	NM_181538	gap junction protein, epsilon 1, 29kDa
1699	chr4	80548896	80549550	1.2	0.0250272	transcription_start_site	-	80548396	80548396	-827	GK2	NM_033214	glycerol kinase 2
923	chr9	85623080	85623948	1.46	0.00889116	transcription_start_site	-	85622477	85622477	-1037	GKAP1	BC014476	G kinase anchoring protein 1
2104	chr2	69054670	69055429	1.09	0.0186112	transcription_start_site	+	69055208	69055208	-158	GKN1	AB039886	gastrokine 1
616	chr2	121265928	121266288	1.61	0.00458913	transcription_start_site	+	121266328	121266328	-220	GLI2	NM_030381	GLI-Kruppel family member GLI2
1154	chr1	53972265	53973514	1.37	0.00080972	transcription_start_site	-	53972465	53972465	-424	GLIS1	NM_147193	GLIS family zinc finger 1
1754	chr12	108803376	108803928	1.19	0.0388134	transcription_start_site	-	108802676	108802676	-976	GLTP	NM_016433	glycolipid transfer protein
3283	chr1	180628837	180629686	0.88	0.0230602	transcription_start_site	-	180627573	180627573	-1688	GLUL	NM_001033044	glutamate-ammonia ligase (glutamine synthetase)
3431	chr8	143911518	143912067	0.85	0.0230602	transcription_start_site	+	143913218	143913218	-1425	GML	NM_002066	GPI anchored molecule like protein
2586	chr20	56846189	56846838	0.99	0.0394737	transcription_start_site	+	56848167	56848167	-1653	GNAS	BC036081	GNAS complex locus
1138	chr7	93388286	93388935	1.38	0.020184	transcription_start_site	+	93389034	93389034	-423	GNG11	NM_004126	guanine nucleotide binding protein (G protein), gamma 11
1648	chr1	68072696	68073154	1.22	0.0315271	transcription_start_site	-	68071724	68071724	-1201	GNG12	BC005940	guanine nucleotide binding protein (G protein), gamma 12
1255	chr19	51831579	51831828	1.34	0.0258891	transcription_start_site	-	51829782	51829782	-1921	GNG8	BC095514	guanine nucleotide binding protein (G protein), gamma 8
398	chr15	70731991	70732451	1.79	0.0029105	transcription_start_site	+	70734091	70734091	-1870	GOLGA	NM_018652	golgin-like protein
446	chr15	72163744	72164105	1.74	0.00280414	transcription_start_site	-	72161944	72161944	-1980	GOLGA6	NM_001038640	golgi autoantigen, golgin subfamily a, 6
139	chr15	32612703	32612952	2.11	0.00277008	transcription_start_site	-	32613203	32613203	375	GOLGA8B	NM_001023567	golgi autoantigen, golgin subfamily a, 8B
1047	chr15	20986536	20986885	1.41	0.0112136	transcription_start_site	+	20986536	20986536	174	GOLGA8E	NM_001012423	golgi autoantigen, golgin subfamily a, 8E
754	chr15	26297380	26297729	1.55	0.00565256	transcription_start_site	+	26297410	26297410	144	GOLGA8F	XM_370843	golgi autoantigen, golgin subfamily a, 8F
649	chr15	26576703	26577152	1.6	0.00458913	transcription_start_site	-	26577158	26577158	230	GOLGA8G	NM_001012420	golgi autoantigen, golgin subfamily a, 8G
1489	chr1	202451043	202451592	1.27	0.0250272	transcription_start_site	-	202449843	202449843	-1474	GOLT1A	NM_198447	golgi transport 1 homolog A (S. cerevisiae)
1960	chr16	20247536	20247993	1.13	0.0250272	transcription_start_site	-	20246401	20246401	-1363	GP2	CR749600	glycoprotein 2 (zymogen granule membrane)
2666	chr13	92676495	92677244	0.98	0.031579	transcription_start_site	+	92677095	92677095	-225	GPC6	NM_005708	glypican 6
3511	chr11	64460636	64461585	0.84	0.0329892	transcription_start_site	-	64459936	64459936	-1174	GPHA2	NM_130769	glycoprotein hormone alpha 2
598	chr14	62854716	62855167	1.62	0.00452565	transcription_start_site	-	62854316	62854316	-625	GPHB5	NM_145171	glycoprotein hormone beta 5
71	chrX	135942499	135942848	2.3	0	transcription_start_site	-	135941499	135941499	-1174	GPR101	BC069439	G protein-coupled receptor 101
1618	chr6	47760358	47760814	1.23	0.0250272	primary_transcript	+	47732284	47770887	9000	GPR111	DQ315369	G protein-coupled receptor 111
1618	chr6	47760358	47760814	1.23	0.0250272	transcription_start_site	+	47761558	47761558	-972	GPR115	NM_153838	G protein-coupled receptor 115
2293	chr6	46991237	46992593	1.04	0	transcription_start_site	-	46990825	46990825	-1090	GPR116	NM_015234	G protein-coupled receptor 116
1211	chr3	101810834	101811483	1.35	0.0142226	transcription_start_site	+	101811134	101811134	24	GPR128	NM_032787	G protein-coupled receptor 128
656	chr7	34662521	34663878	1.59	0.00146199	transcription_start_site	+	34664421	34664421	-1221	GPR154	NM_207173	G protein-coupled receptor 154
78	chr12	6800523	6800972	2.28	0	transcription_start_site	+	6801130	6801130	-382	GPR162	BC002353	G protein-coupled receptor 162
1994	chr1	68471241	68472198	1.12	0.00862069	transcription_start_site	-	68470841	68470841	-878	GPR177	NM_024911	G protein-coupled receptor 177
1021	chr17	33753919	33754268	1.42	0.0142226	transcription_start_site	-	33753219	33753219	-874	GPR179	NM_001004334	G protein-coupled receptor 179
419	chr1	27589938	27590287	1.76	0.00338346	transcription_start_site	+	27591738	27591738	-1625	GPR3	NM_005281	G protein-coupled receptor 3
606	chr1	200356951	200357500	1.61	0.00216294	transcription_start_site	+	200358651	200358651	-1425	GPR37L1	BC050334	G protein-coupled receptor 37 like 1
707	chr19	50787457	50787806	1.57	0.00458913	transcription_start_site	-	50787557	50787557	-74	GPR4	NM_005282	G protein-coupled receptor 4
3779	chr2	105223931	105224780	0.8	0.0165826	transcription_start_site	+	105224631	105224631	-275	GPR45	NM_007227	G protein-coupled receptor 45
936	chr3	51962236	51962585	1.45	0.0197835	transcription_start_site	+	51964436	51964436	-2025	GPR62	NM_080865	G protein-coupled receptor 62
582	chr12	12933222	12933571	1.64	0.00565256	transcription_start_site	+	12935222	12935222	-1825	GPRC5A	NM_003979	G protein-coupled receptor, family C, group 5, member A
2801	chr6	28599567	28600419	0.95	0.0172249	transcription_start_site	+	28601767	28601767	-1774	GPX5	NM_001509	glutathione peroxidase 5 (epididymal androgen-related protein)
2303	chr12	50685914	50686663	1.04	0.0144825	transcription_start_site	+	50687014	50687014	-725	GRASP	NM_181711	GRP1 (general receptor for phosphoinositides 1)-associated scaffold protein
57	chr7	50768044	50768893	2.36	0	transcription_start_site	-	50767544	50767544	-924	GRB10	NM_005311	growth factor receptor-bound protein 10
2114	chr2	11590792	11591348	1.09	0.0474958	transcription_start_site	+	11591692	11591692	-622	GREB1	NM_014668	GREB1 protein
919	chr2	10007572	10008021	1.46	0.00889116	transcription_start_site	+	10009272	10009272	-1475	GRHL1	NM_014552	grainyhead-like 1 (Drosophila)
259	chr19	47263497	47263946	1.94	0.00040486	transcription_start_site	-	47261797	47261797	-1924	GRIK5	NM_002088	glutamate receptor, ionotropic, kainate 5
2177	chr9	103541383	103542140	1.08	0.0186112	transcription_start_site	-	103540683	103540683	-1078	GRIN3A	NM_133445	glutamate receptor, ionotropic, N-methyl-D-aspartate 3A
1600	chr6	146532278	146532738	1.23	0.0105263	primary_transcript	+	146392346	146797623	-62476	GRM1	U31216	glutamate receptor, metabotropic 1
774	chr7	126671448	126672697	1.54	0.0112136	transcription_start_site	-	126670548	126670548	-1524	GRM8	NM_000845	glutamate receptor, metabotropic 8
1322	chr1	26357297	26357646	1.32	0.020184	transcription_start_site	+	26358097	26358097	-625	GRRP1	NM_024869	glycine/arginine rich protein 1
1423	chr6	52776216	52776965	1.28	0.00856056	transcription_start_site	-	52776616	52776616	25	GSTA1	NM_145740	glutathione S-transferase A1
1764	chr6	52737183	52737532	1.19	0.0496348	transcription_start_site	-	52736283	52736283	-1074	GSTA2	BC002895	glutathione S-transferase A2
1911	chr8	30636874	30637223	1.14	0.0388134	transcription_start_site	-	30635274	30635274	-1774	GTF2E2	NM_002095	general transcription factor IIE, polypeptide 2, beta 34kDa
1128	chr6	42230851	42231200	1.38	0.0142226	transcription_start_site	+	42231151	42231151	-125	GUCA1A	NM_000409	guanylate cyclase activator 1A (retina)
2668	chr1	42390678	42391527	0.98	0.0394737	transcription_start_site	+	42391678	42391678	-575	GUCA2B	NM_007102	guanylate cyclase activator 2B (uroguanylin)
1532	chr4	156806027	156806685	1.25	0.020184	transcription_start_site	+	156807327	156807327	-971	GUCY1A3	NM_000856	guanylate cyclase 1, soluble, alpha 3
2663	chr13	50538543	50539397	0.98	0.0144825	transcription_start_site	-	50538143	50538143	-827	GUCY1B2	NM_004129	guanylate cyclase 1, soluble, beta 2
678	chr3	42717617	42717866	1.59	0.0134264	transcription_start_site	-	42718017	42718017	275	GUP1	BC022529	GUP1 glycerol uptake/transporter homolog (S. cerevisiae)
2728	chr4	145280994	145281951	0.97	0.0144825	transcription_start_site	-	145281296	145281296	-176	GYPA	BC005319	glycophorin A (MNS blood group)
313	chr22	36529119	36529468	1.88	0.00068353	transcription_start_site	+	36531119	36531119	-1825	H1F0	NM_005318	H1 histone family, member 0
1244	chr12	47008629	47009178	1.34	0.020184	transcription_start_site	+	47009029	47009029	-125	H1FNT	AY302593	H1 histone family, member N, testis-specific
137	chr9	98251307	98251659	2.12	0	transcription_start_site	+	98252257	98252257	-774	HABP4	CR613789	hyaluronan binding protein 4
204	chr1	154855529	154856178	2	0.0056899	transcription_start_site	+	154855912	154855912	-58	HAPLN2	BC029864	hyaluronan and proteoglycan link protein 2
2257	chr5	143171424	143172178	1.06	0.0186112	transcription_start_site	+	143171918	143171918	-117	HB-1	NM_021182	minor histocompatibility antigen HB-1
339	chr7	150130286	150130735	1.85	0.00338346	primary_transcript	+	150128773	150133138	-445	HCA112	BC008303	hepatocellular carcinoma-associated antigen 112
93	chr11	1642772	1643121	2.23	0	primary_transcript	-	1447268	1742077	-48274	HCCA2	BC047291	HCCA2 protein
1126	chr6	30050670	30051019	1.38	0.0142226	transcription_start_site	+	30050870	30050870	-25	HCG9	NM_005844	HLA complex group 9
2317	chr20	30103017	30103666	1.04	0.031579	transcription_start_site	+	30103717	30103717	-375	HCK	AK026432	hemopoietic cell kinase
1952	chr9	89576949	89577998	1.13	0	transcription_start_site	+	89577649	89577649	-175	HCTSL-s	NM_001023564	cathepsin L-like protein
956	chr12	64981127	64981484	1.44	0.0142226	transcription_start_site	+	64982622	64982622	-1316	HELB	NM_033647	helicase (DNA) B
132	chr11	124293455	124293904	2.13	0	transcription_start_site	+	124294355	124294355	-675	HEPN1	NM_001037558	associated with liver cancer
2448	chr1	39879005	39879957	1.02	0.0144825	transcription_start_site	-	39877905	39877905	-1576	HEYL	NM_014571	hairy/enhancer-of-split related with YRPW motif-like
250	chr7	81239098	81239447	1.95	0.00779727	transcription_start_site	-	81237388	81237388	-1884	HGF	NM_001010933	hepatocyte growth factor (hepapoietin A%3B scatter factor)
1508	chr3	109501821	109502379	1.26	0.00856056	transcription_start_site	+	109504021	109504021	-1921	HHLA2	NM_007072	HERV-H LTR-associating 2
1458	chr7	138966517	138967670	1.28	0.0315271	transcription_start_site	-	138967017	138967017	-76	HIPK2	NM_022740	homeodomain interacting protein kinase 2
1707	chr19	45588334	45588583	1.2	0.0420646	transcription_start_site	-	45587943	45587943	-515	HIPK4	AK057380	homeodomain interacting protein kinase 4
1631	chr6	31434714	31435063	1.23	0.0420646	transcription_start_site	-	31432923	31432923	-1965	HLA-B	BC013187	major histocompatibility complex, class I, B
1328	chr1	219117481	219118036	1.32	0.020184	transcription_start_site	+	219119381	219119381	-1622	HLX1	NM_021958	H2.0-like homeobox 1 (Drosophila)
1050	chr15	75498297	75499046	1.41	0.0112136	transcription_start_site	+	75500297	75500297	-1625	HMG20A	BC021959	high-mobility group 20A
2207	chr1	34097962	34099011	1.07	0.0110159	transcription_start_site	+	34098662	34098662	-175	HMGB4	AK097707	high-mobility group box 4
380	chr1	120114241	120115190	1.8	0	transcription_start_site	-	120113041	120113041	-1674	HMGCS2	NM_005518	3-hydroxy-3-methylglutaryl-Coenzyme A synthase 2 (mitochondrial)
105	chr20	42461137	42461886	2.19	0	transcription_start_site	+	42463337	42463337	-1825	HNF4A	NM_178850	hepatocyte nuclear factor 4, alpha
335	chr1	12832265	12832921	1.85	0	transcription_start_site	-	12831165	12831165	-1428	HNRPCL1	NM_001013631	heterogeneous nuclear ribonucleoprotein C-like 1
1695	chr19	46459663	46460012	1.2	0.0250272	transcription_start_site	+	46460263	46460263	-425	HNRPUL1	NM_144732	heterogeneous nuclear ribonucleoprotein U-like 1
1231	chr4	57242822	57243171	1.34	0.0142226	transcription_start_site	-	57242322	57242322	-674	HOP	NM_139212	homeodomain-only protein
1136	chr7	27191155	27191604	1.38	0.020184	transcription_start_site	-	27186368	27186368	-5011	HOXA10	NM_153715	homeobox A10
1136	chr7	27191155	27191604	1.38	0.020184	transcription_start_site	-	27191360	27191360	-19	HOXA11	BC040948	homeobox A11
1794	chr7	27207722	27208071	1.18	0.0474958	transcription_start_site	-	27206250	27206250	-1646	HOXA13	BC075791	homeobox A13
376	chr17	43964671	43965120	1.81	0.00280414	transcription_start_site	-	43963271	43963271	-1624	HOXB1	BC096191	homeobox B1
638	chr17	44039147	44039398	1.61	0.0147565	transcription_start_site	-	44037333	44037333	-1939	HOXB6	BC014651	homeobox B6
638	chr17	44039147	44039398	1.61	0.0147565	primary_transcript	-	44039592	44043378	2212	HOXB7	NM_004502	homeobox B7
2674	chr17	44047808	44048457	0.98	0.0394737	transcription_start_site	-	44047300	44047300	-832	HOXB8	NM_024016	homeobox B8
1477	chr17	44059616	44060365	1.27	0.0105263	transcription_start_site	-	44058716	44058716	-1274	HOXB9	NM_024017	homeobox B9
408	chr12	52664020	52664469	1.79	0.00338346	transcription_start_site	+	52665220	52665220	-975	HOXC10	NM_017409	homeobox C10
2833	chr12	52652795	52653644	0.94	0.0207519	transcription_start_site	+	52653195	52653195	24	HOXC11	NM_014212	homeobox C11
2103	chr12	52633480	52634429	1.09	0.0110159	transcription_start_site	+	52634980	52634980	-1025	HOXC12	NM_173860	homeobox C12
2312	chr12	52687556	52688208	1.04	0.031579	transcription_start_site	+	52689156	52689156	-1274	HOXC8	BC053898	homeobox C8
1926	chr12	52678043	52678595	1.14	0.0474958	transcription_start_site	+	52680143	52680143	-1824	HOXC9	NM_006897	homeobox C9
220	chr2	176693233	176693582	1.98	0.00040486	primary_transcript	+	176689745	176692672	2199	HOXD10	NM_002148	homeobox D10
723	chr2	176736450	176737004	1.56	0.00216294	transcription_start_site	+	176737050	176737050	-323	HOXD3	NM_006898	homeobox D3
220	chr2	176693233	176693582	1.98	0.00040486	transcription_start_site	+	176695333	176695333	-1925	HOXD9	NM_014213	homeobox D9
2099	chr16	70652425	70653784	1.09	0	primary_transcript	+	70646025	70652452	3866	HP	BC070299	haptoglobin
2064	chr4	175681786	175682342	1.11	0.014632	transcription_start_site	-	175680186	175680186	-1878	HPGD	NM_000860	hydroxyprostaglandin dehydrogenase 15-(NAD)
2099	chr16	70652425	70653784	1.09	0	transcription_start_site	+	70654625	70654625	-1520	HPR	NM_020995	haptoglobin-related protein
1700	chr4	84476029	84476390	1.2	0.0250272	transcription_start_site	-	84475330	84475330	-879	HPSE	BC051321	heparanase
1918	chr11	63086931	63087382	1.14	0.0474958	transcription_start_site	-	63087431	63087431	274	HRASLS2	NM_017878	HRAS-like suppressor 2
1061	chr1	227474102	227474451	1.41	0.0142226	transcription_start_site	-	227473969	227473969	-307	HRES1	NM_001007238	HTLV-1 related endogenous sequence
1076	chr3	11268699	11269148	1.4	0.0112136	transcription_start_site	+	11269384	11269384	-460	HRH1	BC060802	histamine receptor H1
1888	chr5	175040217	175040766	1.15	0.0315271	transcription_start_site	+	175042317	175042317	-1825	HRH2	NM_022304	histamine receptor H2
330	chr17	14144230	14144879	1.86	0	transcription_start_site	+	14145174	14145174	-619	HS3ST3B1	BC063301	heparan sulfate (glucosamine) 3-O-sulfotransferase 3B1
107	chr16	1910032	1910381	2.18	0	transcription_start_site	-	1908232	1908232	-1974	HS3ST6	NM_001009606	heparan sulfate (glucosamine) 3-O-sulfotransferase 6
3040	chr22	27787607	27788756	0.92	0.0172249	transcription_start_site	-	27787907	27787907	-274	HS747E2A	NM_015370	hypothetical protein HS747E2A
632	chr16	66020336	66020585	1.61	0.0097166	transcription_start_site	+	66022536	66022536	-2075	HSD11B2	NM_000196	hydroxysteroid (11-beta) dehydrogenase 2
603	chr16	80625563	80626112	1.61	0	transcription_start_site	+	80626363	80626363	-525	HSD17B2	NM_002153	hydroxysteroid (17-beta) dehydrogenase 2
626	chr1	119850473	119850930	1.61	0.00565256	transcription_start_site	+	119851373	119851373	-671	HSD3B1	NM_000862	hydroxy-delta-5-steroid dehydrogenase, 3 beta- and steroid delta-isomerase 1
1418	chr10	118420771	118421622	1.28	0.00552079	primary_transcript	-	118420693	118492075	35187	HSPA12A	AB007877	heat shock 70kDa protein 12A
222	chr11	111287508	111287957	1.98	0.00090226	transcription_start_site	+	111288708	111288708	-975	HSPB2	NM_001541	heat shock 27kDa protein 2
1485	chr1	16221038	16221387	1.27	0.0250272	transcription_start_site	-	16218676	16218676	-2536	HSPB7	AK092275	heat shock 27kDa protein family, member 7 (cardiovascular)
1408	chr20	18724833	18725083	1.29	0.0420646	transcription_start_site	-	18722933	18722933	-2025	HSPC072	NM_014162	HSPC072 protein
1009	chr6	87702828	87703177	1.42	0.0112136	transcription_start_site	+	87704128	87704128	-1125	HTR1E	NM_000865	5-hydroxytryptamine (serotonin) receptor 1E
1993	chr13	46369076	46370225	1.12	0.00590261	transcription_start_site	-	46368176	46368176	-1474	HTR2A	NM_000621	5-hydroxytryptamine (serotonin) receptor 2A
110	chr11	125256818	125257876	2.18	0	transcription_start_site	+	125258718	125258718	-1371	HYLS1	NM_145014	hydrolethalus syndrome 1
673	chr7	8242760	8243119	1.59	0.00889116	transcription_start_site	-	8242160	8242160	-779	ICA1	NM_022308	islet cell autoantigen 1, 69kDa
1359	chr3	62086132	62086681	1.31	0.016933	transcription_start_site	-	62085432	62085432	-974	ID2B	NM_001039082	inhibitor of DNA binding 2B, dominant negative helix-loop-helix protein
2770	chr10	91126292	91127641	0.96	0.00315789	transcription_start_site	+	91127792	91127792	-825	IFIT1L	NM_001010987	interferon-induced protein with tetratricopeptide repeats 1-like
1668	chr9	21196642	21196891	1.22	0.0420646	primary_transcript	-	21196422	21197142	15	IFNA10	BC069409	interferon, alpha 10
1064	chr9	21156119	21156368	1.41	0.0222796	primary_transcript	-	21155928	21156619	30	IFNA21	BC069329	interferon, alpha 21
1668	chr9	21196642	21196891	1.22	0.0420646	transcription_start_site	-	21192204	21192204	-4562	IFNA7	NM_021057	interferon, alpha 7
1742	chr11	2109941	2110290	1.19	0.0388134	primary_transcript	-	2110498	2116540	3403	IGF2	BC000531	insulin-like growth factor 2 (somatomedin A)
1425	chr7	45894083	45894532	1.28	0.0127958	transcription_start_site	+	45894483	45894483	-175	IGFBP1	NM_000596	insulin-like growth factor binding protein 1
2120	chr2	217205371	217205820	1.09	0.0474958	transcription_start_site	+	217206371	217206371	-775	IGFBP2	NM_000597	insulin-like growth factor binding protein 2, 36kDa
1165	chr2	217270223	217270672	1.37	0.0142226	transcription_start_site	-	217268516	217268516	-1931	IGFBP5	NM_000599	insulin-like growth factor binding protein 5
3177	chr12	51776702	51777351	0.89	0.0230602	transcription_start_site	+	51777702	51777702	-675	IGFBP6	NM_002178	insulin-like growth factor binding protein 6
3432	chr9	38415344	38416093	0.85	0.0230602	transcription_start_site	-	38414444	38414444	-1274	IGFBPL1	NM_001007563	insulin-like growth factor binding protein-like 1
306	chr19	51424548	51424997	1.89	0.00068353	transcription_start_site	+	51424848	51424848	-75	IGFL1	NM_198541	insulin growth factor-like family member 1
2501	chr19	51341478	51342537	1.01	0.0110159	transcription_start_site	+	51342878	51342878	-870	IGFL2	NM_001002915	insulin growth factor-like family member 2
610	chr19	51319777	51320126	1.61	0.00452565	transcription_start_site	-	51319771	51319771	-180	IGFL3	NM_207393	insulin growth factor-like family member 3
115	chr19	51236114	51236463	2.17	0	transcription_start_site	-	51236114	51236114	-174	IGFL4	NM_001002923	insulin growth factor-like family member 4
664	chr3	120348586	120349035	1.59	0.00458913	transcription_start_site	-	120347588	120347588	-1222	IGSF11	NM_152538	immunoglobulin superfamily, member 11
547	chr1	157405843	157406394	1.66	0.00458913	transcription_start_site	+	157408043	157408043	-1924	IGSF4B	NM_021189	immunoglobulin superfamily, member 4B
421	chr1	158181510	158181959	1.76	0.00338346	transcription_start_site	-	158182010	158182010	275	IGSF9	BC030141	immunoglobulin superfamily, member 9
1906	chr6	33823460	33823809	1.14	0.0388134	transcription_start_site	-	33822740	33822740	-894	IHPK3	BC089389	inositol hexaphosphate kinase 3
26	chr9	34642531	34642880	2.63	0	transcription_start_site	+	34643931	34643931	-1225	IL11RA	NM_004512	interleukin 11 receptor, alpha
140	chr3	161188222	161188671	2.1	0	transcription_start_site	+	161189322	161189322	-875	IL12A	NM_000882	interleukin 12A (natural killer cell stimulatory factor 1, cytotoxic lymphocyte maturation factor 1, p35)
314	chr5	158690462	158690811	1.88	0.00068353	transcription_start_site	-	158690059	158690059	-577	IL12B	NM_002187	interleukin 12B (natural killer cell stimulatory factor 2, cytotoxic lymphocyte maturation factor 2, p40)
650	chr15	79261154	79261503	1.6	0.00458913	transcription_start_site	+	79262147	79262147	-818	IL16	BC040272	interleukin 16 (lymphocyte chemoattractant factor)
1599	chr6	52158143	52158800	1.23	0.0105263	transcription_start_site	+	52159143	52159143	-671	IL17	NM_002190	interleukin 17 (cytotoxic T-lymphocyte-associated serine esterase 8)
1083	chr14	22915156	22915605	1.39	0.0112136	primary_transcript	+	22911857	22915452	1726	IL17E	NM_022789	interleukin 17E
2107	chr6	52217881	52218834	1.09	0.0186112	transcription_start_site	-	52217257	52217257	-1100	IL17F	NM_052872	interleukin 17F
1518	chr3	53853411	53853660	1.26	0.0364548	transcription_start_site	+	53855611	53855611	-2075	IL17RB	NM_172234	interleukin 17 receptor B
807	chr2	113541317	113541666	1.51	0.00674764	transcription_start_site	+	113542017	113542017	-525	IL1F10	NM_173161	interleukin 1 family, member 10 (theta)
79	chr2	113479919	113480368	2.27	0	transcription_start_site	+	113479919	113479919	224	IL1F6	BC107042	interleukin 1 family, member 6 (epsilon)
1769	chr2	113450276	113451525	1.18	0	transcription_start_site	+	113452076	113452076	-1175	IL1F9	NM_019618	interleukin 1 family, member 9
2579	chr2	101973137	101973596	0.99	0.031579	transcription_start_site	+	101974737	101974737	-1370	IL1R2	BC039031	interleukin 1 receptor, type II
4312	chrX	103695451	103696400	0.71	0.0425282	transcription_start_site	+	103697651	103697651	-1725	IL1RAPL2	NM_017416	interleukin 1 receptor accessory protein-like 2
1475	chr1	205135411	205136160	1.27	0.0105263	transcription_start_site	+	205137411	205137411	-1625	IL24	AY641441	interleukin 24
1928	chr12	66905838	66906496	1.14	0.0474958	transcription_start_site	-	66905838	66905838	-329	IL26	NM_018402	interleukin 26
1215	chr16	28425156	28425405	1.35	0.0197835	transcription_start_site	-	28425656	28425656	375	IL27	NM_145659	interleukin 27
1373	chr5	131422545	131423194	1.29	0.00080972	transcription_start_site	+	131424245	131424245	-1375	IL3	NM_000588	interleukin 3 (colony-stimulating factor, multiple)
727	chr5	55182869	55183526	1.56	0.00458913	transcription_start_site	+	55183090	55183090	107	IL31RA	AY499341	interleukin 31 receptor A
1287	chr7	22731444	22732193	1.33	0.0250272	transcription_start_site	+	22733344	22733344	-1525	IL6	NM_000600	interleukin 6 (interferon, beta 2)
1415	chr8	79880013	79881364	1.28	0.00069252	transcription_start_site	-	79880313	79880313	-375	IL7	NM_000880	interleukin 7
1435	chr2	218697290	218697839	1.28	0.020184	transcription_start_site	+	218698990	218698990	-1425	IL8RB	NM_001557	interleukin 8 receptor, beta
1561	chr10	105025309	105025658	1.24	0.020184	transcription_start_site	+	105026909	105026909	-1425	INA	NM_032727	internexin neuronal intermediate filament protein, alpha
1237	chr11	104477068	104477422	1.34	0.020184	transcription_start_site	-	104477368	104477368	123	INCA	NM_001007232	inhibitory caspase recruitment domain (CARD) protein
834	chr7	41710131	41710880	1.49	0.00101215	transcription_start_site	-	41709231	41709231	-1274	INHBA	NM_002192	inhibin, beta A (activin A, activin AB alpha polypeptide)
1319	chr9	5219818	5220271	1.32	0.016933	transcription_start_site	+	5221401	5221401	-1356	INSL4	BC026254	insulin-like 4 (placenta)
1501	chr1	67041431	67041680	1.27	0.0420646	transcription_start_site	-	67039527	67039527	-2028	INSL5	NM_005478	insulin-like 5
997	chr5	75732704	75733162	1.42	0.00889116	transcription_start_site	+	75734904	75734904	-1971	IQGAP2	NM_006633	IQ motif containing GTPase activating protein 2
356	chr12	54702	55451	1.84	0.00280414	transcription_start_site	+	56802	56802	-1725	IQSEC3	NM_015232	IQ motif and Sec7 domain 3
1145	chr19	48910677	48910926	1.38	0.0222796	transcription_start_site	+	48912077	48912077	-1275	IRGC	BC066939	immunity-related GTPase family, cinema
363	chr15	72251539	72252093	1.83	0	transcription_start_site	+	72253139	72253139	-1323	ISLR	NM_005545	immunoglobulin superfamily containing leucine-rich repeat
1787	chr2	172998615	172999064	1.18	0.0315271	transcription_start_site	+	173000615	173000615	-1775	ITGA6	NM_000210	integrin, alpha 6
1116	chr10	15803180	15803831	1.38	0.0112136	transcription_start_site	-	15801776	15801776	-1729	ITGA8	NM_003638	integrin, alpha 8
172	chr7	20335270	20335924	2.05	0.00090226	transcription_start_site	+	20337249	20337249	-1652	ITGB8	BC002630	integrin, beta 8
841	chr3	52803255	52803704	1.49	0.00674764	transcription_start_site	+	52803853	52803853	-373	ITIH3	NM_002217	inter-alpha (globulin) inhibitor H3
2771	chr10	7750356	7751110	0.96	0.0144825	transcription_start_site	-	7748940	7748940	-1793	ITIH5	NM_001001851	inter-alpha (globulin) inhibitor H5
2122	chr2	231435964	231436513	1.09	0.0474958	transcription_start_site	+	231437864	231437864	-1625	ITM2C	NM_001012514	integral membrane protein 2C
930	chr15	39571313	39571567	1.46	0.0197835	transcription_start_site	+	39573364	39573364	-1924	ITPKA	BC026331	inositol 1,4,5-trisphosphate 3-kinase A
1669	chr1	151147862	151148111	1.22	0.0496348	transcription_start_site	+	151147662	151147662	324	IVL	NM_005547	involucrin
1772	chr9	4973244	4974204	1.18	0.00493421	transcription_start_site	+	4975244	4975244	-1520	JAK2	NM_004972	Janus kinase 2 (a protein tyrosine kinase)
695	chr14	22521892	22522241	1.58	0.00458913	transcription_start_site	-	22521691	22521691	-375	JUB	NM_032876	jub, ajuba homolog (Xenopus laevis)
188	chr12	51114473	51114823	2.03	0.00068353	transcription_start_site	-	51114373	51114373	-275	K6HF	NM_004693	cytokeratin type II
1223	chr12	51282259	51283008	1.34	0.00856056	transcription_start_site	-	51281559	51281559	-1074	K6IRS2	AY033495	keratin protein K6irs
524	chr12	51298110	51298359	1.69	0.0134264	transcription_start_site	-	51298600	51298600	365	K6IRS3	BC109212	keratin 6 irs3
1334	chr17	36075814	36076263	1.32	0.020184	transcription_start_site	-	36074900	36074900	-1138	KA21	NM_152349	truncated type I keratin KA21
1823	chr17	36376270	36376823	1.17	0.014632	transcription_start_site	-	36376670	36376670	123	KA35	NM_213656	type I hair keratin KA35
123	chr17	36403711	36404169	2.15	0	primary_transcript	-	36387493	36409189	-5599	KA36	NM_182497	type I hair keratin KA36
371	chr3	125294974	125295723	1.82	0.00191886	transcription_start_site	+	125296274	125296274	-925	KALRN	NM_003947	kalirin, RhoGEF kinase
2302	chr12	4888605	4889254	1.04	0.0144825	transcription_start_site	+	4890767	4890767	-1837	KCNA1	BC101733	potassium voltage-gated channel, shaker-related subfamily, member 1 (episodic ataxia with myokymia)
1924	chr12	5021445	5021794	1.14	0.0474958	transcription_start_site	+	5023345	5023345	-1725	KCNA5	NM_002234	potassium voltage-gated channel, shaker-related subfamily, member 5
666	chr3	157320141	157320490	1.59	0.00458913	transcription_start_site	+	157321041	157321041	-725	KCNAB1	NM_172160	potassium voltage-gated channel, shaker-related subfamily, beta member 1
688	chr7	119698757	119699006	1.59	0.0197835	transcription_start_site	+	119700957	119700957	-2075	KCND2	NM_012281	potassium voltage-gated channel, Shal-related subfamily, member 2
980	chr2	223623270	223624019	1.42	0.00125313	transcription_start_site	+	223625170	223625170	-1525	KCNE4	BC014429	potassium voltage-gated channel, Isk-related family, member 4
634	chr5	169713658	169713913	1.61	0.0114943	transcription_start_site	+	169713458	169713458	327	KCNIP1	NM_001034838	Kv channel interacting protein 1
2061	chr4	20915127	20916476	1.11	0.00590261	transcription_start_site	-	20914627	20914627	-1174	KCNIP4	NM_147183	Kv channel interacting protein 4
320	chr21	38565398	38565748	1.88	0.0029105	transcription_start_site	+	38566298	38566298	-725	KCNJ15	NM_170737	potassium inwardly-rectifying channel, subfamily J, member 15
659	chr11	128281102	128282365	1.59	0.00247678	primary_transcript	+	128266522	128293174	1885	KCNJ5	NM_000890	potassium inwardly-rectifying channel, subfamily J, member 5
2669	chr1	158317383	158317932	0.98	0.0394737	transcription_start_site	+	158317983	158317983	-325	KCNJ9	NM_004983	potassium inwardly-rectifying channel, subfamily J, member 9
1682	chr14	87806908	87807357	1.21	0.0250272	transcription_start_site	-	87807008	87807008	-124	KCNK10	NM_138318	potassium channel, subfamily K, member 10
1907	chr6	39399394	39399843	1.14	0.0388134	transcription_start_site	-	39398294	39398294	-1324	KCNK16	BC111860	potassium channel, subfamily K, member 16
2497	chr10	118945789	118946838	1.01	0.0110159	transcription_start_site	+	118946989	118946989	-675	KCNK18	NM_181840	potassium channel, subfamily K, member 18
2029	chr1	213243564	213243918	1.12	0.0474958	transcription_start_site	+	213245764	213245764	-2023	KCNK2	NM_001017424	potassium channel, subfamily K, member 2
706	chr19	48977249	48977698	1.57	0.00458913	transcription_start_site	-	48977249	48977249	-224	KCNN4	NM_002250	potassium intermediate/small conductance calcium-activated channel, subfamily N, member 4
2670	chr1	194845622	194846071	0.98	0.0394737	transcription_start_site	-	194844313	194844313	-1533	KCNT2	AK131498	potassium channel, subfamily T, member 2
329	chr18	22474606	22475062	1.87	0.00068353	transcription_start_site	-	22474306	22474306	-528	KCTD1	NM_198991	potassium channel tetramerisation domain containing 1
2212	chr13	76360326	76360675	1.07	0.0474958	transcription_start_site	-	76358526	76358526	-1974	KCTD12	NM_138444	potassium channel tetramerisation domain containing 12
913	chr2	201084537	201085186	1.46	0.00277008	transcription_start_site	-	201083037	201083037	-1824	KCTD18	AK055884	potassium channel tetramerisation domain containing 18
21	chr7	142371125	142371474	2.67	0	transcription_start_site	-	142369625	142369625	-1674	KEL	BC003135	Kell blood group, metalloendopeptidase
1671	chr17	5913557	5913806	1.22	0.0496348	transcription_start_site	+	5914657	5914657	-975	KIAA0523	NM_015253	KIAA0523 protein
59	chr7	142771520	142771869	2.36	0	transcription_start_site	-	142769967	142769967	-1727	KIAA0773	BC045611	KIAA0773 gene product
2393	chr7	36374396	36375045	1.03	0.0394737	transcription_start_site	-	36373289	36373289	-1431	KIAA0895	NM_015314	KIAA0895 protein
1029	chr2	207336416	207336672	1.42	0.0222796	transcription_start_site	+	207338616	207338616	-2072	KIAA0971	NM_014929	KIAA0971
798	chr6	138581621	138582303	1.52	0.00674764	primary_transcript	+	138569923	138701629	-53814	KIAA1244	NM_020340	KIAA1244
860	chr7	148784006	148784455	1.49	0.0142226	transcription_start_site	-	148783306	148783306	-924	KIAA1285	NM_015694	KIAA1285 protein
1554	chr12	13087581	13088430	1.24	0.0127958	transcription_start_site	+	13088581	13088581	-575	KIAA1467	NM_020853	KIAA1467
2286	chr16	76377783	76378336	1.05	0.0388134	transcription_start_site	+	76379983	76379983	-1923	KIAA1576	NM_020927	KIAA1576 protein
1531	chr4	154083384	154084033	1.25	0.020184	transcription_start_site	+	154083584	154083584	124	KIAA1727	NM_033393	KIAA1727 protein
119	chr22	36102225	36102581	2.15	0	transcription_start_site	-	36101525	36101525	-878	KIAA1904	NM_052906	KIAA1904 protein
95	chr15	82758603	82758955	2.21	0	transcription_start_site	-	82757403	82757403	-1376	KIAA1920	NM_052919	KIAA1920 protein
3048	chr19	60033785	60034336	0.92	0.0394737	primary_transcript	+	59941812	60051666	37321	KIR2DS2	AY366243	killer cell immunoglobulin-like receptor, two domains, short cytoplasmic tail, 2
3048	chr19	60033785	60034336	0.92	0.0394737	transcription_start_site	+	60035985	60035985	-1924	KIR2DS4	NM_012314	killer cell immunoglobulin-like receptor, two domains, short cytoplasmic tail, 4
3048	chr19	60033785	60034336	0.92	0.0394737	primary_transcript	+	60019743	60034044	7167	KIR3DL1	NM_013289	killer cell immunoglobulin-like receptor, three domains, long cytoplasmic tail, 1
1487	chr1	156228186	156228635	1.27	0.0250272	transcription_start_site	+	156229686	156229686	-1275	KIRREL	NM_018240	kin of IRRE like (Drosophila)
554	chr19	41035879	41036128	1.66	0.0124654	transcription_start_site	+	41038601	41038601	-2597	KIRREL2	BC064925	kin of IRRE like 2 (Drosophila)
67	chr11	126375115	126375464	2.33	0	transcription_start_site	-	126375615	126375615	325	KIRREL3	NM_032531	kin of IRRE like 3 (Drosophila)
3783	chr2	10099232	10100081	0.8	0.0329892	transcription_start_site	+	10101132	10101132	-1475	KLF11	NM_003597	Kruppel-like factor 11
600	chr4	38340111	38340367	1.62	0.0114943	transcription_start_site	+	38342211	38342211	-1972	KLF3	NM_016531	Kruppel-like factor 3 (basic)
691	chr13	72529942	72530792	1.58	0.00235664	transcription_start_site	+	72531142	72531142	-775	KLF5	NM_001730	Kruppel-like factor 5 (intestinal)
1830	chr1	18679452	18679901	1.17	0.0388134	transcription_start_site	+	18680452	18680452	-775	KLHDC7A	NM_152375	kelch domain containing 7A
1670	chr1	203593462	203593723	1.22	0.0496348	transcription_start_site	-	203592662	203592662	-930	KLHDC8A	NM_018203	kelch domain containing 8A
1051	chr15	84140129	84140480	1.41	0.0112136	transcription_start_site	-	84139175	84139175	-1129	KLHL25	AY764034	kelch-like 25 (Drosophila)
3047	chr19	56229460	56230009	0.92	0.0394737	transcription_start_site	-	56229960	56229960	225	KLK12	NM_145894	kallikrein 12
3598	chr19	56260679	56261345	0.83	0.0230602	transcription_start_site	-	56260179	56260179	-833	KLK13	BC069334	kallikrein 13
81	chr19	56066300	56066649	2.26	0	transcription_start_site	+	56068500	56068500	-2025	KLK2	BC005196	kallikrein 2, prostatic
612	chr19	56049382	56049731	1.61	0.00452565	transcription_start_site	+	56049982	56049982	-425	KLK3	NM_001030049	kallikrein 3, (prostate specific antigen)
1120	chr19	56165559	56165908	1.38	0.0112136	transcription_start_site	-	56164741	56164741	-992	KLK6	NM_002774	kallikrein 6 (neurosin, zyme)
1751	chr12	51359946	51360295	1.19	0.0388134	transcription_start_site	-	51360440	51360440	319	KRT1	BC063697	keratin 1 (epidermolytic hyperkeratosis)
171	chr17	36914891	36915240	2.05	0.00040486	transcription_start_site	-	36915391	36915391	325	KRT13	NM_002274	keratin 13
102	chr17	36996573	36996922	2.2	0	transcription_start_site	-	36996673	36996673	-74	KRT14	NM_000526	keratin 14 (epidermolysis bullosa simplex, Dowling-Meara, Koebner)
73	chr17	36930566	36930824	2.3	0	transcription_start_site	-	36928666	36928666	-2029	KRT15	NM_002275	keratin 15
62	chr17	37022045	37022294	2.34	0	transcription_start_site	-	37022516	37022516	346	KRT16	BC039169	keratin 16 (focal non-epidermolytic palmoplantar keratoderma)
889	chr17	37034235	37035184	1.47	0	transcription_start_site	-	37034355	37034355	-354	KRT17	AK095342	keratin 17
2944	chr17	36938860	36940317	0.93	0	transcription_start_site	-	36938160	36938160	-1428	KRT19	NM_002276	keratin 19
2036	chr17	36295434	36296083	1.12	0.0474958	transcription_start_site	-	36295005	36295005	-753	KRT20	NM_019010	keratin 20
375	chr17	36348262	36348921	1.81	0.00280414	transcription_start_site	-	36347362	36347362	-1229	KRT23	NM_173213	keratin 23 (histone deacetylase inducible)
205	chr17	36113028	36113277	2	0.0056899	transcription_start_site	-	36113503	36113503	350	KRT24	BC111964	keratin 24
1181	chr17	36181537	36181886	1.37	0.016933	transcription_start_site	-	36181937	36181937	225	KRT25B	NM_181539	keratin 25B
1160	chr17	36191912	36192670	1.37	0.00552079	transcription_start_site	-	36192312	36192312	21	KRT25C	NM_181537	keratin 25C
18	chr17	36211010	36211566	2.69	0	transcription_start_site	-	36209737	36209737	-1551	KRT25D	AK129827	keratin 25D
40	chr12	51331726	51331975	2.43	0	transcription_start_site	-	51332215	51332215	364	KRT2A	BC096294	keratin 2A (epidermal ichthyosis bullosa of Siemens)
1246	chr12	51458072	51458423	1.34	0.020184	transcription_start_site	-	51457372	51457372	-875	KRT2B	NM_015848	cytokeratin 2
276	chr12	51475593	51475842	1.93	0.00734394	transcription_start_site	-	51476048	51476048	330	KRT3	AJ628418	keratin 3
3846	chr12	51201910	51202659	0.79	0.0425282	transcription_start_site	-	51200510	51200510	-1774	KRT5	NM_000424	keratin 5 (epidermolysis bullosa simplex, Dowling-Meara/Kobner/Weber-Cockayne types)
1544	chr12	51172840	51173989	1.24	0	transcription_start_site	-	51173289	51173289	-125	KRT6A	BC014152	keratin 6A
223	chr12	51131630	51131979	1.98	0.00090226	transcription_start_site	-	51132130	51132130	325	KRT6B	NM_005555	keratin 6B
1544	chr12	51172840	51173989	1.24	0	transcription_start_site	-	51173240	51173240	-174	KRT6C	NM_058242	keratin 6C
275	chr12	51153326	51153575	1.93	0.00734394	transcription_start_site	-	51153826	51153826	375	KRT6E	NM_173086	keratin 6E
939	chr12	51233970	51235223	1.44	0.00101215	transcription_start_site	-	51233170	51233170	-1426	KRT6IRS	NM_033448	keratin 6 irs
550	chr17	36982736	36983185	1.66	0.00458913	transcription_start_site	-	36981836	36981836	-1124	KRT9	NM_000226	keratin 9 (epidermolytic palmoplantar keratoderma)
1761	chr21	44785706	44786155	1.19	0.0388134	transcription_start_site	-	44784506	44784506	-1424	KRTAP10-1	NM_198691	keratin associated protein 10-1
1935	chr21	44880800	44881149	1.14	0.0474958	transcription_start_site	+	44881700	44881700	-725	KRTAP10-10	NM_181688	keratin associated protein 10-10
69	chr21	44940414	44940871	2.32	0	transcription_start_site	+	44941514	44941514	-871	KRTAP10-12	NM_198699	keratin associated protein 10-12
787	chr21	44803171	44803520	1.53	0.00889116	transcription_start_site	-	44803071	44803071	-274	KRTAP10-3	NM_198696	keratin associated protein 10-3
321	chr21	44817233	44817582	1.88	0.0029105	transcription_start_site	+	44818033	44818033	-625	KRTAP10-4	NM_198687	keratin associated protein 10-4
692	chr21	44837514	44838063	1.58	0.00247678	transcription_start_site	-	44836814	44836814	-974	KRTAP10-6	NM_198688	keratin associated protein 10-6
322	chr21	44844624	44845073	1.88	0.0029105	transcription_start_site	+	44844924	44844924	-75	KRTAP10-7	NM_198689	keratin associated protein 10-7
219	chr21	44926506	44927665	1.98	0	transcription_start_site	-	44926506	44926506	-579	KRTAP12-1	NM_181686	keratin associated protein 12-1
1449	chr21	44910772	44911221	1.28	0.0250272	primary_transcript	-	44910533	44911272	-94	KRTAP12-2	NM_181684	keratin associated protein 12-2
697	chr21	44901704	44902553	1.58	0.00674764	transcription_start_site	+	44902276	44902276	-147	KRTAP12-3	NM_198697	keratin associated protein 12-3
697	chr21	44901704	44902553	1.58	0.00674764	transcription_start_site	-	44899004	44899004	-3124	KRTAP12-4	NM_198698	keratin associated protein 12-4
1284	chr21	30689412	30690361	1.33	0.020184	transcription_start_site	+	30690212	30690212	-325	KRTAP13-1	NM_181599	keratin associated protein 13-1
1476	chr17	36725073	36725624	1.27	0.0105263	primary_transcript	-	36725060	36725473	-82	KRTAP17-1	BC069297	keratin associated protein 17-1
1583	chr21	30774207	30774762	1.24	0.0315271	transcription_start_site	-	30774507	30774507	22	KRTAP19-1	NM_181607	keratin associated protein 19-1
1447	chr21	30613978	30614428	1.28	0.0250272	transcription_start_site	-	30614478	30614478	275	KRTAP26-1	NM_203405	keratin associated protein
1842	chr17	36418692	36419151	1.17	0.0388134	transcription_start_site	-	36418892	36418892	-29	KRTAP3-1	NM_031958	keratin associated protein 3-1
1335	chr17	36409389	36409738	1.32	0.020184	transcription_start_site	-	36409664	36409664	100	KRTAP3-2	NM_031959	keratin associated protein 3-2
123	chr17	36403711	36404169	2.15	0	transcription_start_site	-	36403964	36403964	24	KRTAP3-3	BC093847	keratin associated protein 3-3
907	chr17	36533445	36533694	1.47	0.0222796	primary_transcript	-	36532999	36533937	-101	KRTAP4-12	BC101159	keratin associated protein 4-12
1336	chr17	36587686	36588144	1.32	0.020184	transcription_start_site	-	36587986	36587986	71	KRTAP4-2	NM_033062	keratin associated protein 4-2
1183	chr17	36570309	36570758	1.37	0.016933	transcription_start_site	-	36570509	36570509	-24	KRTAP4-4	NM_032524	keratin associated protein 4-4
2390	chr17	36559080	36559629	1.03	0.031579	primary_transcript	-	36558701	36559580	-214	KRTAP4-5	NM_033188	keratin associated protein 4-5
1586	chr17_random	268955	269507	1.24	0.0388134	transcription_start_site	-	269055	269055	-176	KRTAP4-7	NM_033061	keratin associated protein 4-7
658	chr11	1562589	1563138	1.59	0.00247678	transcription_start_site	-	1563089	1563089	225	KRTAP5-1	NM_001005922	keratin associated protein 5-1
348	chr11	70953956	70954705	1.84	0	transcription_start_site	+	70954256	70954256	74	KRTAP5-10	NM_001012710	keratin associated protein 5-10
323	chr11	70971569	70971918	1.88	0.00779727	transcription_start_site	-	70971569	70971569	-174	KRTAP5-11	NM_001005405	keratin associated protein 5-11
108	chr11	1575600	1575949	2.18	0	primary_transcript	-	1574982	1576100	-233	KRTAP5-2	NM_001004325	keratin associated protein 5-2
190	chr11	1599444	1599693	2.03	0.0056899	primary_transcript	-	1598763	1599944	-215	KRTAP5-4	NM_001012709	keratin associated protein 5-4
508	chr11	1674900	1675349	1.69	0.00235664	transcription_start_site	+	1675000	1675000	124	KRTAP5-6	NM_001012416	keratin associated protein 5-6
109	chr11	70915763	70916412	2.18	0	transcription_start_site	+	70915960	70915960	127	KRTAP5-7	NM_001012503	keratin associated protein 5-7
569	chr11	70935913	70937262	1.64	0	transcription_start_site	+	70937113	70937113	-525	KRTAP5-9	NM_005553	keratin associated protein 5-9
1285	chr21	30886755	30887118	1.33	0.020184	primary_transcript	+	30886655	30886968	125	KRTAP6-3	NM_181605	keratin associated protein 6-3
539	chr17	36636325	36636874	1.66	0	primary_transcript	+	36636416	36637127	-172	KRTAP9-2	BC110619	keratin associated protein 9-2
283	chr17	36641640	36642289	1.91	0.00191886	transcription_start_site	+	36642240	36642240	-275	KRTAP9-3	NM_031962	keratin associated protein 9-3
124	chr17	36658872	36659921	2.15	0	transcription_start_site	+	36659464	36659464	-67	KRTAP9-4	NM_033191	keratin associated protein 9-4
33	chr17	36809270	36809520	2.49	0	transcription_start_site	-	36807370	36807370	-2025	KRTHA1	NM_002277	keratin, hair, acidic, 1
101	chr17	36761982	36762442	2.2	0	transcription_start_site	-	36760582	36760582	-1630	KRTHA3A	NM_004138	keratin, hair, acidic, 3A
425	chr17	36791962	36792717	1.76	0.00338346	transcription_start_site	-	36792181	36792181	-158	KRTHA4	BC041070	keratin, hair, acidic, 4
2946	chr17	36891095	36892044	0.93	0.0114417	transcription_start_site	-	36891194	36891194	-375	KRTHA5	NM_002280	keratin, hair, acidic, 5
333	chr17	36901544	36901793	1.86	0.00779727	transcription_start_site	-	36899642	36899642	-2026	KRTHA6	NM_003771	keratin, hair, acidic, 6
331	chr17	36851222	36852571	1.86	0	transcription_start_site	-	36851122	36851122	-774	KRTHA8	NM_006771	keratin, hair, acidic, 8
955	chr12	51086443	51086792	1.44	0.0142226	transcription_start_site	-	51086443	51086443	-174	KRTHB2	NM_033033	keratin, hair, basic, 2
1245	chr12	51002138	51002987	1.34	0.020184	transcription_start_site	-	51001438	51001438	-1124	KRTHB3	NM_002282	keratin, hair, basic, 3
516	chr12	51067084	51067433	1.69	0.00458913	transcription_start_site	-	51065684	51065684	-1574	KRTHB4	NM_033045	keratin, hair, basic, 4
660	chr12	51048376	51049725	1.59	0.00247678	transcription_start_site	-	51047576	51047576	-1474	KRTHB5	NM_002283	keratin, hair, basic, 5
2831	chr12	50981015	50981764	0.94	0.0207519	transcription_start_site	+	50981915	50981915	-525	KRTHB6	NM_002284	keratin, hair, basic, 6 (monilethrix)
1840	chr17	22822580	22823029	1.17	0.0388134	transcription_start_site	+	22823162	22823162	-357	KSR1	NM_014238	kinase suppressor of ras 1
584	chr12	53314730	53315079	1.64	0.00565256	transcription_start_site	-	53314930	53314930	25	LACRT	NM_033277	lacritin
1261	chr12	47249796	47250045	1.34	0.0364548	transcription_start_site	-	47250092	47250092	171	LALBA	BC112316	lactalbumin, alpha-
1778	chr7	107432440	107432999	1.18	0.0186112	transcription_start_site	-	107431040	107431040	-1679	LAMB1	NM_002291	laminin, beta 1
1176	chr1	207893702	207894351	1.37	0.016933	transcription_start_site	-	207892443	207892443	-1583	LAMB3	NM_000228	laminin, beta 3
1762	chr10	102980607	102980856	1.19	0.0420646	transcription_start_site	-	102978707	102978707	-2024	LBX1	NM_006562	ladybird homeobox homolog 1 (Drosophila)
927	chr1	151049472	151049831	1.46	0.0112136	transcription_start_site	+	151051070	151051070	-1418	LCE1B	NM_178349	late cornified envelope 1B
927	chr1	151049472	151049831	1.46	0.0112136	transcription_start_site	-	151045731	151045731	-3920	LCE1C	NM_178351	late cornified envelope 1C
2449	chr1	150913294	150914043	1.02	0.0144825	transcription_start_site	+	150914394	150914394	-725	LCE2C	NM_178429	late cornified envelope 2C
2210	chr1	150819204	150819753	1.07	0.0254963	transcription_start_site	-	150819587	150819587	108	LCE3D	BC101784	late cornified envelope 3D
926	chr1	150805472	150805821	1.46	0.0112136	transcription_start_site	-	150805872	150805872	225	LCE3E	NM_178435	late cornified envelope 3E
2202	chr1	150751601	150752860	1.07	0.00111982	primary_transcript	+	150749943	150751277	1620	LCE5A	NM_178438	late cornified envelope 5A
3174	chr9	137551406	137552255	0.89	0.0207519	transcription_start_site	+	137553106	137553106	-1275	LCN1	NM_002297	lipocalin 1 (tear prealbumin)
2060	chr4	16509925	16510974	1.11	0.00590261	transcription_start_site	-	16509447	16509447	-1002	LDB2	AF052389	LIM domain binding 2
2204	chr13	52212548	52213297	1.07	0.00862069	transcription_start_site	-	52211948	52211948	-974	LECT1	NM_007015	leukocyte cell derived chemotaxin 1
1044	chr1	151440642	151441391	1.41	0.00417711	transcription_start_site	+	151442542	151442542	-1525	LELP1	NM_001010857	late cornified envelope-like proline-rich 1
1398	chr12	6806764	6807213	1.29	0.0250272	transcription_start_site	+	6807464	6807464	-475	LEPREL2	NM_014262	leprecan-like 2
2071	chr19	43955585	43956034	1.11	0.0388134	transcription_start_site	-	43955985	43955985	175	LGALS7	NM_002307	lectin, galactoside-binding, soluble, 7 (galectin 7)
2496	chr10	95505970	95506919	1.01	0.0110159	transcription_start_site	+	95507631	95507631	-1186	LGI1	BC022500	leucine-rich, glioma inactivated 1
1445	chr8	22074312	22074761	1.28	0.020184	transcription_start_site	-	22070289	22070289	-4247	LGI3	NM_139278	leucine-rich repeat LGI family, member 3
437	chr19	54213959	54214208	1.75	0.00779727	transcription_start_site	-	54212159	54212159	-1924	LHB	NM_000894	luteinizing hormone beta polypeptide
764	chr13	39076401	39076955	1.54	0.00565256	transcription_start_site	-	39075204	39075204	-1474	LHFP	BC017824	lipoma HMGIC fusion partner
281	chr17	32366611	32367360	1.91	0	transcription_start_site	+	32368611	32368611	-1625	LHX1	NM_005568	LIM homeobox 1
111	chr12	112395361	112395810	2.18	0	transcription_start_site	-	112394260	112394260	-1325	LHX5	NM_022363	LIM homeobox 5
13	chr9	124031905	124032254	2.87	0	transcription_start_site	-	124030805	124030805	-1274	LHX6	NM_014368	LIM homeobox 6
200	chr1	196152939	196153288	2	0.00068353	transcription_start_site	+	196153139	196153139	-25	LHX9	NM_020204	LIM homeobox 9
981	chr22	28973548	28974697	1.42	0.00146199	transcription_start_site	-	28972748	28972748	-1374	LIF	NM_002309	leukemia inhibitory factor (cholinergic differentiation factor)
1278	chr5	38630953	38631411	1.33	0.0142226	transcription_start_site	-	38631253	38631253	71	LIFR	NM_002310	leukemia inhibitory factor receptor
1536	chr19	59865663	59865920	1.25	0.0364548	transcription_start_site	+	59866263	59866263	-471	LILRB4	BC026309	leukocyte immunoglobulin-like receptor, subfamily B (with TM and ITIM domains), member 4
1383	chr19	56583409	56583858	1.29	0.016933	transcription_start_site	-	56583020	56583020	-613	LIM2	AF340020	lens intrinsic membrane protein 2, 19kDa
1966	chr2	128139490	128140139	1.13	0.0388134	transcription_start_site	-	128138590	128138590	-1224	LIMS2	NM_017980	LIM and senescent cell antigen-like domains 2
3785	chr2	110012557	110013206	0.8	0.0329892	transcription_start_site	+	110013557	110013557	-675	LIMS3	NM_033514	LIM and senescent cell antigen-like domains 3
2770	chr10	91126292	91127641	0.96	0.00315789	primary_transcript	-	90963317	91164362	-63127	LIPA	AK125193	lipase A, lysosomal acid, cholesterol esterase (Wolman disease)
573	chr15	56510984	56511946	1.64	0.00452565	transcription_start_site	+	56511466	56511466	-1	LIPC	NM_000236	lipase, hepatic
34	chr22	35735285	35735942	2.48	0	transcription_start_site	-	35733789	35733789	-1824	LL22NC01-81G9.2	CR456416	hypothetical protein MGC35206
1468	chr1	154349825	154350974	1.27	0	transcription_start_site	+	154351121	154351121	-721	LMNA	NM_170707	lamin A/C
1092	chr12	16651098	16651447	1.39	0.016933	transcription_start_site	-	16651001	16651001	-271	LMO3	BC050085	LIM domain only 3 (rhombotin-like 2)
1837	chr1	200183021	200183370	1.17	0.0388134	transcription_start_site	-	200182288	200182288	-907	LMOD1	BC080187	leiomodin 1 (smooth muscle)
1827	chr3	69254107	69254670	1.17	0.0315271	transcription_start_site	-	69254407	69254407	18	LMOD3	NM_198271	leiomodin 3 (fetal)
1463	chr7	97573032	97573281	1.28	0.0496348	transcription_start_site	+	97574132	97574132	-975	LMTK2	NM_014916	lemur tyrosine kinase 2
1537	chr4	54118624	54118873	1.25	0.0364548	transcription_start_site	-	54119113	54119113	364	LNX1	BC034737	ligand of numb-protein X 1
1471	chr16	20369724	20370673	1.27	0.00417711	transcription_start_site	+	20370424	20370424	-225	LOC123876	NM_001010845	hypothetical protein LOC123876
924	chr1	19102859	19103708	1.46	0.0112136	primary_transcript	-	19103237	19156286	26478	LOC126917	XM_928886	hypothetical protein LOC126917
1417	chr7	141188390	141189245	1.28	0.00493421	transcription_start_site	-	141187690	141187690	-1127	LOC136242	NM_001008270	similar to RIKEN cDNA 1700016G05
1920	chr11	117905233	117905582	1.14	0.0474958	primary_transcript	+	117903419	117906944	226	LOC143941	XM_084672	similar to CDNA sequence BC021608
1846	chr17	74932466	74932915	1.17	0.0388134	transcription_start_site	-	74931566	74931566	-1124	LOC146713	BC093713	hypothetical protein LOC146713
1002	chr2	96063895	96064344	1.42	0.0112136	transcription_start_site	-	96064390	96064390	270	LOC150763	BC042847	hypothetical protein LOC150763
1530	chr4	141639736	141640285	1.25	0.020184	transcription_start_site	-	141638936	141638936	-1074	LOC152586	NM_001034840	similar to RIKEN cDNA 4933434I20
762	chr7	124218700	124220250	1.54	0.00125313	transcription_start_site	-	124218100	124218100	-1375	LOC154872	NM_001024603	hypothetical LOC154872
963	chr7	108311573	108312142	1.44	0.016933	transcription_start_site	-	108311873	108311873	15	LOC154907	NM_001024607	hypothetical LOC154907
160	chr9	35395985	35396334	2.07	0	transcription_start_site	+	35396764	35396764	-604	LOC158381	BC031276	hypothetical protein LOC158381
1162	chr2	29108300	29108749	1.37	0.0142226	transcription_start_site	+	29109800	29109800	-1275	LOC165186	NM_199280	similar to RIKEN cDNA 4632412N22 gene
1070	chr16	87685624	87686573	1.4	0	transcription_start_site	+	87687788	87687788	-1689	LOC197322	BC028399	hypothetical protein LOC197322
2578	chr2	73723235	73723784	0.99	0.031579	transcription_start_site	+	73725553	73725553	-2043	LOC200420	BC014492	LOC200420
694	chr14	20128657	20129012	1.58	0.00458913	transcription_start_site	+	20128400	20128400	434	LOC254028	AK093210	hypothetical protein LOC254028
1895	chr5	148424780	148425029	1.15	0.0496348	primary_transcript	+	148423078	148431277	-2273	LOC255187	XM_173160	hypothetical LOC255187
3511	chr11	64460636	64461585	0.84	0.0329892	primary_transcript	-	64461570	64483453	11401	LOC283129	XM_929824	hypothetical protein LOC283129
1100	chr11	133276567	133276823	1.39	0.0316308	transcription_start_site	-	133276706	133276706	11	LOC283174	BC106032	hypothetical protein LOC283174
1686	chr13	110321299	110321555	1.21	0.0420646	transcription_start_site	-	110320599	110320599	-828	LOC283487	NM_178514	hypothetical protein LOC283487
889	chr17	37034235	37035184	1.47	0	primary_transcript	-	37036108	37045185	5937	LOC284116	XM_928193	hypothetical protein LOC284116
3721	chr18	71268677	71270026	0.82	0.0117832	transcription_start_site	-	71268640	71268640	-711	LOC284274	XM_927473	hypothetical protein LOC284274
1228	chr19	39778030	39778479	1.34	0.0142226	transcription_start_site	-	39777330	39777330	-924	LOC284402	NM_001025591	hypothetical protein LOC284402
1381	chr20	48341173	48341722	1.29	0.0105263	transcription_start_site	+	48342673	48342673	-1225	LOC284751	NM_001025463	hypothetical protein LOC284751
1253	chr20	58324131	58324580	1.34	0.020184	transcription_start_site	+	58326031	58326031	-1675	LOC284757	NM_001004305	hypothetical protein LOC284757
52	chr22	19865102	19866651	2.38	0	transcription_start_site	+	19867202	19867202	-1325	LOC284861	NM_201565	hypothetical gene supported by BC039313
921	chr2	87103859	87104308	1.46	0.00889116	primary_transcript	+	86801192	87819881	-206453	LOC285074	BC069048	hypothetical protein LOC285074
2015	chr3	186355096	186355545	1.12	0.0388134	transcription_start_site	-	186353496	186353496	-1824	LOC285382	NM_001025266	hypothetical gene supported by AK091454
1099	chr4	90447467	90447716	1.39	0.0222796	transcription_start_site	-	90447967	90447967	375	LOC285513	NM_198281	hypothetical protein LOC285513
31	chr9	115853490	115853939	2.54	0	transcription_start_site	+	115853757	115853757	-42	LOC286334	XM_928246	hypothetical protein LOC286334
2396	chr7	128098977	128099626	1.03	0.0394737	transcription_start_site	+	128099577	128099577	-275	LOC346653	NM_001012454	hypothetical protein LOC346653
1804	chr7	134566970	134567419	1.18	0.0474958	transcription_start_site	+	134567270	134567270	-75	LOC346673	NM_182489	STRA8
366	chr16	68540710	68540959	1.83	0.00637959	transcription_start_site	+	68542126	68542126	-1291	LOC348174	BC078143	secretory protein LOC348174
65	chr8	7106607	7107056	2.33	0	primary_transcript	-	7106572	7107007	-42	LOC349196	BC093747	hypothetical protein LOC349196
1886	chr5	65927163	65927616	1.15	0.0315271	transcription_start_site	+	65927963	65927963	-573	LOC375449	BC033215	similar to microtubule associated testis specific serine/threonine protein kinase
2568	chr11	15125729	15127178	0.99	0.00956938	transcription_start_site	+	15127229	15127229	-775	LOC387755	NM_001031853	hypothetical protein
1400	chr12	46862065	46862724	1.29	0.0250272	transcription_start_site	+	46863665	46863665	-1270	LOC387856	NM_001013635	similar to expressed sequence AI836003
1970	chr9	87152406	87152964	1.13	0.0388134	transcription_start_site	-	87151706	87151706	-979	LOC387873	NM_001013636	hypothetical LOC387873
1188	chr17	10574790	10575539	1.37	0.0316308	transcription_start_site	-	10574371	10574371	-793	LOC388335	NM_001004313	similar to RIKEN cDNA A730055C05 gene
304	chr19	10013355	10013904	1.89	0.00068353	transcription_start_site	+	10014155	10014155	-525	LOC388503	NM_001013640	similar to Complement C3 precursor
721	chr1	147552777	147553426	1.56	0	transcription_start_site	+	147554977	147554977	-1875	LOC388692	NM_001013644	hypothetical gene supported by AK123662
1610	chr2	84369917	84370266	1.23	0.0250272	transcription_start_site	+	84371317	84371317	-1225	LOC388965	NM_001013648	similar to hepatitis C virus core-binding protein 6%3B cervical cancer oncogene 3
972	chr7	72135312	72135561	1.44	0.0316308	primary_transcript	-	72128808	72138249	-1908	LOC389517	BC068610	similar to Williams Beuren syndrome chromosome region 19
5	chr12	8441266	8441615	3.12	0	transcription_start_site	-	8440666	8440666	-774	LOC389634	NM_001012988	hypothetical LOC389634
1856	chr4_random	556387	556938	1.16	0.00552079	transcription_start_site	-	555087	555087	-1575	LOC389833	NM_001033515	similar to hypothetical protein MGC27019
847	chr11	44024406	44024958	1.49	0.0112136	transcription_start_site	+	44026106	44026106	-1424	LOC390110	NM_001031854	hypothetical protein
3280	chr17	68671254	68672503	0.88	0.0117832	transcription_start_site	-	68671098	68671098	-780	LOC390811	XM_497556	similar to polymerase (RNA) III (DNA directed) polypeptide K
1310	chr1	216586190	216586839	1.32	0.00856056	primary_transcript	+	216578439	216585875	4357	LOC391165	XM_372815	similar to 40S ribosomal protein S26
1143	chr10	48574400	48574659	1.38	0.0222796	transcription_start_site	-	48572504	48572504	-2025	LOC399761	XM_931543	hypothetical protein LOC399761
2949	chr13	36144548	36145197	0.93	0.0394737	transcription_start_site	+	36146048	36146048	-1175	LOC400120	BC036540	hypothetical LOC400120
269	chr15	98165885	98166235	1.93	0.00068353	primary_transcript	+	98164252	98171394	-1763	LOC400464	NM_001013670	similar to FLJ43276 protein
3279	chr19	44861053	44862202	0.88	0.00789474	transcription_start_site	+	44861853	44861853	-225	LOC400696	NM_207646	eosinophil lysophospholipase-like
435	chr5	180725193	180725647	1.75	0.0029105	primary_transcript	+	180688498	180724734	18804	LOC400807	XM_933816	hypothetical LOC400807
2504	chr22	19728669	19729418	1.01	0.0254963	transcription_start_site	+	19730269	19730269	-1225	LOC400891	NM_001013675	similar to chromosome 14 open reading frame 166B
1612	chr2	172086361	172086810	1.23	0.0250272	transcription_start_site	-	172085640	172085640	-945	LOC401019	XM_932496	similar to 40S ribosomal protein S15 (RIG protein)
833	chr3	70750902	70751651	1.49	0	transcription_start_site	-	70749502	70749502	-1774	LOC401072	NM_001013679	hypothetical gene supported by AK125942
1601	chr6	167823052	167823601	1.23	0.0105263	transcription_start_site	-	167822752	167822752	-574	LOC401286	NM_001023565	hypothetical gene supported by AK127120
1481	chr9	32771596	32772045	1.27	0.020184	transcription_start_site	+	32773496	32773496	-1675	LOC401498	NM_212558	similar to RIKEN A930001M12
1308	chr9	39889844	39890299	1.32	0.00552079	transcription_start_site	+	39890337	39890337	-265	LOC401507	NM_001012278	hypothetical protein LOC401507
54	chr12	50512468	50512917	2.38	0	transcription_start_site	-	50511968	50511968	-724	LOC401720	NM_001013690	similar to fidgetin
1206	chr14	61667729	61668188	1.35	0.00417711	primary_transcript	+	61664499	61666985	2216	LOC401778	AK096461	similar to SERTA domain containing 4
82	chr4	48994633	48995282	2.26	0	transcription_start_site	-	48995133	48995133	175	LOC402110	NM_001013695	hypothetical LOC402110
638	chr17	44039147	44039398	1.61	0.0147565	primary_transcript	+	44034851	44038771	2461	LOC404266	BC010732	hypothetical LOC404266
48	chr15	43195163	43195512	2.4	0	primary_transcript	+	43193963	43197596	-442	LOC405753	NM_207581	similar to Numb-interacting homolog gene
2280	chr10	76824082	76824631	1.05	0.0186112	transcription_start_site	+	76825429	76825429	-1072	LOC439985	NM_001013696	hypothetical gene supported by AK125693
1674	chr13	29408573	29409131	1.21	0.0105263	transcription_start_site	+	29408667	29408667	185	LOC440131	NM_001010918	similar to bA90M5.1 (novel protein)
2576	chr15	26673152	26673901	0.99	0.031579	transcription_start_site	+	26673452	26673452	74	LOC440248	NM_199045	hypothetical LOC440248
95	chr15	82758603	82758955	2.21	0	primary_transcript	-	82758331	82768014	4393	LOC440302	XM_496089	hypothetical LOC440302
499	chr16	28389573	28390634	1.7	0	transcription_start_site	-	28389260	28389260	-843	LOC440350	NM_001018122	similar to nuclear pore complex interacting protein
122	chr1	355821	356275	2.15	0	primary_transcript	+	319140	355362	18797	LOC440550	XM_935080	hypothetical LOC440550
1834	chr1	120736917	120738081	1.17	0.0388134	transcription_start_site	-	120737417	120737417	-82	LOC440607	NM_001004340	Fc-gamma receptor I B2
1784	chr2	130526774	130527223	1.18	0.0315271	transcription_start_site	-	130525174	130525174	-1824	LOC440905	NM_001013711	hypothetical protein LOC440905
800	chr5	179011348	179011597	1.52	0.0147565	transcription_start_site	+	179011148	179011148	324	LOC441120	NM_001013718	similar to LOC285679 protein
620	chr6	167941288	167941737	1.61	0.00458913	primary_transcript	+	167939058	167941776	1095	LOC441179	NM_001013721	hypothetical gene supported by AK055887%3B AK125190
386	chr7	64237137	64237700	1.8	0.00452565	primary_transcript	-	64238184	64873232	318289	LOC441242	BC066990	hypothetical LOC441242
864	chr7	71978892	71979141	1.49	0.0258891	transcription_start_site	-	71977592	71977592	-1424	LOC441251	NM_001034844	similar to Williams Beuren syndrome chromosome region 19
972	chr7	72135312	72135561	1.44	0.0316308	transcription_start_site	-	72134340	72134340	-1096	LOC441257	BC110795	hypothetical LOC441257
1	chr7	97396498	97396947	3.28	0	transcription_start_site	-	97396698	97396698	-24	LOC441268	NM_001013725	hypothetical gene supported by BC044942
521	chr7	142979111	142979460	1.69	0.00565256	transcription_start_site	+	142979011	142979011	274	LOC441294	NM_001008747	similar to CTAGE6
1582	chr21	13975130	13975479	1.24	0.0315271	transcription_start_site	-	13975330	13975330	25	LOC441956	NM_001013729	similar to cDNA sequence BC021523
344	chr7	75282769	75283018	1.85	0.0124654	primary_transcript	+	74826423	75371140	184112	LOC442582	BC002581	STAG3-like
904	chr17	41945971	41946420	1.47	0.0112136	transcription_start_site	+	41946971	41946971	-775	LOC474170	NM_001006607	c114 SLIT-like testicular protein
614	chr5	54490043	54490495	1.61	0.00452565	transcription_start_site	+	54491743	54491743	-1474	LOC493869	NM_001008397	similar to RIKEN cDNA 2310016C16
366	chr16	68540710	68540959	1.83	0.00637959	transcription_start_site	+	68542648	68542648	-1813	LOC497190	AY358373	secretory protein LOC497190
1499	chr9	45622454	45622703	1.27	0.0364548	transcription_start_site	+	45623554	45623554	-975	LOC504188	NM_001013404	hypothetical LOC504188
1309	chr9	127547286	127548235	1.32	0.00552079	primary_transcript	-	127546482	127548907	-66	LOC51145	XM_928870	erythrocyte transmembrane protein
748	chr2	96929458	96929707	1.56	0.0147565	transcription_start_site	-	96927597	96927597	-1985	LOC51252	BC051379	hypothetical protein LOC51252
1287	chr7	22731444	22732193	1.33	0.0250272	primary_transcript	-	22731540	22733760	831	LOC541472	BC027978	hypothetical LOC541472
1426	chr7	74860838	74861787	1.28	0.0127958	primary_transcript	-	74859172	74862644	-404	LOC541473	BC067783	FKBP6-like
1564	chr22	43488732	43489181	1.24	0.020184	transcription_start_site	+	43489132	43489132	-175	LOC553158	NM_181334	PRR5-ARHGAP8 fusion
2395	chr7	76095906	76096465	1.03	0.0394737	primary_transcript	+	76016612	76095235	40262	LOC554248	BC078169	hypothetical LOC554248
710	chr6	112516666	112517129	1.57	0.00565256	primary_transcript	+	112515366	112530686	-6128	LOC619208	NM_001033564	hypothetical protein LOC619208
1171	chr1	109201529	109201878	1.37	0.016933	primary_transcript	+	109201361	109202667	-310	LOC642864	AY312144	spermatogenesis-related protein 7
1051	chr15	84140129	84140480	1.41	0.0112136	primary_transcript	+	84130553	84139225	5415	LOC642978	XM_931207	hypothetical protein LOC642978
1716	chr12	3469187	3469736	1.19	0.014632	transcription_start_site	+	3470159	3470159	-697	LOC643152	XM_931366	hypothetical protein LOC643152
1019	chr17	4590185	4590534	1.42	0.0142226	primary_transcript	+	4589472	4590244	501	LOC643165	XM_931373	hypothetical protein LOC643165
1871	chrX	151673655	151674814	1.15	0.00313283	transcription_start_site	+	151674338	151674338	-103	LOC643425	XM_926759	similar to Chondrosarcoma-associated protein 2 (Taxol resistant-associated protein 3) (TRAG-3)
1143	chr10	48574400	48574659	1.38	0.0222796	primary_transcript	+	48572368	48600345	-11827	LOC644011	XM_927260	similar to Glutamate dehydrogenase 1, mitochondrial precursor (GDH) (Memory-related protein 2) (MRG-2)
387	chr1	144769079	144769341	1.8	0.0097166	transcription_start_site	+	144771129	144771129	-1919	LOC644034	XM_929658	similar to profilin 1
1462	chr7	29152128	29152377	1.28	0.0496348	primary_transcript	+	29133924	29154792	7894	LOC644086	XM_929460	hypothetical protein LOC644086
1876	chrX	102916409	102917558	1.15	0.0250272	primary_transcript	+	102884211	102918584	15586	LOC644234	XM_932062	hypothetical protein LOC644234
4180	chr4	90975554	90976503	0.74	0.0184211	transcription_start_site	+	90976085	90976085	-56	LOC644248	XM_932073	hypothetical protein LOC644248
1173	chr1	146065983	146066445	1.37	0.016933	transcription_start_site	+	146068233	146068233	-2019	LOC644262	XM_929908	similar to profilin 1
3425	chr15	37658371	37659028	0.85	0.0230602	transcription_start_site	+	37659810	37659810	-1110	LOC644779	XM_932370	hypothetical protein LOC644779
864	chr7	71978892	71979141	1.49	0.0258891	transcription_start_site	+	71978852	71978852	164	LOC645004	XM_932577	hypothetical protein LOC645004
112	chrX	49211723	49212272	2.17	0	transcription_start_site	+	49212433	49212433	-435	LOC645009	BC081536	similar to GAGE-4 protein (G antigen 4)
1660	chr17	19491655	19492104	1.22	0.0315271	primary_transcript	+	19423461	19492632	33833	LOC645221	XM_928261	hypothetical protein LOC645221
652	chr9	116943817	116944274	1.6	0.00458913	transcription_start_site	-	116940503	116940503	-3542	LOC645281	XM_932783	hypothetical protein LOC645281
2020	chr1	149956314	149956665	1.12	0.0474958	transcription_start_site	+	149956930	149956930	-440	LOC645469	XM_371311	hypothetical protein LOC645469
2314	chr12	68417408	68418166	1.04	0.031579	transcription_start_site	+	68418504	68418504	-717	LOC645495	XM_932940	hypothetical protein LOC645495
1358	chr16	55260278	55260727	1.31	0.0112136	transcription_start_site	+	55261246	55261246	-743	LOC645745	NM_001039954	metallothionein 1H-like protein
1777	chr7	90729618	90730480	1.18	0.0186112	primary_transcript	+	90729032	90731910	-422	LOC645794	XM_933150	hypothetical protein LOC645794
51	chr17	25908609	25908958	2.39	0	primary_transcript	+	25899390	25910719	3729	LOC645963	XM_928930	similar to ubiquitin specific protease 6
246	chr7	97354295	97354844	1.95	0.0029105	transcription_start_site	+	97353494	97353494	1075	LOC646100	XM_929061	hypothetical protein LOC646100
1206	chr14	61667729	61668188	1.35	0.00417711	primary_transcript	+	61655199	61667427	6645	LOC646110	XM_929071	similar to SERTA domain containing 4
1740	chr8	11966165	11966714	1.19	0.0315271	transcription_start_site	-	11966268	11966268	-171	LOC646266	XM_929212	similar to Beta-defensin 131 precursor (Beta-defensin 31) (DEFB-31)
337	chr8	77777834	77778386	1.85	0.00191886	transcription_start_site	-	77778078	77778078	-32	LOC646345	XM_933543	hypothetical protein LOC646345
1917	chr11	45645148	45645698	1.14	0.0474958	primary_transcript	+	45643602	45656575	-4665	LOC646606	XM_933753	hypothetical protein LOC646606
1136	chr7	27191155	27191604	1.38	0.020184	transcription_start_site	+	27191681	27191681	-301	LOC646692	XM_933810	hypothetical protein LOC646692
599	chr14	76361579	76362039	1.62	0.00452565	transcription_start_site	+	76362488	76362488	-679	LOC646765	XM_929716	hypothetical protein LOC646765
1438	chr6	35574267	35574616	1.28	0.020184	primary_transcript	+	35572286	35573364	1616	LOC646815	XM_933951	hypothetical protein LOC646815
2019	chr1	95353871	95354220	1.12	0.0474958	primary_transcript	-	95355198	95356815	1961	LOC646902	XM_934031	hypothetical protein LOC646902
647	chr22	40701641	40702090	1.6	0.00452565	primary_transcript	+	40697442	40702271	2009	LOC646965	XM_934101	hypothetical protein LOC646965
756	chr15	78481946	78482403	1.55	0.00565256	primary_transcript	+	78476701	78483689	1979	LOC646998	XM_934148	hypothetical protein LOC646998
1764	chr6	52737183	52737532	1.19	0.0496348	primary_transcript	-	52738030	52759633	11474	LOC647169	XM_930196	similar to Glutathione S-transferase A3-3 (GST class-alpha)
47	chr7	142176877	142177833	2.41	0	primary_transcript	+	141720947	142210545	211609	LOC647353	NM_001040067	similar to T-cell receptor beta chain V region CTL-L17 precursor
1371	chr4	9094311	9095070	1.29	0.00080972	transcription_start_site	+	9094611	9094611	79	LOC650293	NM_001040071	seven transmembrane helix receptor
648	chr15	19820678	19821027	1.6	0.00458913	transcription_start_site	-	19820978	19820978	125	LOC651769	NM_001040074	seven transmembrane helix receptor
1416	chrX	77282535	77282984	1.28	0.00417711	transcription_start_site	-	77281851	77281851	-908	LOC653068	XM_925841	similar to TBP-associated factor 9L
161	chr10	46594528	46595377	2.06	0	transcription_start_site	-	46594128	46594128	-824	LOC653107	NM_001040084	annexin A8-like
1169	chr1	33420854	33421403	1.37	0.016933	transcription_start_site	-	33420370	33420370	-758	LOC653200	XM_931303	similar to tripartite motif-containing 62
1161	chrX	101613088	101613537	1.37	0.00889116	transcription_start_site	-	101613382	101613382	69	LOC653244	XM_932085	similar to nuclear RNA export factor 2
754	chr15	26297380	26297729	1.55	0.00565256	transcription_start_site	+	26297406	26297406	148	LOC653277	XM_926676	similar to GM88 autoantigen isoform c
649	chr15	26576703	26577152	1.6	0.00458913	transcription_start_site	-	26577156	26577156	228	LOC653300	XM_926732	similar to GM88 autoantigen isoform c
864	chr7	71978892	71979141	1.49	0.0258891	transcription_start_site	-	71977733	71977733	-1283	LOC653312	XM_927410	similar to similar to Williams Beuren syndrome chromosome region 19
122	chr1	355821	356275	2.15	0	transcription_start_site	+	356728	356728	-680	LOC653345	XM_927013	similar to Olfactory receptor 4F3
1601	chr6	167823052	167823601	1.23	0.0105263	transcription_start_site	-	167822746	167822746	-580	LOC653463	XM_376558	similar to hypothetical gene supported by AK127120
1601	chr6	167823052	167823601	1.23	0.0105263	primary_transcript	-	167823160	167828774	2640	LOC653469	XM_927530	hypothetical protein LOC653469
620	chr6	167941288	167941737	1.61	0.00458913	transcription_start_site	-	167940382	167940382	-1130	LOC653481	XM_927594	similar to chromosome 6 open reading frame 123
620	chr6	167941288	167941737	1.61	0.00458913	primary_transcript	+	167939064	167941771	1095	LOC653482	XM_496836	similar to hypothetical gene supported by AK055887%3B AK125190
1602	chr6	167969221	167970070	1.23	0.0105263	transcription_start_site	-	167970238	167970238	592	LOC653483	AB016898	similar to myeloid/lymphoid or mixed-lineage leukemia (trithorax homolog, Drosophila)%3B translocated to, 4
1494	chr17	15312350	15312799	1.27	0.0250272	transcription_start_site	-	15312742	15312742	167	LOC653497	XM_927733	similar to CMT1A duplicated region transcript 4
663	chr3	46370543	46370992	1.59	0.00458913	transcription_start_site	+	46370363	46370363	404	LOC653518	XM_930277	similar to C-C chemokine receptor type 2 (C-C CKR-2) (CC-CKR-2) (CCR-2) (CCR2) (Monocyte chemoattractant protein 1 receptor) (MCP-1-R)
1557	chrX	139924427	139924885	1.24	0.016933	transcription_start_site	+	139924432	139924432	224	LOC653571	XM_928153	similar to sperm protein associated with the nucleus, X chromosome, family member B1
446	chr15	72163744	72164105	1.74	0.00280414	transcription_start_site	-	72161938	72161938	-1986	LOC653625	XM_292357	similar to Golgi autoantigen, golgin subfamily A member 6 (Golgin linked to PML) (Golgin-like protein)
1455	chr7	102708978	102709427	1.28	0.0315271	transcription_start_site	-	102708653	102708653	-549	LOC653638	XM_934944	similar to hypothetical protein FLJ36166
1507	chr3	46385436	46386196	1.26	0.00856056	transcription_start_site	+	46386642	46386642	-826	LOC653725	XM_929216	similar to C-C chemokine receptor type 5 (C-C CKR-5) (CC-CKR-5) (CCR-5) (CCR5) (HIV-1 fusion coreceptor) (CHEMR13) (CD195 antigen)
435	chr5	180725193	180725647	1.75	0.0029105	transcription_start_site	+	180726100	180726100	-680	LOC653728	XM_929243	similar to Olfactory receptor 4F3
1313	chr15	20806301	20806851	1.32	0.016933	transcription_start_site	+	20806780	20806780	-204	LOC653747	XM_929393	similar to GM88 autoantigen isoform c
1047	chr15	20986536	20986885	1.41	0.0112136	transcription_start_site	+	20986538	20986538	172	LOC653749	XM_929409	similar to golgi autoantigen, golgin subfamily a-like
1512	chr3	51970892	51971341	1.26	0.020184	primary_transcript	-	51970221	51977376	2682	LOC653767	XM_933779	similar to poly(rC) binding protein 4
995	chr22	20985488	20985937	1.42	0.00889116	transcription_start_site	+	20987588	20987588	-1875	LOC96610	NM_080926	hypothetical protein similar to KIAA0187 gene product
1715	chr11	123489520	123490069	1.19	0.014632	transcription_start_site	+	123491320	123491320	-1525	LOH11CR2A	NM_014622	loss of heterozygosity, 11, chromosomal region 2, gene A
2951	chr3	8586990	8587639	0.93	0.0394737	transcription_start_site	+	8588769	8588769	-1454	LOH3CR2A	BC016278	loss of heterozygosity, 3, chromosomal region 2, gene A
1107	chr6	160992013	160992975	1.38	0.00101215	transcription_start_site	-	160991513	160991513	-981	LPA	NM_005577	lipoprotein, Lp(a)
1992	chr1	99500787	99501745	1.12	0.00125313	transcription_start_site	+	99502439	99502439	-1173	LPPR4	AB007924	plasticity related gene 1
339	chr7	150130286	150130735	1.85	0.00338346	transcription_start_site	-	150129296	150129296	-1214	LR8	BC014586	LR8 protein
2119	chr2	142606940	142607299	1.09	0.0474958	transcription_start_site	-	142605740	142605740	-1379	LRP1B	NM_018557	low density lipoprotein-related protein 1B (deleted in tumors)
575	chr11	46897149	46897498	1.64	0.00565256	transcription_start_site	-	46896749	46896749	-574	LRP4	NM_002334	low density lipoprotein receptor-related protein 4
1717	chr12	12311819	12312568	1.19	0.014632	transcription_start_site	-	12311013	12311013	-1180	LRP6	NM_002336	low density lipoprotein receptor-related protein 6
1829	chr3	195572361	195572814	1.17	0.0315271	transcription_start_site	-	195571761	195571761	-826	LRRC15	NM_130830	leucine rich repeat containing 15
804	chr10	85994197	85994546	1.51	0.00565256	transcription_start_site	-	85991197	85991197	-3174	LRRC21	NM_015613	leucine rich repeat containing 21
669	chr12	6892474	6892923	1.59	0.00674764	primary_transcript	+	6885058	6893496	3421	LRRC23	AY834277	leucine rich repeat containing 23
904	chr17	41945971	41946420	1.47	0.0112136	transcription_start_site	+	41945391	41945391	804	LRRC37A	CR749232	leucine rich repeat containing 37A
1641	chr1	163778267	163779125	1.22	0.0127958	transcription_start_site	+	163779867	163779867	-1171	LRRC52	NM_001005214	leucine rich repeat containing 52
1572	chr11	76170532	76170881	1.24	0.0315271	transcription_start_site	+	76171932	76171932	-1225	LRRC54	NM_015516	leucine rich repeat containing 54
1566	chr5	138239808	138240757	1.24	0.020184	transcription_start_site	-	138238908	138238908	-1374	LRRTM2	NM_015564	leucine rich repeat transmembrane neuronal 2
1826	chr3	54936612	54936961	1.17	0.0315271	transcription_start_site	-	54937002	54937002	215	LRTM1	BC074741	leucine-rich repeats and transmembrane domains 1
1089	chr12	1798855	1799204	1.39	0.016933	transcription_start_site	+	1799936	1799936	-906	LRTM2	AK125402	leucine-rich repeats and transmembrane domains 2
1693	chr19	40431198	40431547	1.2	0.0250272	transcription_start_site	+	40431398	40431398	-25	LSR	NM_205835	lipolysis stimulated lipoprotein receptor
898	chr6	31789011	31789360	1.47	0.00889116	transcription_start_site	+	31791111	31791111	-1925	LY6G6D	NM_021246	lymphocyte antigen 6 complex, locus G6D
898	chr6	31789011	31789360	1.47	0.00889116	primary_transcript	-	31788091	31789568	-356	LY6G6E	NM_024123	lymphocyte antigen 6 complex, locus G6E
1526	chr19	47039971	47040420	1.25	0.020184	transcription_start_site	-	47040348	47040348	152	LYPD4	NM_173506	LY6/PLAUR domain containing 4
1254	chr19	49000139	49000396	1.34	0.0258891	transcription_start_site	-	48998439	48998439	-1828	LYPD5	NM_001031749	LY6/PLAUR domain containing 5
1871	chrX	151673655	151674814	1.15	0.00313283	transcription_start_site	-	151673058	151673058	-1176	MAGEA2	BC108720	melanoma antigen family A, 2
1871	chrX	151673655	151674814	1.15	0.00313283	transcription_start_site	-	151670755	151670755	-3479	MAGEA2B	BC013098	melanoma antigen family A, 2B
3166	chrX	151689696	151691052	0.89	0.00657895	transcription_start_site	-	151688896	151688896	-1478	MAGEA3	BC005963	melanoma antigen family A, 3
4311	chrX	151616303	151617552	0.71	0.0184211	transcription_start_site	+	151617900	151617900	-972	MAGEA6	NM_005363	melanoma antigen family A, 6
2258	chrX	51830408	51830857	1.06	0.0388134	transcription_start_site	-	51829108	51829108	-1524	MAGED4	NM_030801	melanoma antigen family D, 4
1324	chr1	113733293	113733742	1.32	0.020184	transcription_start_site	+	113734893	113734893	-1375	MAGI3	NM_020965	membrane associated guanylate kinase, WW and PDZ domain containing 3
1042	chr9	71847039	71848088	1.41	0.00125313	transcription_start_site	+	71848316	71848316	-752	MAMDC2	BC045569	MAM domain containing 2
1194	chr15	41595532	41596189	1.36	0.00101215	transcription_start_site	+	41597132	41597132	-1271	MAP1A	NM_002373	microtubule-associated protein 1A
85	chr17	64920733	64921182	2.25	0	transcription_start_site	+	64922433	64922433	-1475	MAP2K6	NM_002758	mitogen-activated protein kinase kinase 6
2005	chr3	50624807	50625256	1.12	0.0388134	transcription_start_site	+	50629604	50629604	-4572	MAPKAPK3	NM_004635	mitogen-activated protein kinase-activated protein kinase 3
722	chr2	27044828	27046177	1.56	0.00216294	transcription_start_site	+	27047028	27047028	-1525	MAPRE3	NM_012326	microtubule-associated protein, RP/EB family, member 3
2295	chr2	216945595	216947152	1.04	0.00111982	transcription_start_site	-	216944995	216944995	-1378	MARCH4	NM_020814	membrane-associated ring finger (C3HC4) 4
2569	chr2	119414314	119415263	0.99	0.0144825	transcription_start_site	+	119416214	119416214	-1425	MARCO	BC016004	macrophage receptor with collagenous structure
786	chr16	70215570	70216119	1.53	0.00452565	transcription_start_site	+	70217570	70217570	-1725	MARVELD3	NM_052858	MARVEL domain containing 3
596	chr3	188492246	188493104	1.63	0.00452565	transcription_start_site	-	188492446	188492446	-229	MASP1	NM_001031849	mannan-binding lectin serine peptidase 1 (C4/C2 activating component of Ra-reactive factor)
728	chr5	89888672	89889121	1.56	0.00458913	transcription_start_site	+	89890372	89890372	-1475	MASS1	NM_032119	monogenic, audiogenic seizure susceptibility 1 homolog (mouse)
703	chr19	6999049	6999608	1.57	0.00458913	transcription_start_site	+	7000349	7000349	-1020	MBD3L2	NM_144614	methyl-CpG binding domain protein 3-like 2
3373	chr18	13906036	13906690	0.87	0.0207519	transcription_start_site	-	13905535	13905535	-828	MC2R	BC094710	melanocortin 2 receptor (adrenocorticotropic hormone)
959	chr20	54255295	54255644	1.44	0.0142226	transcription_start_site	+	54257194	54257194	-1724	MC3R	BC069105	melanocortin 3 receptor
1791	chr9	37895411	37896267	1.18	0.0315271	transcription_start_site	-	37894111	37894111	-1728	MCART1	NM_033412	mitochondrial carrier triple repeat 1
559	chr5	112658701	112660360	1.65	0.00194932	transcription_start_site	-	112658511	112658511	-1019	MCC	BC009279	mutated in colorectal cancers
988	chr6	37775044	37775693	1.42	0.00379327	transcription_start_site	-	37773744	37773744	-1624	MDGA1	NM_153487	MAM domain containing glycosylphosphatidylinositol anchor 1
1029	chr2	207336416	207336672	1.42	0.0222796	primary_transcript	-	207311299	207338272	-11758	MDH1B	BC088356	malate dehydrogenase 1B, NAD (soluble)
1815	chr3	170865168	170866117	1.17	0.00493421	transcription_start_site	-	170864168	170864168	-1474	MDS1	NM_004991	myelodysplasia syndrome 1
2116	chr2	66515335	66515784	1.09	0.0474958	transcription_start_site	+	66516035	66516035	-475	MEIS1	BC043503	Meis1, myeloid ecotropic viral integration site 1 homolog (mouse)
630	chr17	39094971	39095528	1.61	0.00565256	transcription_start_site	-	39094788	39094788	-461	MEOX1	NM_001040002	mesenchyme homeobox 1
1385	chr4	171162191	171162746	1.29	0.016933	transcription_start_site	-	171161491	171161491	-977	MFAP3L	NM_001009554	microfibrillar-associated protein 3-like
3512	chr11	118722580	118723436	0.84	0.0329892	transcription_start_site	-	118722580	118722580	-428	MFRP	NM_031433	membrane frizzled-related protein
91	chr1	203803011	203803463	2.24	0	transcription_start_site	+	203804784	203804784	-1547	MFSD4	NM_181644	major facilitator superfamily domain containing 4
3784	chr2	98710162	98710911	0.8	0.0329892	transcription_start_site	-	98709362	98709362	-1174	MGAT4A	NM_012214	mannosyl (alpha-1,3-)-glycoprotein beta-1,4-N-acetylglucosaminyltransferase, isozyme A
1454	chr7	101981651	101982100	1.28	0.0315271	transcription_start_site	+	101983351	101983351	-1475	MGC119295	NM_001031618	similar to Williams-Beuren syndrome critical region protein 19
1292	chr10	82107537	82107786	1.33	0.0258891	transcription_start_site	+	82106537	82106537	1124	MGC16186	NM_032372	hypothetical protein MGC16186
1753	chr12	74014729	74015178	1.19	0.0388134	transcription_start_site	+	74014729	74014729	224	MGC26856	NM_152779	hypothetical protein MGC26856
1084	chr4	109033850	109034304	1.39	0.0112136	transcription_start_site	+	109033878	109033878	199	MGC26963	NM_152621	hypothetical protein MGC26963
366	chr16	68540710	68540959	1.83	0.00637959	transcription_start_site	+	68542516	68542516	-1681	MGC34761	BC039068	hypothetical protein MGC34761
2106	chr2	232165555	232166104	1.09	0.0186112	transcription_start_site	+	232165818	232165818	11	MGC35154	BC024251	hypothetical protein MGC35154
536	chr14	21389048	21389997	1.67	0.00338346	transcription_start_site	+	21390448	21390448	-925	MGC40069	NM_182615	hypothetical protein MGC40069
1798	chr7	92058389	92058940	1.18	0.0474958	transcription_start_site	-	92057642	92057642	-1022	MGC40405	NM_001040057	hypothetical protein MGC40405
1203	chr9	67375947	67376296	1.36	0.0258891	transcription_start_site	-	67376447	67376447	325	MGC42630	NM_175923	hypothetical protein MGC42630
1178	chr17	15574421	15574970	1.37	0.016933	transcription_start_site	+	15576321	15576321	-1625	MGC51025	NM_178571	hypothetical protein MGC51025
1196	chr15	100316338	100316787	1.36	0.0142226	transcription_start_site	+	100318853	100318853	-2290	MGC52000	BC110996	CXYorf1-related protein
1405	chr17_random	116357	116712	1.29	0.0315271	transcription_start_site	+	116957	116957	-422	MGC70870	NM_203481	hypothetical LOC403340
2574	chr12	14930295	14931044	0.99	0.0172249	transcription_start_site	-	14930095	14930095	-574	MGP	NM_000900	matrix Gla protein
953	chr12	16396523	16396872	1.44	0.0142226	transcription_start_site	+	16397617	16397617	-919	MGST1	NM_145764	microsomal glutathione S-transferase 1
3752	chr6	31478183	31478932	0.81	0.0165826	transcription_start_site	+	31479349	31479349	-791	MICA	NM_000247	MHC class I polypeptide-related sequence A
490	chr17	4682199	4682748	1.71	0.00452565	transcription_start_site	+	4683350	4683350	-876	MINK1	NM_153827	misshapen-like kinase 1 (zebrafish)
2006	chr3	69996231	69996680	1.12	0.0388134	primary_transcript	+	69895651	70100177	-1458	MITF	NM_006722	microphthalmia-associated transcription factor
965	chr7	151567822	151568177	1.44	0.016933	transcription_start_site	-	151566922	151566922	-1077	MLL3	NM_021230	myeloid/lymphoid or mixed-lineage leukemia 3
1602	chr6	167969221	167970070	1.23	0.0105263	transcription_start_site	+	167970519	167970519	-873	MLLT4	NM_001040001	myeloid/lymphoid or mixed-lineage leukemia (trithorax homolog, Drosophila)%3B translocated to, 4
483	chr6	33880871	33881420	1.71	0.00338346	transcription_start_site	-	33879771	33879771	-1374	MLN	NM_002418	motilin
2113	chr16	82488572	82488921	1.09	0.0315271	transcription_start_site	+	82490230	82490230	-1483	MLYCD	BC052592	malonyl-CoA decarboxylase
576	chr11	102001573	102002422	1.64	0.00565256	transcription_start_site	-	102001273	102001273	-724	MMP20	NM_004771	matrix metallopeptidase 20 (enamelysin)
2500	chr10	127455880	127456529	1.01	0.0110159	transcription_start_site	-	127454380	127454380	-1824	MMP21	NM_147191	matrix metallopeptidase 21
125	chr20	33277016	33277565	2.14	0	transcription_start_site	+	33278116	33278116	-825	MMP24	NM_006690	matrix metallopeptidase 24 (membrane-inserted)
1236	chr11	102082278	102082631	1.34	0.020184	transcription_start_site	-	102081678	102081678	-776	MMP27	NM_022122	matrix metallopeptidase 27
1919	chr11	102220252	102220712	1.14	0.0474958	transcription_start_site	-	102219552	102219552	-930	MMP3	NM_002422	matrix metallopeptidase 3 (stromelysin 1, progelatinase)
3173	chr9	27520750	27521906	0.89	0.0207519	transcription_start_site	-	27519850	27519850	-1478	MOBKL2B	NM_024761	MOB1, Mps One Binder kinase activator-like 2B (yeast)
17	chr3	39483074	39484144	2.75	0	transcription_start_site	+	39484174	39484174	-565	MOBP	NM_182935	myelin-associated oligodendrocyte basic protein
4054	chr6	40004233	40004982	0.76	0.0425282	transcription_start_site	-	40003433	40003433	-1174	MOCS1	NM_005942	molybdenum cofactor synthesis 1
797	chr6	29731789	29732343	1.52	0.00674764	transcription_start_site	+	29732787	29732787	-721	MOG	NM_206812	myelin oligodendrocyte glycoprotein
1157	chr2	223242500	223244149	1.37	0.00101215	transcription_start_site	+	223244700	223244700	-1375	MOGAT1	NM_058165	monoacylglycerol O-acyltransferase 1
1217	chr11	75105181	75106130	1.34	0.00069252	transcription_start_site	+	75106581	75106581	-925	MOGAT2	BC103876	monoacylglycerol O-acyltransferase 2
1470	chr1	218986098	218987147	1.27	0	transcription_start_site	+	218988233	218988233	-1610	MOSC2	AL136931	MOCO sulphurase C-terminal domain containing 2
2306	chr2	202216912	202217567	1.04	0.0254963	primary_transcript	-	202217843	202271662	27513	MPP4	AB053302	membrane protein, palmitoylated 4 (MAGUK p55 subfamily member 4)
674	chr7	24577709	24578165	1.59	0.00889116	transcription_start_site	+	24579525	24579525	-1588	MPP6	BC023638	membrane protein, palmitoylated 6 (MAGUK p55 subfamily member 6)
1559	chr10	28611724	28612275	1.24	0.020184	transcription_start_site	-	28611024	28611024	-975	MPP7	NM_173496	membrane protein, palmitoylated 7 (MAGUK p55 subfamily member 7)
352	chr11	18912925	18914574	1.84	0.00280414	transcription_start_site	-	18913125	18913125	-624	MRGPRX1	NM_147199	MAS-related GPR, member X1
846	chr11	19038804	19039153	1.49	0.0112136	transcription_start_site	-	19038804	19038804	-174	MRGPRX2	NM_054030	MAS-related GPR, member X2
131	chr11	18150059	18150410	2.13	0	transcription_start_site	+	18150959	18150959	-724	MRGPRX4	NM_054032	MAS-related GPR, member X4
403	chr11	59580115	59580464	1.79	0.00338346	transcription_start_site	+	59580676	59580676	-386	MS4A3	NM_001031666	membrane-spanning 4-domains, subfamily A, member 3 (hematopoietic cell-specific)
1446	chr8	72919780	72920237	1.28	0.020184	transcription_start_site	-	72919257	72919257	-751	MSC	BC067827	musculin (activated B-cell factor-1)
1720	chr12	119292455	119293004	1.19	0.014632	transcription_start_site	-	119291341	119291341	-1388	MSI1	NM_002442	musashi homolog 1 (Drosophila)
2065	chrX	11684398	11684747	1.11	0.0315271	transcription_start_site	+	11686198	11686198	-1625	MSL3L1	NM_078630	male-specific lethal 3-like 1 (Drosophila)
2502	chr10	51219358	51220007	1.01	0.0254963	transcription_start_site	+	51219558	51219558	124	MSMB	NM_138634	microseminoprotein, beta-
1732	chr5	174083107	174083456	1.19	0.0250272	transcription_start_site	+	174084207	174084207	-925	MSX2	NM_002449	msh homeobox homolog 2 (Drosophila)
153	chr16	55228278	55229627	2.09	0	transcription_start_site	+	55230078	55230078	-1125	MT1A	NM_005946	metallothionein 1A (functional)
3374	chr16	55249066	55249815	0.87	0.0394737	transcription_start_site	+	55249355	55249355	85	MT1F	NM_005949	metallothionein 1F (functional)
1358	chr16	55260278	55260727	1.31	0.0112136	transcription_start_site	-	55259478	55259478	-1024	MT1G	NM_005950	metallothionein 1G
1358	chr16	55260278	55260727	1.31	0.0112136	transcription_start_site	+	55261226	55261226	-723	MT1H	BC008408	metallothionein 1H
153	chr16	55228278	55229627	2.09	0	primary_transcript	+	55227151	55228499	1127	MT1JP	NM_175622	metallothionein 1J (pseudogene)
2533	chr16	55234099	55235448	1	0.00657895	transcription_start_site	+	55235099	55235099	-325	MTM	NM_175620	metallothionein M
1390	chr11	92340236	92340585	1.29	0.0250272	transcription_start_site	+	92342436	92342436	-2025	MTNR1B	NM_005959	melatonin receptor 1B
420	chr1	153366172	153366521	1.76	0.00338346	primary_transcript	-	153101218	153429304	-101085	MUC1	X52229	mucin 1, cell surface associated
121	chr3	197023545	197024194	2.15	0	transcription_start_site	-	197023545	197023545	-324	MUC4	NM_138298	mucin 4, cell surface associated
504	chr16	15859178	15859427	1.7	0.00734394	transcription_start_site	-	15858386	15858386	-916	MYH11	BC031040	myosin, heavy polypeptide 11, smooth muscle
297	chr14	22946824	22947573	1.9	0.0056899	transcription_start_site	-	22947324	22947324	125	MYH6	NM_002471	myosin, heavy polypeptide 6, cardiac muscle, alpha (cardiomyopathy, hypertrophic 1)
23	chr14	22974190	22974339	2.65	0.0263158	transcription_start_site	-	22974690	22974690	425	MYH7	NM_000257	myosin, heavy polypeptide 7, cardiac muscle, beta
28	chr3	46880535	46880984	2.61	0	transcription_start_site	-	46879938	46879938	-821	MYL3	BC009790	myosin, light polypeptide 3, alkali%3B ventricular, skeletal, slow
1616	chr6	16235995	16236344	1.23	0.0250272	transcription_start_site	+	16237295	16237295	-1125	MYLIP	NM_013262	myosin regulatory light chain interacting protein
2008	chr3	124904629	124905078	1.12	0.0388134	transcription_start_site	-	124903051	124903051	-1802	MYLK	NM_005965	myosin, light polypeptide kinase
1459	chr22	24467719	24468468	1.28	0.0316308	transcription_start_site	+	24468119	24468119	-25	MYO18B	NM_032608	myosin XVIIIB
851	chr12	55730660	55731110	1.49	0.0112136	transcription_start_site	-	55730168	55730168	-717	MYO1A	BC059387	myosin IA
1706	chr19	8549932	8550181	1.2	0.0420646	transcription_start_site	-	8548307	8548307	-1749	MYO1F	BC028071	myosin IF
404	chr11	76515257	76515606	1.79	0.00338346	transcription_start_site	+	76516957	76516957	-1525	MYO7A	NM_000260	myosin VIIA
1177	chr17	12508730	12509079	1.37	0.016933	transcription_start_site	+	12509938	12509938	-1033	MYOCD	AY764180	myocardin
1303	chr1	201324404	201325353	1.32	0.00069252	transcription_start_site	-	201321789	201321789	-3089	MYOG	NM_002479	myogenin (myogenic factor 4)
1011	chr8	1980354	1980709	1.42	0.0112136	transcription_start_site	+	1980611	1980611	-79	MYOM2	BC052969	myomesin (M-protein) 2, 165kDa
2445	chr1	24294080	24295140	1.02	0	transcription_start_site	-	24294080	24294080	-530	MYOM3	NM_152372	myomesin family, member 3
2271	chr5	150019936	150020385	1.06	0.0474958	transcription_start_site	+	150020636	150020636	-475	MYOZ3	NM_133371	myozenin 3
308	chr20	62264170	62264922	1.89	0.0029105	transcription_start_site	+	62266270	62266270	-1724	MYT1	NM_004535	myelin transcription factor 1
11	chr3	125192589	125193238	2.89	0	transcription_start_site	-	125193674	125193674	760	N/A	BC067767	Homo sapiens cDNA clone IMAGE:5296549.
316	chr11	7015479	7016028	1.88	0.0029105	transcription_start_site	+	7016372	7016372	-618	NALP14	NM_176822	NACHT, leucine rich repeat and PYD containing 14
157	chr12	7833073	7833322	2.08	0.00637959	transcription_start_site	+	7833261	7833261	-63	NANOG	NM_024865	Nanog homeobox
157	chr12	7833073	7833322	2.08	0.00637959	transcription_start_site	+	7833329	7833329	-131	NANOGP8	BC099704	Nanog homeobox pseudogene 8
2578	chr2	73723235	73723784	0.99	0.031579	transcription_start_site	-	73723035	73723035	-474	NAT8	NM_003960	N-acetyltransferase 8 (camello like)
487	chr1	16792276	16792625	1.71	0.00452565	transcription_start_site	-	16791779	16791779	-671	NBPF1	XM_934967	neuroblastoma breakpoint family, member 1
487	chr1	16792276	16792625	1.71	0.00452565	transcription_start_site	-	16791276	16791276	-1174	NBPF10	NM_001039703	neuroblastoma breakpoint family, member 10
387	chr1	144769079	144769341	1.8	0.0097166	primary_transcript	-	144744003	144794101	-158	NBPF11	NM_183372	neuroblastoma breakpoint family, member 11
725	chr1	146491972	146492421	1.56	0.00247678	transcription_start_site	-	146492472	146492472	275	NBPF14	NM_015383	neuroblastoma breakpoint family, member 14
292	chr1	108588796	108589445	1.9	0.00191886	transcription_start_site	-	108588196	108588196	-924	NBPF4	NM_152488	neuroblastoma breakpoint family, member 4
50	chr1	146421543	146421792	2.39	0	primary_transcript	-	146042543	146713553	-43619	NBPF8	AY894561	neuroblastoma breakpoint family, member 8
1173	chr1	146065983	146066445	1.37	0.016933	transcription_start_site	-	146066545	146066545	331	NBPF9	XM_933984	neuroblastoma breakpoint family, member 9
1533	chr14	20567995	20568244	1.25	0.0364548	transcription_start_site	-	20563775	20563775	-4344	NDRG2	NM_201535	NDRG family member 2
994	chr10	21476233	21476786	1.42	0.00889116	primary_transcript	-	21114603	21503122	-167647	NEBL	NM_213569	nebulette
726	chr22	28204318	28204667	1.56	0.00458913	transcription_start_site	+	28206218	28206218	-1725	NEFH	BC073969	neurofilament, heavy polypeptide 200kDa
1131	chr8	24871246	24872103	1.38	0.0142226	transcription_start_site	-	24870043	24870043	-1631	NEFL	BC039237	neurofilament, light polypeptide 68kDa
1744	chr11	20646311	20646868	1.19	0.0388134	transcription_start_site	+	20647692	20647692	-1102	NELL1	AK127805	NEL-like 1 (chicken)
741	chr1	154914913	154915462	1.56	0.00674764	transcription_start_site	-	154913813	154913813	-1374	NES	NM_006617	nestin
1347	chr17	35018999	35019348	1.32	0.0364548	transcription_start_site	-	35017699	35017699	-1474	NEUROD2	BC022481	neurogenic differentiation 2
572	chr7	31347163	31347618	1.64	0.00247678	transcription_start_site	-	31347063	31347063	-327	NEUROD6	NM_022728	neurogenic differentiation 6
2269	chr5	134901038	134901487	1.06	0.0474958	transcription_start_site	-	134899538	134899538	-1724	NEUROG1	BC028226	neurogenin 1
853	chr20	49593465	49593815	1.49	0.0112136	transcription_start_site	-	49592665	49592665	-975	NFATC2	NM_012340	nuclear factor of activated T-cells, cytoplasmic, calcineurin-dependent 2
917	chr15	43208083	43208432	1.46	0.00889116	transcription_start_site	-	43209349	43209349	1091	NIP	BC029819	homolog of Drosophila Numb-interacting protein
1887	chr5	172596092	172596441	1.15	0.0315271	transcription_start_site	-	172594868	172594868	-1398	NKX2-5	NM_004387	NK2 transcription factor related, locus 5 (Drosophila)
1167	chr2	232103752	232104201	1.37	0.0142226	transcription_start_site	-	232103452	232103452	-524	NMUR1	NM_006056	neuromedin U receptor 1
1407	chr11	113671857	113672206	1.29	0.0420646	transcription_start_site	+	113671744	113671744	287	NNMT	NM_006169	nicotinamide N-methyltransferase
2773	chr10	96114173	96114622	0.96	0.031579	transcription_start_site	-	96112673	96112673	-1724	NOC3L	NM_022451	nucleolar complex associated 3 homolog (S. cerevisiae)
491	chr17	52024273	52024722	1.71	0.00452565	transcription_start_site	+	52026273	52026273	-1775	NOG	NM_005450	noggin
1247	chr12	116285365	116285815	1.34	0.020184	transcription_start_site	-	116283965	116283965	-1625	NOS1	NM_000620	nitric oxide synthase 1 (neuronal)
340	chr7	150317879	150318228	1.85	0.00338346	transcription_start_site	+	150319079	150319079	-1025	NOS3	NM_000603	nitric oxide synthase 3 (endothelial cell)
1786	chr2	169366758	169367207	1.18	0.0315271	transcription_start_site	+	169367352	169367352	-369	NOSTRIN	BC014189	nitric oxide synthase trafficker
88	chr1	120415099	120415648	2.24	0	transcription_start_site	-	120413799	120413799	-1574	NOTCH2	NM_024408	Notch homolog 2 (Drosophila)
89	chr1	143918670	143919219	2.24	0	transcription_start_site	+	143920470	143920470	-1525	NOTCH2NL	NM_203458	Notch homolog 2 (Drosophila) N-terminal like
901	chr6	155820336	155820794	1.47	0.00889116	transcription_start_site	-	155818729	155818729	-1836	NOX3	NM_015718	NADPH oxidase 3
2076	chr4	73114986	73115642	1.11	0.0388134	transcription_start_site	+	73116384	73116384	-1070	NPFFR2	NM_004885	neuropeptide FF receptor 2
554	chr19	41035879	41036128	1.66	0.0124654	transcription_start_site	-	41034579	41034579	-1424	NPHS1	NM_004646	nephrosis 1, congenital, Finnish type (nephrin)
151	chr16	14938312	14939261	2.09	0	transcription_start_site	+	14938800	14938800	-13	NPIP	NM_006985	nuclear pore complex interacting protein
343	chr1	11842891	11843740	1.85	0.00779727	transcription_start_site	-	11841575	11841575	-1740	NPPB	NM_002521	natriuretic peptide precursor B
185	chr12	99390709	99391558	2.03	0	transcription_start_site	+	99391809	99391809	-675	NR1H4	NM_005123	nuclear receptor subfamily 1, group H, member 4
1439	chr6	108591954	108592503	1.28	0.020184	transcription_start_site	+	108593954	108593954	-1725	NR2E1	NM_003269	nuclear receptor subfamily 2, group E, member 1
1049	chr15	69887947	69888296	1.41	0.0112136	transcription_start_site	+	69889947	69889947	-1825	NR2E3	NM_014249	nuclear receptor subfamily 2, group E, member 3
4130	chr9	101627229	101627978	0.75	0.0425282	transcription_start_site	+	101627920	101627920	-316	NR4A3	U12767	nuclear receptor subfamily 4, group A, member 3
519	chr7	107884421	107884889	1.69	0.00565256	transcription_start_site	-	107884065	107884065	-590	NRCAM	BC098401	neuronal cell adhesion molecule
192	chr5	139404163	139404612	2.02	0	transcription_start_site	-	139403063	139403063	-1324	NRG2	NM_013984	neuregulin 2
406	chr11	124114451	124114900	1.79	0.00338346	transcription_start_site	+	124114951	124114951	-275	NRGN	NM_006176	neurogranin (protein kinase C substrate, RC3)
196	chr14	77939145	77940102	2	0	transcription_start_site	+	77939845	77939845	-221	NRXN3	NM_004796	neurexin 3
904	chr17	41945971	41946420	1.47	0.0112136	primary_transcript	+	41805903	42189997	-51754	NSF	NM_006178	N-ethylmaleimide-sensitive factor
1881	chr19	54259236	54259885	1.15	0.0315271	transcription_start_site	-	54258937	54258937	-623	NTF5	BC012421	neurotrophin 5 (neurotrophin 4/5)
4185	chr12	94709067	94710125	0.74	0.0203735	transcription_start_site	-	94708667	94708667	-929	NTN4	NM_021229	netrin 4
1483	chr9	134030954	134031403	1.27	0.020184	transcription_start_site	+	134031954	134031954	-775	NTNG2	NM_032536	netrin G2
1161	chrX	101613088	101613537	1.37	0.00889116	transcription_start_site	-	101613382	101613382	69	NXF2	XM_927202	nuclear RNA export factor 2
636	chr2	139256000	139256260	1.61	0.0134264	transcription_start_site	-	139254281	139254281	-1849	NXPH2	NM_007226	neurexophilin 2
1698	chr4	71235169	71235627	1.2	0.0250272	transcription_start_site	+	71235297	71235297	101	NYD-SP26	BC046111	testis development protein NYD-SP26
938	chr11	119585656	119586405	1.44	0.00101215	transcription_start_site	+	119586956	119586956	-925	OAF	BC047726	OAF homolog (Drosophila)
1484	chr9	135075849	135076598	1.27	0.020184	transcription_start_site	-	135074449	135074449	-1774	OBP2B	AJ251027	odorant binding protein 2B
360	chr11	184560	184809	1.84	0.0097166	transcription_start_site	+	186760	186760	-2075	ODF3	NM_053280	outer dense fiber of sperm tails 3
1838	chr17	8182312	8182665	1.17	0.0388134	transcription_start_site	+	8183912	8183912	-1423	ODF4	NM_153007	outer dense fiber of sperm tails 4
1269	chr10	50640775	50642224	1.33	0.00101215	transcription_start_site	-	50640375	50640375	-1124	OGDHL	NM_018245	oxoglutarate dehydrogenase-like
2263	chr19	9908570	9908919	1.06	0.0474958	transcription_start_site	-	9908070	9908070	-674	OLFM2	BC011361	olfactomedin 2
1680	chr13	52499172	52499528	1.21	0.0250272	transcription_start_site	+	52500959	52500959	-1609	OLFM4	AY358567	olfactomedin 4
4055	chr6	137857237	137857886	0.76	0.0425282	transcription_start_site	-	137857224	137857224	-337	OLIG3	NM_175747	oligodendrocyte transcription factor 3
1647	chr1	58786034	58786383	1.22	0.0315271	transcription_start_site	-	58785040	58785040	-1168	OMA1	BC012915	OMA1 homolog, zinc metallopeptidase (S. cerevisiae)
1082	chr11	132907913	132908462	1.39	0.00552079	transcription_start_site	-	132907613	132907613	-574	OPCML	NM_001012393	opioid binding protein/cell adhesion molecule-like
1329	chr1	239867478	239867827	1.32	0.020184	primary_transcript	-	239823537	239870276	-20746	OPN3	BC036773	opsin 3 (encephalopsin, panopsin)
480	chr6	47861920	47863275	1.71	0.00194932	transcription_start_site	+	47862820	47862820	-222	OPN5	NM_001030051	opsin 5
628	chr1	201728993	201729842	1.61	0.00565256	transcription_start_site	+	201729893	201729893	-475	OPTC	NM_014359	opticin
1914	chr11	7917143	7917592	1.14	0.0474958	primary_transcript	-	7916698	7917643	-197	OR10A3	NM_001003745	olfactory receptor, family 10, subfamily A, member 3
1713	chr11	6822989	6823938	1.19	0.014632	transcription_start_site	+	6823458	6823458	5	OR10A5	BC093653	olfactory receptor, family 10, subfamily A, member 5
2110	chr12	46883142	46883791	1.09	0.0254963	transcription_start_site	-	46883342	46883342	-124	OR10AD1	NM_001004134	olfactory receptor, family 10, subfamily AD, member 1
2215	chr14	21172838	21173398	1.07	0.0474958	transcription_start_site	-	21172838	21172838	-280	OR10G2	NM_001005466	olfactory receptor, family 10, subfamily G, member 2
4338	chr14	21108415	21109575	0.7	0.022194	transcription_start_site	-	21108715	21108715	-280	OR10G3	NM_001005465	olfactory receptor, family 10, subfamily G, member 3
1576	chr11	123391291	123391740	1.24	0.0315271	transcription_start_site	+	123391491	123391491	24	OR10G4	NM_001004462	olfactory receptor, family 10, subfamily G, member 4
1376	chr11	123414418	123414867	1.29	0.0105263	primary_transcript	-	123413982	123414918	-192	OR10G7	NM_001004463	olfactory receptor, family 10, subfamily G, member 7
1577	chr11	123405439	123405788	1.24	0.0315271	transcription_start_site	+	123405539	123405539	74	OR10G8	NM_001004464	olfactory receptor, family 10, subfamily G, member 8
4188	chr19	15779347	15780001	0.74	0.0425282	transcription_start_site	-	15779847	15779847	173	OR10H1	NM_013940	olfactory receptor, family 10, subfamily H, member 1
608	chr19	15699553	15700102	1.61	0.00452565	transcription_start_site	+	15699833	15699833	-5	OR10H2	BC112178	olfactory receptor, family 10, subfamily H, member 2
1227	chr19	15765758	15766107	1.34	0.0142226	transcription_start_site	+	15765858	15765858	74	OR10H5	NM_001004466	olfactory receptor, family 10, subfamily H, member 5
1344	chr1	157552973	157553222	1.32	0.0364548	transcription_start_site	-	157551073	157551073	-2024	OR10J3	NM_001004467	olfactory receptor, family 10, subfamily J, member 3
1488	chr1	156656780	156657229	1.27	0.0250272	primary_transcript	-	156656341	156657280	-194	OR10K2	NM_001004476	olfactory receptor, family 10, subfamily K, member 2
1745	chr11	59238794	59239147	1.19	0.0388134	transcription_start_site	-	59237894	59237894	-1076	OR10V1	NM_001005324	olfactory receptor, family 10, subfamily V, member 1
201	chr1	246072821	246073384	2	0.00068353	transcription_start_site	-	246071821	246071821	-1281	OR11L1	NM_001001959	olfactory receptor, family 11, subfamily L, member 1
2184	chr9	106407329	106407685	1.08	0.0474958	transcription_start_site	-	106407729	106407729	222	OR13C2	NM_001004481	olfactory receptor, family 13, subfamily C, member 2
3167	chr9	124431135	124432391	0.89	0.00789474	transcription_start_site	-	124431635	124431635	-128	OR1B1	NM_001004450	olfactory receptor, family 1, subfamily B, member 1
3942	chr17	2944140	2945003	0.78	0.0425282	transcription_start_site	-	2943040	2943040	-1531	OR1D2	NM_002548	olfactory receptor, family 1, subfamily D, member 2
814	chr17	3249755	3250208	1.51	0.00889116	transcription_start_site	-	3248454	3248454	-1527	OR1E1	NM_003553	olfactory receptor, family 1, subfamily E, member 1
991	chr17	3283485	3284536	1.42	0.00417711	transcription_start_site	-	3283885	3283885	-125	OR1E2	NM_003554	olfactory receptor, family 1, subfamily E, member 2
1357	chr16	3194247	3194696	1.31	0.0112136	transcription_start_site	+	3194247	3194247	224	OR1F1	NM_012360	olfactory receptor, family 1, subfamily F, member 1
147	chr17	2977695	2978553	2.1	0	transcription_start_site	-	2977625	2977625	-499	OR1G1	BC095520	olfactory receptor, family 1, subfamily G, member 1
155	chr19	15058776	15059125	2.08	0	transcription_start_site	+	15058876	15058876	74	OR1I1	NM_001004713	olfactory receptor, family 1, subfamily I, member 1
1972	chr9	124310801	124311955	1.13	0.0388134	transcription_start_site	+	124312901	124312901	-1523	OR1J2	NM_054107	olfactory receptor, family 1, subfamily J, member 2
829	chr9	124329093	124329442	1.5	0.00674764	transcription_start_site	-	124329393	124329393	125	OR1N1	NM_012363	olfactory receptor, family 1, subfamily N, member 1
911	chr9	124354069	124354825	1.46	0.00146199	transcription_start_site	+	124355269	124355269	-822	OR1N2	NM_001004457	olfactory receptor, family 1, subfamily N, member 2
2572	chr11	57737992	57739154	0.99	0.0172249	transcription_start_site	+	57738792	57738792	-219	OR1S1	NM_001004458	olfactory receptor, family 1, subfamily S, member 1
3722	chr7	143437108	143438057	0.82	0.0425282	transcription_start_site	+	143437608	143437608	-25	OR2A2	NM_001005480	olfactory receptor, family 2, subfamily A, member 2
1222	chr11	74479006	74479655	1.34	0.00856056	transcription_start_site	-	74478406	74478406	-924	OR2AT4	NM_001005285	olfactory receptor, family 2, subfamily AT, member 4
1086	chr11	6869907	6870256	1.39	0.016933	transcription_start_site	-	6870307	6870307	225	OR2D2	NM_003700	olfactory receptor, family 2, subfamily D, member 2
1625	chr7	143287996	143288345	1.23	0.0388134	transcription_start_site	+	143287996	143287996	174	OR2F1	NM_012369	olfactory receptor, family 2, subfamily F, member 1
1062	chr1	245835631	245835980	1.41	0.0142226	primary_transcript	+	245835510	245836440	-169	OR2G3	NM_001001914	olfactory receptor, family 2, subfamily G, member 3
618	chr6	29663200	29663749	1.61	0.00458913	transcription_start_site	+	29663661	29663661	-186	OR2H2	BC101683	olfactory receptor, family 2, subfamily H, member 2
1008	chr6	29187646	29188095	1.42	0.0112136	transcription_start_site	+	29187646	29187646	224	OR2J3	NM_001005216	olfactory receptor, family 2, subfamily J, member 3
812	chr1	246409910	246410363	1.51	0.00889116	transcription_start_site	+	246409910	246409910	226	OR2M2	NM_001004688	olfactory receptor, family 2, subfamily M, member 2
2032	chr1	246468853	246469302	1.12	0.0474958	transcription_start_site	+	246468853	246468853	224	OR2M4	NM_017504	olfactory receptor, family 2, subfamily M, member 4
1052	chr9	35947965	35948723	1.41	0.0112136	transcription_start_site	-	35948151	35948151	-193	OR2S2	BC104869	olfactory receptor, family 2, subfamily S, member 2
813	chr1	246682721	246683170	1.51	0.00889116	transcription_start_site	+	246682721	246682721	224	OR2T2	NM_001004136	olfactory receptor, family 2, subfamily T, member 2
1657	chr1	246788897	246789246	1.22	0.0315271	primary_transcript	-	246788467	246789397	-139	OR2T29	NM_001004694	olfactory receptor, family 2, subfamily T, member 29
629	chr1	246805381	246806035	1.61	0.00565256	transcription_start_site	-	246804681	246804681	-1027	OR2T34	NM_001001821	olfactory receptor, family 2, subfamily T, member 34
1045	chr1	246868682	246869231	1.41	0.00417711	transcription_start_site	-	246869182	246869182	225	OR2T35	NM_001001827	olfactory receptor, family 2, subfamily T, member 35
1067	chr1	246718712	246718961	1.41	0.0258891	primary_transcript	+	246718512	246719460	-149	OR2T5	NM_001004697	olfactory receptor, family 2, subfamily T, member 5
2031	chr1	246124311	246124660	1.12	0.0474958	transcription_start_site	+	246125511	246125511	-1025	OR2W3	NM_001001957	olfactory receptor, family 2, subfamily W, member 3
1490	chr1	245718852	245719214	1.27	0.0250272	transcription_start_site	+	245721052	245721052	-2019	OR2W5	NM_001004698	olfactory receptor, family 2, subfamily W, member 5
1875	chr5	180099964	180100413	1.15	0.0127958	transcription_start_site	-	180099664	180099664	-524	OR2Y1	NM_001001657	olfactory receptor, family 2, subfamily Y, member 1
489	chr17	3130798	3131247	1.71	0.00452565	transcription_start_site	-	3129198	3129198	-1824	OR3A2	NM_002551	olfactory receptor, family 3, subfamily A, member 2
1492	chr17	3270511	3270860	1.27	0.0250272	transcription_start_site	+	3270617	3270617	68	OR3A3	BC108921	olfactory receptor, family 3, subfamily A, member 3
990	chr17	3159254	3159903	1.42	0.00417711	transcription_start_site	+	3160354	3160354	-775	OR3A4	NM_001005334	olfactory receptor, family 3, subfamily A, member 4
512	chr11	48194937	48195386	1.69	0.00458913	transcription_start_site	+	48194937	48194937	224	OR4B1	NM_001005470	olfactory receptor, family 4, subfamily B, member 1
2109	chr11	48301368	48302123	1.09	0.0254963	transcription_start_site	+	48303068	48303068	-1322	OR4C3	NM_001004702	olfactory receptor, family 4, subfamily C, member 3
1195	chr15	100175312	100176366	1.36	0.00101215	transcription_start_site	+	100175912	100175912	-73	OR4F15	NM_001001674	olfactory receptor, family 4, subfamily F, member 15
1226	chr19	59978	60327	1.34	0.0142226	transcription_start_site	+	61678	61678	-1525	OR4F17	NM_001005240	olfactory receptor, family 4, subfamily F, member 17
179	chr8	108424	108981	2.04	0	transcription_start_site	-	107024	107024	-1678	OR4F21	NM_001005504	olfactory receptor, family 4, subfamily F, member 21
87	chr1	613297	613646	2.24	0	transcription_start_site	-	611897	611897	-1574	OR4F29	NM_001005221	olfactory receptor, family 4, subfamily F, member 29
87	chr1	613297	613646	2.24	0	transcription_start_site	-	611897	611897	-1574	OR4F3	NM_001005224	olfactory receptor, family 4, subfamily F, member 3
1479	chr15	100281485	100281942	1.27	0.020184	transcription_start_site	-	100280785	100280785	-928	OR4F4	NM_001004195	olfactory receptor, family 4, subfamily F, member 4
2827	chr15	100161345	100162294	0.94	0.00657895	transcription_start_site	+	100163445	100163445	-1625	OR4F6	NM_001005326	olfactory receptor, family 4, subfamily F, member 6
2213	chr14	19414266	19414619	1.07	0.0474958	transcription_start_site	+	19414266	19414266	176	OR4K2	NM_001005501	olfactory receptor, family 4, subfamily K, member 2
1519	chr14	19364747	19365696	1.25	0.00069252	transcription_start_site	+	19365447	19365447	-225	OR4N2	NM_001004723	olfactory receptor, family 4, subfamily N, member 2
2575	chr15	19883444	19884293	0.99	0.031579	transcription_start_site	+	19883836	19883836	32	OR4N4	NM_001005241	olfactory receptor, family 4, subfamily N, member 4
1571	chr11	48282750	48283299	1.24	0.0315271	transcription_start_site	+	48284350	48284350	-1325	OR4S1	NM_001004725	olfactory receptor, family 4, subfamily S, member 1
2565	chr11	48222731	48223580	0.99	0.00657895	transcription_start_site	+	48223231	48223231	-75	OR4X2	NM_001004727	olfactory receptor, family 4, subfamily X, member 2
130	chr11	4615796	4616245	2.13	0	transcription_start_site	+	4617596	4617596	-1575	OR51D1	NM_001004751	olfactory receptor, family 51, subfamily D, member 1
1568	chr11	4628035	4628484	1.24	0.0315271	transcription_start_site	+	4630135	4630135	-1875	OR51E1	NM_152430	olfactory receptor, family 51, subfamily E, member 1
768	chr11	5419520	5420772	1.54	0.00889116	transcription_start_site	-	5419320	5419320	-826	OR51I1	NM_001005288	olfactory receptor, family 51, subfamily I, member 1
1548	chr11	4976388	4977137	1.24	0.0127958	transcription_start_site	+	4976788	4976788	-25	OR51L1	NM_001004755	olfactory receptor, family 51, subfamily L, member 1
1570	chr11	5367004	5367453	1.24	0.0315271	transcription_start_site	+	5367204	5367204	24	OR51M1	NM_001004756	olfactory receptor, family 51, subfamily M, member 1
186	chr11	5399706	5400155	2.03	0.00068353	transcription_start_site	+	5400006	5400006	-75	OR51Q1	NM_001004757	olfactory receptor, family 51, subfamily Q, member 1
2297	chr11	4826514	4827365	1.04	0.0144825	transcription_start_site	-	4827014	4827014	74	OR51S1	NM_001004758	olfactory receptor, family 51, subfamily S, member 1
1220	chr11	4858224	4858973	1.34	0.00856056	transcription_start_site	+	4859624	4859624	-1025	OR51T1	NM_001004759	olfactory receptor, family 51, subfamily T, member 1
1569	chr11	5100688	5101045	1.24	0.0315271	transcription_start_site	-	5099384	5099384	-1482	OR52A4	NM_001005222	olfactory receptor, family 52, subfamily A, member 4
948	chr11	5109948	5110306	1.44	0.0142226	primary_transcript	-	5109497	5110448	-154	OR52A5	NM_001005160	olfactory receptor, family 52, subfamily A, member 5
2581	chr11	5037233	5037791	0.99	0.0394737	transcription_start_site	-	5037433	5037433	-79	OR52E2	NM_001005164	olfactory receptor, family 52, subfamily E, member 2
941	chr11	5877182	5877631	1.44	0.00417711	transcription_start_site	+	5878582	5878582	-1175	OR52E5	NM_001005166	olfactory receptor, family 52, subfamily E, member 5
1234	chr11	4562518	4563376	1.34	0.020184	transcription_start_site	+	4564618	4564618	-1671	OR52I2	NM_001005170	olfactory receptor, family 52, subfamily I, member 2
667	chr11	4425045	4425402	1.59	0.00674764	transcription_start_site	+	4427145	4427145	-1921	OR52K2	NM_001005172	olfactory receptor, family 52, subfamily K, member 2
2108	chr11	4521296	4521954	1.09	0.0254963	transcription_start_site	+	4522996	4522996	-1371	OR52M1	NM_001004137	olfactory receptor, family 52, subfamily M, member 1
221	chr11	6007215	6007569	1.98	0.00090226	transcription_start_site	-	6005510	6005510	-1882	OR56A1	NM_001001917	olfactory receptor, family 56, subfamily A, member 1
1221	chr11	5980554	5981503	1.34	0.00856056	transcription_start_site	-	5980954	5980954	-74	OR56A4	NM_001005179	olfactory receptor, family 56, subfamily A, member 4
2068	chr14	20693524	20693873	1.11	0.0388134	primary_transcript	-	20692935	20694024	-219	OR5AU1	NM_001004731	olfactory receptor, family 5, subfamily AU, member 1
2953	chr3	99555302	99555851	0.93	0.0394737	transcription_start_site	+	99555387	99555387	189	OR5K4	NM_001005517	olfactory receptor, family 5, subfamily K, member 4
411	chr11	7805996	7806245	1.79	0.0124654	transcription_start_site	-	7804095	7804095	-2025	OR5P3	NM_153445	olfactory receptor, family 5, subfamily P, member 3
1550	chr11	6774715	6775364	1.24	0.0127958	transcription_start_site	-	6773715	6773715	-1324	OR6A2	NM_003696	olfactory receptor, family 6, subfamily A, member 2
3370	chr7	143331622	143332471	0.87	0.0165826	transcription_start_site	+	143332022	143332022	24	OR6B1	NM_001005281	olfactory receptor, family 6, subfamily B, member 1
400	chr2	240619319	240619868	1.79	0.0029105	transcription_start_site	-	240618519	240618519	-1074	OR6B2	NM_001005853	olfactory receptor, family 6, subfamily B, member 2
2580	chr2	240634662	240635219	0.99	0.031579	transcription_start_site	-	240634162	240634162	-778	OR6B3	NM_173351	olfactory receptor, family 6, subfamily B, member 3
3514	chr12	54078779	54079736	0.84	0.0329892	transcription_start_site	+	54080579	54080579	-1321	OR6C65	NM_001005518	olfactory receptor, family 6, subfamily C, member 65
1927	chr12	53927245	53927604	1.14	0.0474958	transcription_start_site	+	53927338	53927338	86	OR6C74	NM_001005490	olfactory receptor, family 6, subfamily C, member 74
1652	chr1	156936666	156937117	1.22	0.0315271	transcription_start_site	-	156937066	156937066	174	OR6K2	NM_001005279	olfactory receptor, family 6, subfamily K, member 2
668	chr11	123181767	123182416	1.59	0.00674764	transcription_start_site	-	123182267	123182267	175	OR6M1	NM_001005325	olfactory receptor, family 6, subfamily M, member 1
811	chr1	157004596	157005157	1.51	0.00889116	transcription_start_site	-	157003096	157003096	-1780	OR6N1	NM_001005185	olfactory receptor, family 6, subfamily N, member 1
1375	chr19	14853773	14854522	1.29	0.00552079	transcription_start_site	-	14853264	14853264	-883	OR7A17	BC101587	olfactory receptor, family 7, subfamily A, member 17
876	chr19	14913000	14913749	1.48	0.00674764	transcription_start_site	+	14913300	14913300	74	OR7C2	NM_012377	olfactory receptor, family 7, subfamily C, member 2
450	chr11	123944874	123945623	1.74	0.00452565	transcription_start_site	+	123945174	123945174	74	OR8A1	NM_001005194	olfactory receptor, family 8, subfamily A, member 1
578	chr11	123920360	123920717	1.64	0.00565256	transcription_start_site	-	123918760	123918760	-1778	OR8B12	NM_001005195	olfactory receptor, family 8, subfamily B, member 12
1395	chr11	123771957	123772309	1.29	0.0250272	primary_transcript	-	123771515	123772457	-147	OR8B3	NM_001005467	olfactory receptor, family 8, subfamily B, member 3
682	chr11	123799477	123799741	1.59	0.0158323	primary_transcript	-	123799047	123799977	-97	OR8B4	NM_001005196	olfactory receptor, family 8, subfamily B, member 4
951	chr11	123815691	123816140	1.44	0.0142226	primary_transcript	-	123815255	123816191	-192	OR8B8	NM_012378	olfactory receptor, family 8, subfamily B, member 8
1270	chr7	142433841	142434397	1.33	0.00313283	transcription_start_site	-	142434341	142434341	222	OR9A2	NM_001001658	olfactory receptor, family 9, subfamily A, member 2
174	chr7	141264744	141265393	2.05	0.00090226	transcription_start_site	+	141265144	141265144	-75	OR9A4	NM_001001656	olfactory receptor, family 9, subfamily A, member 4
1093	chr12	53809119	53810268	1.39	0.016933	transcription_start_site	+	53809819	53809819	-125	OR9K2	NM_001005243	olfactory receptor, family 9, subfamily K, member 2
1954	chr9	116124656	116125305	1.13	0.00590261	transcription_start_site	+	116125156	116125156	-175	ORM1	NM_000607	orosomucoid 1
1961	chr16	21597449	21597805	1.13	0.0250272	transcription_start_site	+	21597335	21597335	292	OTOA	NM_144672	otoancorin
1348	chr17	70441491	70441742	1.32	0.0364548	primary_transcript	+	70431964	70441235	5017	OTOP2	NM_178160	otopetrin 2
1348	chr17	70441491	70441742	1.32	0.0364548	transcription_start_site	+	70443491	70443491	-1874	OTOP3	NM_178233	otopetrin 3
336	chr1	40010307	40011056	1.85	0	transcription_start_site	-	40009607	40009607	-1074	OXCT2	NM_022120	3-oxoacid CoA transferase 2
354	chr11	72651517	72651866	1.84	0.00280414	transcription_start_site	+	72653217	72653217	-1525	P2RY6	NM_176796	pyrimidinergic receptor P2Y, G-protein coupled, 6
729	chr5	131593234	131593583	1.56	0.00458913	transcription_start_site	-	131591455	131591455	-1953	P4HA2	NM_001017974	procollagen-proline, 2-oxoglutarate 4-dioxygenase (proline 4-hydroxylase), alpha polypeptide II
311	chr11	128318632	128319281	1.88	0	transcription_start_site	-	128318032	128318032	-924	P53AIP1	AB045830	p53-regulated apoptosis-inducing protein 1
2571	chr11	47165934	47166683	0.99	0.0172249	transcription_start_site	-	47164534	47164534	-1774	PACSIN3	NM_016223	protein kinase C and casein kinase substrate in neurons 3
418	chr1	17402716	17403165	1.76	0.00338346	transcription_start_site	+	17404216	17404216	-1275	PADI1	NM_013358	peptidyl arginine deiminase, type I
821	chr1	17446679	17446928	1.51	0.0197835	transcription_start_site	+	17448179	17448179	-1375	PADI3	NM_016233	peptidyl arginine deiminase, type III
402	chr9	137592424	137592773	1.79	0.0029105	transcription_start_site	+	137593422	137593422	-823	PAEP	AK094008	progestagen-associated endometrial protein (placental protein 14, pregnancy-associated endometrial alpha-2-globulin, alpha uterine protein)
4127	chrX	49346807	49347556	0.75	0.0165826	transcription_start_site	-	49347280	49347280	98	PAGE1	BC004861	P antigen family, member 1 (prostate associated)
1890	chrX	110226372	110226621	1.15	0.0420646	transcription_start_site	+	110226255	110226255	241	PAK3	NM_002578	p21 (CDKN1A)-activated kinase 3
1971	chr9	111580409	111580765	1.13	0.0388134	transcription_start_site	+	111582539	111582539	-1952	PALM2	NM_053016	paralemmin 2
1971	chr9	111580409	111580765	1.13	0.0388134	transcription_start_site	+	111582409	111582409	-1822	PALM2-AKAP2	NM_007203	PALM2-AKAP2 protein
1402	chr12	84754113	84754562	1.29	0.0250272	transcription_start_site	-	84754241	84754241	-96	PAMCI	BC031589	peptidylglycine alpha-amidating monooxygenase COOH-terminal interactor
1573	chr11	93500141	93500490	1.24	0.0315271	transcription_start_site	+	93501741	93501741	-1425	PANX1	NM_015368	pannexin 1
3	chr22	48949116	48949665	3.16	0	transcription_start_site	+	48951302	48951302	-1911	PANX2	AK096019	pannexin 2
862	chr14	72773507	72773756	1.49	0.0158323	transcription_start_site	+	72774007	72774007	-375	PAPLN	BC042057	papilin, proteoglycan-like sulfated glycoprotein
1451	chr7	4869172	4870023	1.28	0.0315271	transcription_start_site	-	4868151	4868151	-1446	PAPOLB	NM_020144	poly(A) polymerase beta (testis specific)
3599	chr1	174696729	174697478	0.83	0.0329892	transcription_start_site	+	174698929	174698929	-1825	PAPPA2	AF342989	pappalysin 2
156	chr11	125119597	125121246	2.08	0	transcription_start_site	+	125121397	125121397	-975	PATE	BC039863	expressed in prostate and testis
671	chr20	21625613	21625964	1.59	0.00674764	transcription_start_site	+	21627713	21627713	-1924	PAX1	NM_006192	paired box gene 1
1803	chr7	127044816	127045165	1.18	0.0474958	transcription_start_site	-	127043016	127043016	-1974	PAX4	NM_006193	paired box gene 4
931	chr1	18827886	18828135	1.46	0.0222796	transcription_start_site	+	18830086	18830086	-2075	PAX7	NM_013945	paired box gene 7
798	chr6	138581621	138582303	1.52	0.00674764	transcription_start_site	-	138581321	138581321	-641	PBOV1	NM_021635	prostate and breast cancer overexpressed 1
1309	chr9	127547286	127548235	1.32	0.00552079	transcription_start_site	+	127549486	127549486	-1725	PBX3	BC094883	pre-B-cell leukemia transcription factor 3
414	chr21	46092302	46093463	1.78	0	transcription_start_site	+	46092504	46092504	378	PCBP3	AK094301	poly(rC) binding protein 3
1512	chr3	51970892	51971341	1.26	0.020184	primary_transcript	-	51966514	51976485	383	PCBP4	BC017098	poly(rC) binding protein 4
1386	chr5	140581361	140582013	1.29	0.016933	transcription_start_site	+	140583261	140583261	-1574	PCDHB14	BC099728	protocadherin beta 14
257	chr20	55567942	55569891	1.94	0	transcription_start_site	+	55569542	55569542	-625	PCK1	NM_002591	phosphoenolpyruvate carboxykinase 1 (soluble)
1934	chr21	40159616	40160165	1.14	0.0474958	transcription_start_site	+	40161216	40161216	-1325	PCP4	NM_006198	Purkinje cell protein 4
1317	chr2	183095298	183095647	1.32	0.016933	transcription_start_site	-	183095498	183095498	25	PDE1A	NM_005019	phosphodiesterase 1A, calmodulin-dependent
802	chr1	143787180	143787629	1.51	0.00277008	transcription_start_site	-	143787380	143787380	-24	PDE4DIP	NM_022359	phosphodiesterase 4D interacting protein (myomegalin)
4181	chr5	131619285	131620434	0.74	0.0184211	transcription_start_site	+	131621261	131621261	-1401	PDLIM4	BC016765	PDZ and LIM domain 4
442	chr20	1923502	1924656	1.74	0	transcription_start_site	-	1922702	1922702	-1377	PDYN	NM_024411	prodynorphin
1884	chr5	31673373	31673922	1.15	0.0315271	transcription_start_site	+	31675273	31675273	-1625	PDZD2	NM_015022	PDZ domain containing 2
3179	chrX	119174294	119175054	0.89	0.0394737	transcription_start_site	+	119176494	119176494	-1820	PEPP-2	NM_032498	PEPP subfamily gene 2
1620	chr6	138470680	138471029	1.23	0.0250272	transcription_start_site	-	138470280	138470280	-574	PERP	NM_022121	PERP, TP53 apoptosis effector
1729	chr22	29319594	29320043	1.19	0.0250272	transcription_start_site	-	29317894	29317894	-1924	PES1	NM_014303	pescadillo homolog 1, containing BRCT domain (zebrafish)
19	chr11	60763044	60763193	2.68	0.0421053	transcription_start_site	+	60765244	60765244	-2125	PGA5	NM_014224	pepsinogen 5, group I (pepsinogen A)
1325	chr1	151587946	151588395	1.32	0.020184	transcription_start_site	-	151587646	151587646	-524	PGLYRP4	NM_020393	peptidoglycan recognition protein 4
60	chr9	70160534	70161083	2.35	0	transcription_start_site	+	70161634	70161634	-825	PGM5	BC033073	phosphoglucomutase 5
1422	chr6	12823618	12824978	1.28	0.00856056	transcription_start_site	+	12825818	12825818	-1520	PHACTR1	NM_030948	phosphatase and actin regulator 1
266	chr20	57729859	57730110	1.94	0.00734394	transcription_start_site	+	57729659	57729659	325	PHACTR3	NM_183244	phosphatase and actin regulator 3
2220	chr3	113085599	113085955	1.07	0.0474958	transcription_start_site	+	113085499	113085499	278	PHLDB2	NM_145753	pleckstrin homology-like domain, family B, member 2
1078	chr11	71633352	71634601	1.39	0	transcription_start_site	-	71632852	71632852	-1124	PHOX2A	NM_005169	paired-like (aristaless) homeobox 2a
1859	chr4	41446854	41447505	1.16	0.0127958	transcription_start_site	-	41445744	41445744	-1435	PHOX2B	NM_003924	paired-like homeobox 2b
661	chr20	43235511	43236063	1.59	0.00247678	transcription_start_site	+	43236911	43236911	-1124	PI3	NM_002638	peptidase inhibitor 3, skin-derived (SKALP)
456	chr7	142537595	142539444	1.74	0.00458913	transcription_start_site	+	142539291	142539291	-771	PIP	BC010950	prolactin-induced protein
1969	chr9	70583083	70583632	1.13	0.0388134	primary_transcript	+	70510438	70813911	-78817	PIP5K1B	NM_003558	phosphatidylinositol-4-phosphate 5-kinase, type I, beta
1232	chr4	111764003	111764461	1.34	0.0142226	transcription_start_site	-	111763703	111763703	-529	PITX2	NM_000325	paired-like homeodomain transcription factor 2
226	chr22	23500183	23500432	1.97	0.00607287	transcription_start_site	-	23500683	23500683	375	PIWIL3	NM_001008496	piwi-like 3 (Drosophila)
180	chr8	7095184	7095433	2.04	0.00607287	transcription_start_site	-	7093284	7093284	-2024	PJCG6	NM_001040066	similar to olfactory receptor 873
2538	chr16	14695271	14695620	1	0.0474958	transcription_start_site	-	14695771	14695771	325	PLA2G10	NM_001031688	phospholipase A2, group X
735	chr1	20179896	20180445	1.56	0.00674764	transcription_start_site	-	20179496	20179496	-674	PLA2G2A	NM_000300	phospholipase A2, group IIA (platelets, synovial fluid)
1132	chr21	41479136	41479685	1.38	0.016933	transcription_start_site	-	41479036	41479036	-374	PLAC4	NM_182832	placenta-specific 4
1912	chr8	42185751	42186400	1.14	0.0388134	transcription_start_site	-	42184351	42184351	-1724	PLAT	NM_033011	plasminogen activator, tissue
2288	chr10	75343694	75344143	1.05	0.0474958	primary_transcript	+	75340895	75347261	-159	PLAU	NM_002658	plasminogen activator, urokinase
564	chr2	28571785	28572339	1.65	0.00452565	transcription_start_site	+	28572485	28572485	-423	PLB1	NM_153021	phospholipase B1
1256	chr19	54063170	54063419	1.34	0.0258891	transcription_start_site	-	54063523	54063523	228	PLEKHA4	BC064601	pleckstrin homology domain containing, family A (phosphoinositide binding specific) member 4
1366	chr14	64239045	64240194	1.3	0	transcription_start_site	+	64240945	64240945	-1325	PLEKHG3	NM_015549	pleckstrin homology domain containing, family G (with RhoGef domain) member 3
561	chr10	63698772	63699121	1.65	0.00338346	transcription_start_site	-	63698472	63698472	-474	PLEKHK1	NM_145307	pleckstrin homology domain containing, family K member 1
1621	chr6	161041372	161041727	1.23	0.0250272	transcription_start_site	+	161043272	161043272	-1722	PLG	NM_000301	plasminogen
921	chr2	87103859	87104308	1.46	0.00889116	transcription_start_site	-	87102459	87102459	-1624	PLGLB1	NM_001032392	plasminogen-like B1
921	chr2	87103859	87104308	1.46	0.00889116	transcription_start_site	-	87102486	87102486	-1597	PLGLB2	BC022294	plasminogen-like B2
2175	chr15	88024595	88025644	1.08	0.00862069	transcription_start_site	-	88023595	88023595	-1524	PLIN	NM_002666	perilipin
1876	chrX	102916409	102917558	1.15	0.0250272	transcription_start_site	+	102918409	102918409	-1425	PLP1	NM_000533	proteolipid protein 1 (Pelizaeus-Merzbacher disease, spastic paraplegia 2, uncomplicated)
588	chr7	131982392	131982944	1.64	0.00674764	primary_transcript	-	131820060	131983987	-80644	PLXNA4B	NM_181775	plexin A4, B
1709	chr5	22176517	22178270	1.19	0	transcription_start_site	+	22178217	22178217	-823	PMCHL1	NM_031887	pro-melanin-concentrating hormone-like 1
890	chr17	15108969	15110218	1.47	0.00125313	transcription_start_site	-	15109369	15109369	-224	PMP22	NM_000304	peripheral myelin protein 22
972	chr7	72135312	72135561	1.44	0.0316308	primary_transcript	+	72114605	72193685	-18708	PMS2L2	AB017007	postmeiotic segregation increased 2-like 2
287	chr6	36345014	36345376	1.9	0.00090226	transcription_start_site	+	36346214	36346214	-1019	PNPLA1	NM_001039725	patatin-like phospholipase domain containing 1
1454	chr7	101981651	101982100	1.28	0.0315271	primary_transcript	-	101965371	102000198	909	POLR2J2	BC086857	DNA directed RNA polymerase II polypeptide J-related gene
1066	chr1	144323792	144324044	1.41	0.0258891	transcription_start_site	-	144322294	144322294	-1624	POLR3C	BC004424	polymerase (RNA) III (DNA directed) polypeptide C (62kD)
260	chr2	25245859	25246208	1.94	0.00068353	transcription_start_site	-	25245063	25245063	-970	POMC	NM_001035256	proopiomelanocortin (adrenocorticotropin/ beta-lipotropin/ alpha-melanocyte stimulating hormone/ beta-melanocyte stimulating hormone/ beta-endorphin)
2395	chr7	76095906	76096465	1.03	0.0394737	transcription_start_site	-	76094499	76094499	-1686	POMZP3	NM_012230	POM (POM121 homolog, rat) and ZP3 fusion
395	chr5	145696668	145697017	1.79	0.00191886	transcription_start_site	+	145698779	145698779	-1936	POU4F3	BC104923	POU domain, class 4, transcription factor 3
1630	chr6	31246938	31247187	1.23	0.0420646	transcription_start_site	-	31246432	31246432	-630	POU5F1	NM_002701	POU domain, class 5, transcription factor 1
1565	chr22	44923262	44924120	1.24	0.020184	transcription_start_site	+	44925162	44925162	-1471	PPARA	NM_005036	peroxisome proliferative activated receptor, alpha
1384	chr4	23501431	23501895	1.29	0.016933	transcription_start_site	-	23500798	23500798	-865	PPARGC1A	NM_013261	peroxisome proliferative activated receptor, gamma, coactivator 1, alpha
2452	chr4	75072364	75072913	1.02	0.0254963	transcription_start_site	-	75072750	75072750	111	PPBP	BC028217	pro-platelet basic protein (chemokine (C-X-C motif) ligand 7)
1864	chr4	77044305	77044662	1.16	0.0315271	transcription_start_site	-	77042705	77042705	-1778	PPEF2	NM_152933	protein phosphatase, EF-hand calcium binding domain 2
515	chr12	27566311	27566670	1.69	0.00458913	transcription_start_site	+	27568311	27568311	-1820	PPFIBP1	NM_003622	PTPRF interacting protein, binding protein 1 (liprin beta 1)
50	chr1	146421543	146421792	2.39	0	primary_transcript	-	146421383	146422043	45	PPIAL4	NM_178230	peptidylprolyl isomerase A (cyclophilin A)-like 4
1323	chr1	113063511	113063860	1.32	0.020184	transcription_start_site	-	113059473	113059473	-4212	PPM1J	NM_005167	protein phosphatase 1J (PP2C domain containing)
1256	chr19	54063170	54063419	1.34	0.0258891	transcription_start_site	+	54067489	54067489	-4194	PPP1R15A	NM_014330	protein phosphatase 1, regulatory (inhibitor) subunit 15A
357	chr12	53270210	53270859	1.84	0.00280414	transcription_start_site	-	53268710	53268710	-1824	PPP1R1A	NM_006741	protein phosphatase 1, regulatory (inhibitor) subunit 1A
2056	chr4	6434498	6435847	1.11	0	transcription_start_site	-	6434498	6434498	-674	PPP2R2C	NM_181876	protein phosphatase 2 (formerly 2A), regulatory subunit B (PR 52), gamma isoform
1663	chr17	39375948	39376397	1.22	0.0315271	transcription_start_site	-	39374548	39374548	-1624	PPY	NM_002722	pancreatic polypeptide
887	chr10	46501439	46502688	1.47	0	transcription_start_site	+	46503539	46503539	-1475	PPYR1	NM_005972	pancreatic polypeptide receptor 1
734	chr1	12773435	12774085	1.56	0.00674764	transcription_start_site	+	12774132	12774132	-372	PRAMEF1	NM_023013	PRAME family member 1
141	chr1	12881975	12882534	2.1	0	transcription_start_site	-	12880682	12880682	-1572	PRAMEF10	XM_496342	PRAME family member 10
1820	chr1	13203779	13204535	1.17	0.014632	transcription_start_site	-	13204279	13204279	122	PRAMEF3	NM_001013692	PRAME family member 3
166	chr1	12869713	12870564	2.05	0	transcription_start_site	-	12868612	12868612	-1526	PRAMEF4	NM_001009611	PRAME family member 4
197	chr1	13230205	13231554	2	0	transcription_start_site	+	13232405	13232405	-1525	PRAMEF5	NM_001013407	PRAME family member 5
1990	chr1	12924435	12925384	1.12	0.00125313	transcription_start_site	-	12924935	12924935	25	PRAMEF6	NM_001010889	PRAME family member 6
379	chr1	12898208	12900557	1.8	0	transcription_start_site	+	12900099	12900099	-716	PRAMEF7	NM_001012277	PRAME family member 7
2201	chr1	13262852	13264201	1.07	0.00111982	transcription_start_site	-	13263352	13263352	-174	PRAMEF8	NM_001012276	PRAME family member 8
39	chr1	13512559	13513708	2.44	0	transcription_start_site	+	13514559	13514559	-1425	PRAMEF9	NM_001010890	PRAME family member 9
1878	chr10	135008700	135009149	1.15	0.0315271	transcription_start_site	+	135010861	135010861	-1936	PRAP1	BC093853	proline-rich acidic protein 1
1399	chr12	11401077	11401534	1.29	0.0250272	transcription_start_site	-	11399791	11399791	-1514	PRB1	NM_005039	proline-rich protein BstNI subfamily 1
1399	chr12	11401077	11401534	1.29	0.0250272	transcription_start_site	-	11399777	11399777	-1528	PRB2	NM_006248	proline-rich protein BstNI subfamily 2
1091	chr12	11314908	11315457	1.39	0.016933	transcription_start_site	-	11313908	11313908	-1274	PRB3	NM_006249	proline-rich protein BstNI subfamily 3
2218	chr3	64186371	64186820	1.07	0.0474958	transcription_start_site	-	64186171	64186171	-424	PRICKLE2	NM_198859	prickle-like 2 (Drosophila)
428	chr14	93324019	93324268	1.76	0.00779727	transcription_start_site	-	93324519	93324519	375	PRIMA1	NM_178013	proline rich membrane anchor 1
1645	chr9	70820428	70820977	1.22	0.0250272	transcription_start_site	-	70818859	70818859	-1843	PRKACG	BC039888	protein kinase, cAMP-dependent, catalytic, gamma
1771	chr2	219405256	219406305	1.18	0.00493421	transcription_start_site	-	219404756	219404756	-1024	PRKAG3	NM_017431	protein kinase, AMP-activated, gamma 3 non-catalytic subunit
1026	chr5	35084056	35084405	1.42	0.0197835	primary_transcript	-	35084617	35125496	20826	PRLR	AF416618	prolactin receptor
1716	chr12	3469187	3469736	1.19	0.014632	transcription_start_site	+	3470685	3470685	-1223	PRMT8	NM_019854	protein arginine methyltransferase 8
1105	chr20	33222634	33223383	1.39	0.0316308	transcription_start_site	+	33223434	33223434	-425	PROCR	NM_006404	protein C receptor, endothelial (EPCR)
822	chr1	110793110	110793359	1.51	0.0197835	transcription_start_site	+	110795310	110795310	-2075	PROK1	NM_032414	prokineticin 1
1360	chr3	71917602	71918051	1.31	0.016933	transcription_start_site	-	71916902	71916902	-924	PROK2	BC069395	prokineticin 2
1125	chr5	177356249	177356698	1.38	0.0112136	transcription_start_site	-	177355849	177355849	-624	PROP1	NM_006261	prophet of Pit1, paired-like homeodomain transcription factor
2111	chr12	47973982	47974431	1.09	0.0254963	transcription_start_site	+	47975175	47975175	-968	PRPH	NM_006262	peripherin
67	chr11	126375115	126375464	2.33	0	transcription_start_site	+	126378014	126378014	-2724	PRR10	NM_173579	proline rich 10
2310	chr12	10894219	10895368	1.04	0.031579	transcription_start_site	-	10893341	10893341	-1452	PRR4	BC058035	proline rich 4 (lacrimal)
1564	chr22	43488732	43489181	1.24	0.020184	transcription_start_site	+	43489134	43489134	-177	PRR5	NM_001017529	proline rich 5 (renal)
47	chr7	142176877	142177833	2.41	0	primary_transcript	+	142136903	142182361	17723	PRSS1	BC103998	protease, serine, 1 (trypsin 1)
482	chr6	27322886	27323335	1.71	0.00338346	transcription_start_site	+	27323486	27323486	-375	PRSS16	NM_005865	protease, serine, 16 (thymus)
47	chr7	142176877	142177833	2.41	0	transcription_start_site	+	142178770	142178770	-1415	PRSS2	BC107784	protease, serine, 2 (trypsin 2)
645	chr9	33784458	33785707	1.6	0	transcription_start_site	+	33785558	33785558	-475	PRSS3	NM_002771	protease, serine, 3 (mesotrypsin)
698	chrY	22652642	22652991	1.58	0.0112136	transcription_start_site	-	22651542	22651542	-1274	PRY	AF517635	PTPN13-like, Y-linked
698	chrY	22652642	22652991	1.58	0.0112136	transcription_start_site	-	22651542	22651542	-1274	PRY2	NM_001002758	PTPN13-like, Y-linked 2
478	chr19	48077011	48077664	1.71	0	transcription_start_site	-	48075711	48075711	-1626	PSG1	NM_006905	pregnancy specific beta-1-glycoprotein 1
182	chr19	48384386	48385342	2.03	0	primary_transcript	-	48363736	48401635	-2178	PSG11	NM_203287	pregnancy specific beta-1-glycoprotein 11
479	chr19	48280144	48280693	1.71	0	transcription_start_site	-	48278660	48278660	-1758	PSG2	BC022316	pregnancy specific beta-1-glycoprotein 2
114	chr19	47937961	47938418	2.17	0	transcription_start_site	-	47936473	47936473	-1716	PSG3	BC005924	pregnancy specific beta-1-glycoprotein 3
301	chr19	47962773	47963722	1.89	0	primary_transcript	-	47948681	48075670	48928	PSG4	BC008405	pregnancy specific beta-1-glycoprotein 4
182	chr19	48384386	48385342	2.03	0	transcription_start_site	-	48383286	48383286	-1578	PSG5	NM_002781	pregnancy specific beta-1-glycoprotein 5
302	chr19	48113650	48114399	1.89	0	transcription_start_site	-	48113883	48113883	-141	PSG6	NM_001031850	pregnancy specific beta-1-glycoprotein 6
217	chr19	48134830	48135179	1.98	0	transcription_start_site	-	48133122	48133122	-1882	PSG7	NM_002783	pregnancy specific beta-1-glycoprotein 7
301	chr19	47962773	47963722	1.89	0	transcription_start_site	-	47961670	47961670	-1577	PSG8	CR749812	pregnancy specific beta-1-glycoprotein 8
183	chr19	48466920	48467472	2.03	0	transcription_start_site	-	48465520	48465520	-1676	PSG9	NM_002784	pregnancy specific beta-1-glycoprotein 9
1712	chr6	31188411	31189161	1.19	0.00493421	transcription_start_site	+	31190586	31190586	-1800	PSORS1C1	AF484418	psoriasis susceptibility 1 candidate 1
462	chr20	47618514	47618763	1.74	0.0114943	transcription_start_site	-	47618135	47618135	-503	PTGIS	BC101809	prostaglandin I2 (prostacyclin) synthase
3513	chr12	28015663	28016323	0.84	0.0329892	transcription_start_site	-	28016183	28016183	190	PTHLH	NM_002820	parathyroid hormone-like hormone
1779	chr7	136678586	136679338	1.18	0.0186112	transcription_start_site	-	136679074	136679074	112	PTN	BC005916	pleiotrophin (heparin binding growth factor 8, neurite growth-promoting factor 1)
2183	chr9	21023435	21023795	1.08	0.0474958	transcription_start_site	-	21021640	21021640	-1975	PTPLAD2	CR608542	protein tyrosine phosphatase-like A domain containing 2
646	chr9	111266176	111267326	1.6	0.00235664	transcription_start_site	-	111265557	111265557	-1194	PTPN3	NM_002829	protein tyrosine phosphatase, non-receptor type 3
1272	chr10	129593914	129594463	1.33	0.00417711	transcription_start_site	+	129595314	129595314	-1125	PTPRE	NM_006504	protein tyrosine phosphatase, receptor type, E
1359	chr3	62086132	62086681	1.31	0.016933	primary_transcript	+	61522284	62254738	197895	PTPRG	NM_002841	protein tyrosine phosphatase, receptor type, G
767	chr3	158636816	158637265	1.54	0.00565256	transcription_start_site	+	158637300	158637300	-259	PTX3	NM_002852	pentraxin-related gene, rapidly induced by IL-1 beta
2279	chr22	35546263	35547212	1.05	0.00862069	transcription_start_site	-	35545469	35545469	-1268	PVALB	BC096112	parvalbumin
577	chr11	119106245	119106794	1.64	0.00565256	transcription_start_site	-	119104645	119104645	-1874	PVRL1	NM_002855	poliovirus receptor-related 1 (herpesvirus entry mediator C%3B nectin)
2388	chr9	138279108	138279657	1.03	0.0254963	transcription_start_site	-	138277508	138277508	-1874	QSCN6L1	NM_181701	quiescin Q6-like 1
126	chr20	42398063	42398812	2.14	0	transcription_start_site	+	42399039	42399039	-601	R3HDML	NM_178491	R3H domain containing-like
1498	chr17	70177464	70178117	1.27	0.0250272	transcription_start_site	+	70178864	70178864	-1073	RAB37	NM_175738	RAB37, member RAS oncogene family
540	chr1	52229236	52229685	1.66	0.00235664	transcription_start_site	-	52228936	52228936	-524	RAB3B	BC005035	RAB3B, member RAS oncogene family
1893	chr5	57914895	57915144	1.15	0.0496348	transcription_start_site	+	57914695	57914695	324	RAB3C	BC013033	RAB3C, member RAS oncogene family
2314	chr12	68417408	68418166	1.04	0.031579	transcription_start_site	+	68418908	68418908	-1121	RAB3IP	NM_175624	RAB3A interacting protein (rabin3)
1061	chr1	227474102	227474451	1.41	0.0142226	transcription_start_site	+	227473638	227473638	638	RAB4A	BC002438	RAB4A, member RAS oncogene family
1028	chr2	130452206	130452459	1.42	0.0222796	transcription_start_site	+	130453706	130453706	-1373	RAB6C	NM_032144	RAB6C, member RAS oncogene family
2582	chr11	36570972	36571921	0.99	0.0394737	primary_transcript	+	36493589	36571280	39012	RAG1	BC037344	recombination activating gene 1
2582	chr11	36570972	36571921	0.99	0.0394737	primary_transcript	-	36570068	36576362	1768	RAG2	NM_000536	recombination activating gene 2
282	chr3	25444657	25445006	1.91	0.00068353	transcription_start_site	+	25444837	25444837	-5	RARB	BC030234	retinoic acid receptor, beta
1109	chr5	179497685	179498334	1.38	0.00125313	transcription_start_site	-	179497955	179497955	-54	RASGEF1C	AF449764	RasGEF domain family, member 1C
242	chrY	22104377	22104826	1.95	0.00280414	transcription_start_site	+	22106177	22106177	-1575	RBMY1A1	BC047768	RNA binding motif protein, Y-linked, family 1, member A1
445	chrY	22080645	22081194	1.74	0.00216294	transcription_start_site	+	22082645	22082645	-1725	RBMY1B	NM_001006121	RNA binding motif protein, Y-linked, family 1, member B
296	chrY	22451421	22451770	1.9	0.00338346	transcription_start_site	-	22450021	22450021	-1574	RBMY1D	NM_001006120	RNA binding motif protein, Y-linked, family 1, member D
523	chrY	22474962	22475411	1.69	0.00674764	transcription_start_site	-	22473562	22473562	-1624	RBMY1E	NM_001006118	RNA binding motif protein, Y-linked, family 1, member E
242	chrY	22104377	22104826	1.95	0.00280414	transcription_start_site	+	22106192	22106192	-1590	RBMY1F	BC030018	RNA binding motif protein, Y-linked, family 1, member F
342	chrY	22957210	22957559	1.85	0.00452565	transcription_start_site	+	22959010	22959010	-1625	RBMY1J	NM_001006117	RNA binding motif protein, Y-linked, family 1, member J
2386	chr3	140742080	140742729	1.03	0.0254963	transcription_start_site	-	140741180	140741180	-1224	RBP1	NM_002899	retinol binding protein 1, cellular
2309	chr12	7172036	7172885	1.04	0.031579	transcription_start_site	-	7172733	7172733	272	RBP5	NM_031491	retinol binding protein 5, cellular
1529	chr19	60272609	60273058	1.25	0.020184	transcription_start_site	-	60272709	60272709	-124	RDH13	BC009881	retinol dehydrogenase 13 (all-trans and 9-cis)
264	chr19	9984048	9984297	1.94	0.00637959	transcription_start_site	+	9984924	9984924	-751	RDH8	NM_015725	retinol dehydrogenase 8 (all-trans)
1414	chr8	57395795	57396644	1.28	0.00069252	transcription_start_site	-	57395795	57395795	-424	RDHE2	NM_138969	retinal short chain dehydrogenase reductase isoform 1
351	chr2	86419888	86420339	1.84	0.00191886	transcription_start_site	-	86418288	86418288	-1825	REEP1	NM_022912	receptor accessory protein 1
750	chr1	120155326	120155575	1.56	0.0158323	transcription_start_site	-	120155598	120155598	147	REG4	BC017089	regenerating islet-derived family, member 4
3844	chr4	57467898	57468685	0.79	0.0329892	transcription_start_site	+	57468798	57468798	-506	REST	NM_005612	RE1-silencing transcription factor
2505	chr22	30919066	30919515	1.01	0.0254963	transcription_start_site	-	30919387	30919387	96	RFPL2	BC069827	ret finger protein-like 2
711	chr6	117303868	117304317	1.57	0.00565256	transcription_start_site	+	117305068	117305068	-975	RFXDC1	BC039248	regulatory factor X domain containing 1
1339	chr2	109905423	109905672	1.32	0.0316308	transcription_start_site	+	109907623	109907623	-2075	RGPD5	NM_032260	RANBP2-like and GRIP domain containing 5
804	chr10	85994197	85994546	1.51	0.00565256	transcription_start_site	+	85994788	85994788	-416	RGR	NM_001012720	retinal G protein coupled receptor
3843	chr4	3341121	3341970	0.79	0.0329892	transcription_start_site	+	3341521	3341521	24	RGS12	NM_198227	regulator of G-protein signalling 12
1158	chr1	180908172	180908821	1.37	0.00552079	transcription_start_site	-	180908640	180908640	143	RGS8	BC069677	regulator of G-protein signalling 8
1159	chr17	27615507	27616456	1.37	0.00552079	transcription_start_site	+	27617307	27617307	-1325	RHBDL3	BC100975	rhomboid, veinlet-like 3 (Drosophila)
1854	chr14	62739197	62740646	1.16	0.00493421	transcription_start_site	+	62740897	62740897	-975	RHOJ	NM_020663	ras homolog gene family, member J
1915	chr11	8147448	8147897	1.14	0.0474958	transcription_start_site	-	8147148	8147148	-524	RIC3	NM_024557	resistance to inhibitors of cholinesterase 3 homolog (C. elegans)
1922	chr11	128399022	128399576	1.14	0.0474958	transcription_start_site	-	128399222	128399222	-77	RICS	NM_014715	Rho GTPase-activating protein
324	chr12	129570263	129570512	1.88	0.00779727	transcription_start_site	-	129568363	129568363	-2024	RIMBP2	NM_015347	RIMS binding protein 2
443	chr20	19816609	19817563	1.74	0	transcription_start_site	+	19818209	19818209	-1123	RIN2	NM_018993	Ras and Rab interactor 2
2451	chr14	23874404	23874953	1.02	0.0254963	primary_transcript	-	23875070	23879013	2363	RIPK3	NM_006871	receptor-interacting serine-threonine kinase 3
4337	chr3	45243558	45244707	0.7	0.0203735	transcription_start_site	-	45242774	45242774	-1358	RIS1	BC057390	Ras-induced senescence 1
694	chr14	20128657	20129012	1.58	0.00458913	transcription_start_site	-	20128257	20128257	-577	RNASE11	NM_145250	ribonuclease, RNase A family, 11 (non-active)
694	chr14	20128657	20129012	1.58	0.00458913	transcription_start_site	-	20128722	20128722	-112	RNASE12	NM_001024822	ribonuclease, RNase A family, 12 (non-active)
237	chr14	20428801	20429151	1.95	0.00040486	transcription_start_site	+	20429416	20429416	-440	RNASE2	BC096059	ribonuclease, RNase A family, 2 (liver, eosinophil-derived neurotoxin)
237	chr14	20428801	20429151	1.95	0.00040486	transcription_start_site	+	20429401	20429401	-425	RNASE3	NM_002935	ribonuclease, RNase A family, 3 (eosinophil cationic protein)
2214	chr14	20580350	20580699	1.07	0.0474958	transcription_start_site	+	20580386	20580386	138	RNASE7	BC112334	ribonuclease, RNase A family, 7
1681	chr14	20595791	20596340	1.21	0.0250272	primary_transcript	+	20595891	20596356	-58	RNASE8	NM_138331	ribonuclease, RNase A family, 8
1510	chr13	24234638	24235092	1.26	0.020184	transcription_start_site	+	24236338	24236338	-1473	RNF17	NM_031994	ring finger protein 17
1860	chr4	154902037	154902994	1.16	0.0127958	transcription_start_site	-	154900837	154900837	-1678	RNF175	NM_173662	ring finger protein 175
1773	chr9	115102641	115103291	1.18	0.00493421	transcription_start_site	-	115101866	115101866	-1100	RNF183	AK055759	ring finger protein 183
1486	chr1	20014558	20015014	1.27	0.0250272	transcription_start_site	-	20014358	20014358	-428	RNF186	NM_019062	ring finger protein 186
631	chr17	58240527	58240876	1.61	0.00565256	transcription_start_site	-	58239437	58239437	-1264	RNF190	BX648705	ring finger protein 190
1628	chr7	156127661	156128010	1.23	0.0388134	primary_transcript	+	156126161	156162585	-16537	RNF32	NM_030936	ring finger protein 32
1355	chr3	77172420	77173087	1.31	0.00552079	transcription_start_site	+	77172620	77172620	133	ROBO2	NM_002942	roundabout, axon guidance receptor, homolog 2 (Drosophila)
1218	chr11	124238291	124238940	1.34	0.00069252	transcription_start_site	+	124240491	124240491	-1875	ROBO3	NM_022370	roundabout, axon guidance receptor, homolog 3 (Drosophila)
451	chr11	124274150	124274508	1.74	0.00452565	transcription_start_site	-	124272950	124272950	-1379	ROBO4	NM_019055	roundabout homolog 4, magic roundabout (Drosophila)
11	chr3	125192589	125193238	2.89	0	transcription_start_site	-	125192889	125192889	-24	ROPN1	NM_017578	ropporin, rhophilin associated protein 1
1509	chr3	127168517	127169166	1.26	0.00856056	transcription_start_site	+	127170717	127170717	-1875	ROPN1B	NM_001012337	ropporin, rhophilin associated protein 1B
828	chr15	58672699	58673856	1.5	0.00247678	transcription_start_site	-	58671999	58671999	-1278	RORA	NM_134262	RAR-related orphan receptor A
2066	chrX	51813991	51814440	1.11	0.0315271	transcription_start_site	-	51814091	51814091	-124	RP11-114H20.1	NM_001013687	hypothetical protein LOC401589
1006	chr6	2697853	2698205	1.42	0.0112136	transcription_start_site	-	2696153	2696153	-1876	RP11-145H9.1	NM_001012418	hypothetical protein LOC340156
1291	chr10	18081232	18081483	1.33	0.0258891	transcription_start_site	+	18081223	18081223	134	RP11-162I21.1	NM_001013629	similar to protein of unknown function
83	chr22	30886343	30886996	2.25	0	transcription_start_site	-	30885243	30885243	-1426	RP1-127L4.6	NM_001010859	hypothetical protein LOC150297
332	chr13	43141255	43141604	1.86	0.00090226	transcription_start_site	-	43139655	43139655	-1774	RP11-301I17.1	NM_017993	proliferation-inducing protein 38
1249	chr20	31244571	31245020	1.34	0.020184	transcription_start_site	+	31245071	31245071	-275	RP11-49G10.8	NM_173859	breast cancer and salivary gland expression gene
234	chr8	10550627	10551983	1.95	0	transcription_start_site	-	10550027	10550027	-1278	RP1L1	NM_178857	retinitis pigmentosa 1-like 1
1757	chr20	25328373	25329222	1.19	0.0388134	transcription_start_site	+	25329773	25329773	-975	RP4-691N24.2	NM_021067	DNA replication complex GINS protein PSF1
12	chr20	36324488	36324745	2.88	0	transcription_start_site	-	36322588	36322588	-2028	RP5-1054A22.3	NM_001029864	KIAA1755 protein
1513	chr3	52005898	52006247	1.26	0.020184	transcription_start_site	-	52004998	52004998	-1074	RPL29	BC008926	ribosomal protein L29
1739	chr6	166962116	166962765	1.19	0.0315271	transcription_start_site	-	166960716	166960716	-1724	RPS6KA2	NM_021135	ribosomal protein S6 kinase, 90kDa, polypeptide 2
1782	chr16	65512067	65512417	1.18	0.020184	primary_transcript	-	65513088	65516920	2762	RRAD	NM_004165	Ras-related associated with diabetes
75	chr1	37874124	37874373	2.29	0	transcription_start_site	-	37873078	37873078	-1170	RSPO1	NM_001038633	R-spondin homolog (Xenopus laevis)
1861	chr14	59407610	59407962	1.16	0.0315271	transcription_start_site	-	59407310	59407310	-476	RTN1	NM_021136	reticulon 1
1175	chr1	163682254	163683014	1.37	0.016933	transcription_start_site	-	163681054	163681054	-1580	RXRG	NM_001009598	retinoid X receptor, gamma
1174	chr1	150244740	150245099	1.37	0.016933	transcription_start_site	-	150243040	150243040	-1879	S100A10	NM_002966	S100 calcium binding protein A10 (annexin II ligand, calpactin I, light polypeptide (p11))
1821	chr1	151853638	151854187	1.17	0.014632	primary_transcript	-	151853354	151855414	471	S100A14	NM_020672	S100 calcium binding protein A14
1821	chr1	151853638	151854187	1.17	0.014632	transcription_start_site	-	151852174	151852174	-1738	S100A16	BC019099	S100 calcium binding protein A16
740	chr1	151699961	151700317	1.56	0.00674764	transcription_start_site	-	151699761	151699761	-378	S100A7	NM_002963	S100 calcium binding protein A7 (psoriasin 1)
199	chr1	151654323	151654872	2	0.00068353	transcription_start_site	+	151655623	151655623	-1025	S100A7L1	NM_176823	S100 calcium binding protein A7-like 1
739	chr1	151631873	151632322	1.56	0.00674764	transcription_start_site	-	151630173	151630173	-1924	S100A8	NM_002964	S100 calcium binding protein A8 (calgranulin A)
2023	chr1	151596153	151596502	1.12	0.0474958	transcription_start_site	+	151596953	151596953	-625	S100A9	NM_002965	S100 calcium binding protein A9 (calgranulin B)
191	chr2	48661466	48661715	2.03	0.00607287	transcription_start_site	+	48661249	48661249	341	SALF	BC101772	stoned B/TFIIA-alpha/beta-like factor
1225	chr20	49852621	49853870	1.34	0.00856056	transcription_start_site	-	49852421	49852421	-824	SALL4	NM_020436	sal-like 4 (Drosophila)
349	chr19	40712393	40712742	1.84	0.00090226	transcription_start_site	-	40711093	40711093	-1474	SBSN	NM_198538	suprabasin
1022	chr17	43863851	43864500	1.42	0.0142226	transcription_start_site	-	43862565	43862565	-1610	SCAP1	BC047870	src family associated phosphoprotein 1
545	chr8	27545495	27546044	1.66	0.00452565	transcription_start_site	+	27547303	27547303	-1533	SCARA3	BC060811	scavenger receptor class A, member 3
1017	chr8	27907817	27908266	1.42	0.0112136	transcription_start_site	-	27906117	27906117	-1924	SCARA5	NM_173833	scavenger receptor class A, member 5 (putative)
693	chr13	77006959	77007608	1.58	0.00458913	transcription_start_site	+	77007859	77007859	-575	SCEL	NM_144777	sciellin
2834	chr15	49760241	49761090	0.94	0.0394737	transcription_start_site	+	49760841	49760841	-175	SCG3	NM_013243	secretogranin III
1389	chr11	61942106	61942555	1.29	0.0250272	transcription_start_site	+	61943098	61943098	-767	SCGB1A1	BC004481	secretoglobin, family 1A, member 1 (uteroglobin)
360	chr11	184560	184809	1.84	0.0097166	primary_transcript	+	183079	184573	858	SCGB1C1	NM_145651	secretoglobin, family 1C, member 1
35	chr11	61713585	61713934	2.48	0	transcription_start_site	+	61714263	61714263	-503	SCGB1D1	BC062693	secretoglobin, family 1D, member 1
1898	chr11	61823513	61824862	1.14	0.00125313	transcription_start_site	-	61823112	61823112	-1075	SCGB1D4	NM_206998	secretoglobin, family 1D, member 4
138	chr5	147236566	147237323	2.11	0	transcription_start_site	+	147238466	147238466	-1521	SCGB3A2	NM_054023	secretoglobin, family 3A, member 2
1905	chr6	25758507	25759060	1.14	0.0388134	transcription_start_site	+	25760407	25760407	-1623	SCGN	NM_006998	secretagogin, EF-hand calcium binding protein
244	chr7	12593672	12594121	1.95	0.0029105	transcription_start_site	+	12595672	12595672	-1775	SCIN	NM_033128	scinderin
2385	chr3	38810705	38811654	1.03	0.0254963	transcription_start_site	-	38810505	38810505	-674	SCN10A	NM_006514	sodium channel, voltage-gated, type X, alpha
1497	chr17	59405610	59405959	1.27	0.0250272	transcription_start_site	-	59404010	59404010	-1774	SCN4A	NM_000334	sodium channel, voltage-gated, type IV, alpha
378	chr17	68946008	68946457	1.81	0.00280414	transcription_start_site	-	68945808	68945808	-424	SDK2	NM_019064	sidekick homolog 2 (chicken)
413	chr12	112342698	112342947	1.79	0.0124654	transcription_start_site	+	112344598	112344598	-1775	SDSL	NM_138432	serine dehydratase-like
1122	chr22	29199117	29199566	1.38	0.0112136	transcription_start_site	-	29198017	29198017	-1324	SEC14L3	NM_174975	SEC14-like 3 (S. cerevisiae)
1836	chr1	167969603	167969957	1.17	0.0388134	transcription_start_site	-	167969803	167969803	23	SELE	NM_000450	selectin E (endothelial adhesion molecule 1)
635	chr2	96900635	96900994	1.61	0.0134264	transcription_start_site	-	96899435	96899435	-1379	SEMA4C	NM_017789	sema domain, immunoglobulin domain (Ig), transmembrane domain (TM) and short cytoplasmic domain, (semaphorin) 4C
472	chr3	124231432	124231781	1.73	0.00280414	transcription_start_site	-	124230142	124230142	-1464	SEMA5B	NM_018987	sema domain, seven thrombospondin repeats (type 1 and type 1-like), transmembrane domain (TM) and short cytoplasmic domain, (semaphorin) 5B
2000	chr1	149386228	149386977	1.12	0.0186112	transcription_start_site	-	149385728	149385728	-874	SEMA6C	NM_030913	sema domain, transmembrane domain (TM), and cytoplasmic domain, (semaphorin) 6C
1251	chr20	43269087	43269536	1.34	0.020184	transcription_start_site	+	43269093	43269093	218	SEMG1	BC055416	semenogelin I
647	chr22	40701641	40702090	1.6	0.00452565	transcription_start_site	+	40702941	40702941	-1075	SEPT3	NM_019106	septin 3
2727	chr14	93829814	93830763	0.97	0.0144825	transcription_start_site	-	93829361	93829361	-927	SERPINA10	BC022261	serpin peptidase inhibitor, clade A (alpha-1 antiproteinase, antitrypsin), member 10
477	chr14	94053834	94054790	1.72	0	transcription_start_site	-	94053934	94053934	-378	SERPINA12	NM_173850	serpin peptidase inhibitor, clade A (alpha-1 antiproteinase, antitrypsin), member 12
1521	chr14	94174714	94175263	1.25	0.00856056	transcription_start_site	+	94176814	94176814	-1825	SERPINA13	NM_207378	serpin peptidase inhibitor, clade A (alpha-1 antiproteinase, antitrypsin), member 13
1683	chr14	94148466	94148815	1.21	0.0250272	transcription_start_site	+	94148502	94148502	138	SERPINA3	BC034554	serpin peptidase inhibitor, clade A (alpha-1 antiproteinase, antitrypsin), member 3
537	chr14	94116563	94116912	1.67	0.00338346	transcription_start_site	+	94117563	94117563	-825	SERPINA5	NM_000624	serpin peptidase inhibitor, clade A (alpha-1 antiproteinase, antitrypsin), member 5
1855	chr14	93859641	93860390	1.16	0.00493421	transcription_start_site	-	93859441	93859441	-574	SERPINA6	NM_001756	serpin peptidase inhibitor, clade A (alpha-1 antiproteinase, antitrypsin), member 6
1726	chr18	59732824	59733476	1.19	0.0250272	transcription_start_site	+	59733724	59733724	-574	SERPINB10	NM_005024	serpin peptidase inhibitor, clade B (ovalbumin), member 10
2100	chr18	59526207	59527556	1.09	0	transcription_start_site	+	59528407	59528407	-1525	SERPINB11	NM_080475	serpin peptidase inhibitor, clade B (ovalbumin), member 11
469	chr18	59403479	59404328	1.73	0	transcription_start_site	+	59405579	59405579	-1675	SERPINB13	NM_012397	serpin peptidase inhibitor, clade B (ovalbumin), member 13
1041	chr18	59591523	59593382	1.41	0	transcription_start_site	+	59593623	59593623	-1170	SERPINB7	NM_003784	serpin peptidase inhibitor, clade B (ovalbumin), member 7
9	chr7	100554971	100555120	2.92	0.0263158	transcription_start_site	+	100557124	100557124	-2078	SERPINE1	BC010860	serpin peptidase inhibitor, clade E (nexin, plasminogen activator inhibitor type 1), member 1
681	chr11	57121202	57121851	1.59	0.0158323	transcription_start_site	+	57121602	57121602	-75	SERPING1	NM_000062	serpin peptidase inhibitor, clade G (C1 inhibitor), member 1, (angioedema, hereditary)
928	chr1	208470617	208471180	1.46	0.0112136	transcription_start_site	+	208472817	208472817	-1918	SERTAD4	BC012083	SERTA domain containing 4
742	chr17	24358889	24359238	1.56	0.00674764	transcription_start_site	-	24357289	24357289	-1774	SEZ6	NM_178860	seizure related 6 homolog (mouse)
772	chr7	37925402	37925864	1.54	0.0112136	transcription_start_site	-	37923042	37923042	-2591	SFRP4	BC032828	secreted frizzled-related protein 4
2278	chr10	81358563	81359912	1.05	0.00125313	transcription_start_site	+	81360663	81360663	-1425	SFTPA1	NM_005411	surfactant, pulmonary-associated protein A1
1545	chr10	81311201	81311950	1.24	0.00069252	transcription_start_site	-	81310101	81310101	-1474	SFTPA2	NM_006926	surfactant, pulmonary-associated protein A2
1445	chr8	22074312	22074761	1.28	0.020184	transcription_start_site	+	22075112	22075112	-575	SFTPC	NM_003018	surfactant, pulmonary-associated protein C
1124	chr5	155685344	155685893	1.38	0.0112136	transcription_start_site	+	155686344	155686344	-725	SGCD	NM_172244	sarcoglycan, delta (35kDa dystrophin-associated glycoprotein)
1788	chr2	222995465	222995921	1.18	0.0315271	transcription_start_site	+	222997014	222997014	-1321	SGPP2	AK096323	sphingosine-1-phosphate phosphotase 2
2126	chr6	80397218	80397567	1.09	0.0474958	transcription_start_site	+	80397718	80397718	-325	SH3BGRL2	NM_031469	SH3 domain binding glutamic acid-rich protein like 2
1615	chr2	235523724	235524073	1.23	0.0250272	transcription_start_site	+	235525355	235525355	-1456	SH3BP4	BC057396	SH3-domain binding protein 4
1703	chr4	152367022	152367483	1.2	0.0250272	transcription_start_site	-	152367022	152367022	-230	SH3D19	NM_001009555	SH3 domain protein D19
1895	chr5	148424780	148425029	1.15	0.0496348	transcription_start_site	-	148422880	148422880	-2024	SH3TC2	NM_024577	SH3 domain and tetratricopeptide repeats 2
1528	chr19	55912607	55912956	1.25	0.020184	transcription_start_site	-	55912007	55912007	-774	SHANK1	NM_016148	SH3 and multiple ankyrin repeat domains 1
1212	chr3	114733982	114734331	1.35	0.0142226	transcription_start_site	+	114734182	114734182	-25	SIDT1	NM_017699	SID1 transmembrane family, member 1
208	chr6	101017872	101018621	1.99	0	transcription_start_site	-	101018272	101018272	25	SIM1	NM_005068	single-minded homolog 1 (Drosophila)
1755	chr20	1821112	1821461	1.19	0.0388134	transcription_start_site	+	1822812	1822812	-1525	SIRPA	NM_001040022	signal-regulatory protein alpha
3787	chr20	1586902	1587551	0.8	0.0425282	transcription_start_site	-	1586402	1586402	-824	SIRPG	NM_018556	signal-regulatory protein gamma
1370	chr14	60043874	60044623	1.3	0.016933	transcription_start_site	+	60045774	60045774	-1525	SIX6	NM_007374	sine oculis homeobox homolog 6 (Drosophila)
145	chr1	158061424	158061773	2.1	0	transcription_start_site	+	158063224	158063224	-1625	SLAMF8	NM_020125	SLAM family member 8
1515	chr3	126415273	126415722	1.26	0.020184	transcription_start_site	-	126414273	126414273	-1224	SLC12A8	NM_024628	solute carrier family 12 (potassium/chloride transporters), member 8
423	chr17	23823107	23823456	1.76	0.00338346	transcription_start_site	+	23824790	23824790	-1508	SLC13A2	NM_003984	solute carrier family 13 (sodium-dependent dicarboxylate transporter), member 2
859	chr7	135064273	135065230	1.49	0.0142226	transcription_start_site	-	135063474	135063474	-1277	SLC13A4	BC030689	solute carrier family 13 (sodium/sulfate symporters), member 4
795	chr6	25939576	25940128	1.52	0.00674764	transcription_start_site	-	25938817	25938817	-1035	SLC17A1	BC101745	solute carrier family 17 (sodium phosphate), member 1
701	chr6	25861678	25862436	1.57	0	transcription_start_site	+	25862944	25862944	-887	SLC17A4	NM_005495	solute carrier family 17 (sodium phosphate), member 4
1872	chr10	50491359	50491908	1.15	0.0127958	primary_transcript	+	50488426	50490771	2035	SLC18A3	BC007765	solute carrier family 18 (vesicular acetylcholine), member 3
613	chr5	36642555	36642908	1.61	0.00452565	transcription_start_site	+	36642469	36642469	262	SLC1A3	BC054475	solute carrier family 1 (glial high affinity glutamate transporter), member 3
836	chr14	22892619	22893468	1.49	0.00247678	transcription_start_site	-	22891920	22891920	-1123	SLC22A17	NM_016609	solute carrier family 22 (organic cation transporter), member 17
288	chr6	160600149	160600798	1.9	0.00090226	transcription_start_site	-	160599953	160599953	-520	SLC22A2	BC030978	solute carrier family 22 (organic cation transporter), member 2
1818	chr15	46199580	46200137	1.17	0.0127958	transcription_start_site	+	46200460	46200460	-601	SLC24A5	AF348468	solute carrier family 24, member 5
444	chr7	107231273	107232322	1.74	0	transcription_start_site	-	107230906	107230906	-891	SLC26A3	BX640837	solute carrier family 26, member 3
549	chr1	204179011	204179360	1.66	0.00458913	transcription_start_site	-	204179211	204179211	25	SLC26A9	NM_052934	solute carrier family 26, member 9
1824	chr15	48260113	48260564	1.17	0.0315271	transcription_start_site	+	48261713	48261713	-1374	SLC27A2	NM_003645	solute carrier family 27 (fatty acid transporter), member 2
1252	chr20	44770285	44770634	1.34	0.020184	transcription_start_site	+	44771685	44771685	-1225	SLC2A10	NM_030777	solute carrier family 2 (facilitated glucose transporter), member 10
849	chr12	38786533	38786882	1.49	0.0112136	transcription_start_site	-	38786156	38786156	-551	SLC2A13	BC047507	solute carrier family 2 (facilitated glucose transporter), member 13
2034	chr17	7124132	7124581	1.12	0.0474958	transcription_start_site	+	7125832	7125832	-1475	SLC2A4	NM_001042	solute carrier family 2 (facilitated glucose transporter), member 4
510	chr20	36784848	36785397	1.69	0.00235664	transcription_start_site	+	36786518	36786518	-1395	SLC32A1	NM_080552	solute carrier family 32 (GABA vesicular transporter), member 1
84	chr5	176743060	176743409	2.25	0	transcription_start_site	+	176744050	176744050	-815	SLC34A1	BC053349	solute carrier family 34 (sodium phosphate), member 1
557	chr5	150708012	150709262	1.65	0	transcription_start_site	-	150707312	150707312	-1325	SLC36A2	NM_181776	solute carrier family 36 (proton/amino acid symporter), member 2
999	chr5	150665020	150665369	1.42	0.00889116	transcription_start_site	-	150663520	150663520	-1674	SLC36A3	NM_181774	solute carrier family 36 (proton/amino acid symporter), member 3
1141	chr7	139746230	139746884	1.38	0.020184	transcription_start_site	-	139744780	139744780	-1777	SLC37A3	NM_207113	solute carrier family 37 (glycerol-3-phosphate transporter), member 3
474	chr3	50215508	50215757	1.73	0.0097166	transcription_start_site	+	50217708	50217708	-2075	SLC38A3	NM_006841	solute carrier family 38, member 3
1613	chr2	190155258	190155916	1.23	0.0250272	transcription_start_site	-	190153858	190153858	-1729	SLC40A1	NM_014585	solute carrier family 40 (iron-regulated transporter), member 1
1170	chr1	75849659	75850208	1.37	0.016933	transcription_start_site	-	75849389	75849389	-544	SLC44A5	AK093170	solute carrier family 44, member 5
218	chr5	34020937	34021993	1.98	0	transcription_start_site	-	34020537	34020537	-928	SLC45A2	NM_001012509	solute carrier family 45, member 2
1844	chr17	39701993	39702442	1.17	0.0388134	transcription_start_site	-	39700993	39700993	-1224	SLC4A1	NM_000342	solute carrier family 4, anion exchanger, member 1 (erythrocyte membrane protein band 3, Diego blood group)
1431	chr2	162188791	162189540	1.28	0.020184	transcription_start_site	+	162189191	162189191	-25	SLC4A10	NM_022058	solute carrier family 4, sodium bicarbonate transporter-like, member 10
272	chr12	50103360	50103714	1.93	0.00191886	transcription_start_site	+	50104860	50104860	-1323	SLC4A8	NM_001039960	solute carrier family 4, sodium bicarbonate cotransporter, member 8
1294	chr22	30769458	30769707	1.33	0.0258891	transcription_start_site	+	30769258	30769258	324	SLC5A1	NM_000343	solute carrier family 5 (sodium/glucose cotransporter), member 1
785	chr16	31400039	31400388	1.53	0.00452565	transcription_start_site	+	31401939	31401939	-1725	SLC5A2	NM_003041	solute carrier family 5 (sodium/glucose cotransporter), member 2
983	chr22	30981018	30981968	1.42	0.00277008	transcription_start_site	-	30981318	30981318	-175	SLC5A4	NM_014227	solute carrier family 5 (low affinity glucose cotransporter), member 4
935	chr3	11007352	11007801	1.45	0.00889116	transcription_start_site	+	11009452	11009452	-1875	SLC6A1	NM_003042	solute carrier family 6 (neurotransmitter transporter, GABA), member 1
1891	chrX	115479617	115479866	1.15	0.0420646	transcription_start_site	+	115481817	115481817	-2075	SLC6A14	NM_007231	solute carrier family 6 (amino acid transporter), member 14
1847	chr3	45814666	45814915	1.17	0.0496348	transcription_start_site	-	45812966	45812966	-1824	SLC6A20	NM_022405	solute carrier family 6 (proline IMINO transporter), member 20
842	chr3	171788252	171788714	1.49	0.00674764	transcription_start_site	-	171786552	171786552	-1931	SLC7A14	NM_020949	solute carrier family 7 (cationic amino acid transporter, y+ system), member 14
1444	chr8	17444905	17445664	1.28	0.020184	transcription_start_site	+	17445205	17445205	79	SLC7A2	NM_001008539	solute carrier family 7 (cationic amino acid transporter, y+ system), member 2
3281	chr14	69616171	69617221	0.88	0.0207519	transcription_start_site	-	69616671	69616671	-25	SLC8A3	NM_182936	solute carrier family 8 (sodium-calcium exchanger), member 3
763	chr11	74539410	74540259	1.54	0.00146199	transcription_start_site	+	74539810	74539810	24	SLCO2B1	NM_007256	solute carrier organic anion transporter family, member 2B1
290	chr8	70911362	70911811	1.9	0.00090226	transcription_start_site	-	70909762	70909762	-1824	SLCO5A1	NM_030958	solute carrier organic anion transporter family, member 5A1
1180	chr17	30724733	30725186	1.37	0.016933	transcription_start_site	-	30724739	30724739	-220	SLFN11	BC052586	schlafen family member 11
1079	chr11	107087792	107089250	1.39	0.00080972	transcription_start_site	-	107087992	107087992	-529	SLN	NM_003063	sarcolipin
8	chr20	43316120	43316769	2.93	0.0263158	transcription_start_site	-	43316619	43316619	174	SLPI	BC020708	secretory leukocyte peptidase inhibitor
1807	chr7	150578182	150578531	1.18	0.0474958	transcription_start_site	-	150576682	150576682	-1674	SMARCD3	NM_001003801	SWI/SNF related, matrix associated, actin dependent regulator of chromatin, subfamily d, member 3
1140	chr7	128614948	128615297	1.38	0.020184	transcription_start_site	+	128615948	128615948	-825	SMO	BC009989	smoothened homolog (Drosophila)
2316	chr20	4099956	4100513	1.04	0.031579	transcription_start_site	+	4100356	4100356	-121	SMOX	AK000753	spermine oxidase
3430	chr8	49997241	49998504	0.85	0.0230602	transcription_start_site	-	49996541	49996541	-1331	SNAI2	NM_003068	snail homolog 2 (Drosophila)
4180	chr4	90975554	90976503	0.74	0.0184211	transcription_start_site	-	90975854	90975854	-174	SNCA	NM_007308	synuclein, alpha (non A4 component of amyloid precursor)
3177	chr12	51776702	51777351	0.89	0.0230602	transcription_start_site	+	51778832	51778832	-1805	SOAT2	NM_003578	sterol O-acyltransferase 2
1690	chr4	187115739	187116492	1.2	0.00313283	transcription_start_site	-	187114516	187114516	-1599	SORBS2	NM_021069	sorbin and SH3 domain containing 2
1134	chr7	16471799	16472148	1.38	0.020184	transcription_start_site	-	16471999	16471999	25	SOSTDC1	NM_015464	sclerostin domain containing 1
230	chr3	182911621	182912070	1.96	0.00040486	transcription_start_site	+	182912415	182912415	-569	SOX2	NM_003106	SRY (sex determining region Y)-box 2
1896	chr6	21700550	21702199	1.14	0	transcription_start_site	+	21701950	21701950	-575	SOX4	NM_003107	SRY (sex determining region Y)-box 4
971	chr12	24608553	24608808	1.44	0.0258891	transcription_start_site	-	24606650	24606650	-2030	SOX5	BC060773	SRY (sex determining region Y)-box 5
1551	chr11	16380868	16381327	1.24	0.0127958	transcription_start_site	-	16380985	16380985	-112	SOX6	BC047064	SRY (sex determining region Y)-box 6
542	chr17	43287839	43288388	1.66	0.00235664	transcription_start_site	-	43288138	43288138	24	SP6	BC103951	Sp6 transcription factor
1752	chr12	52016504	52016953	1.19	0.0388134	transcription_start_site	-	52015804	52015804	-924	SP7	NM_152860	Sp7 transcription factor
424	chr17	28341794	28342243	1.76	0.00338346	transcription_start_site	+	28342994	28342994	-975	SPACA3	NM_173847	sperm acrosome associated 3
66	chr8	7308602	7309051	2.33	0	transcription_start_site	-	7308602	7308602	-224	SPAG11	NM_058200	sperm associated antigen 11
1931	chr20	31057801	31058250	1.14	0.0474958	transcription_start_site	-	31055900	31055900	-2125	SPAG4L	BC026118	sperm associated antigen 4-like
3782	chrX	140500002	140500751	0.8	0.0230602	transcription_start_site	-	140500502	140500502	125	SPANXA1	NM_013453	sperm protein associated with the nucleus, X-linked, family member A1
3782	chrX	140500002	140500751	0.8	0.0230602	transcription_start_site	-	140500526	140500526	149	SPANXA2	NM_145662	SPANX family, member A2
1877	chrX	139912422	139912880	1.15	0.0250272	transcription_start_site	+	139912427	139912427	224	SPANXB1	BC034472	SPANX family, member B1
1557	chrX	139924427	139924885	1.24	0.016933	transcription_start_site	+	139924426	139924426	230	SPANXB2	NM_145664	SPANX family, member B2
3782	chrX	140500002	140500751	0.8	0.0230602	primary_transcript	-	140499474	140500736	-271	SPANXE	BC062672	SPANX family, member E
1889	chrX	52843366	52843624	1.15	0.0420646	transcription_start_site	-	52843866	52843866	371	SPANX-N5	NM_001009616	SPANX family, member N5
747	chr5	151048110	151048359	1.56	0.0134264	transcription_start_site	-	151046710	151046710	-1524	SPARC	BC072457	secreted protein, acidic, cysteine-rich (osteonectin)
1923	chr11	133221304	133221657	1.14	0.0474958	transcription_start_site	-	133220606	133220606	-874	SPATA19	BC058039	spermatogenesis associated 19
1023	chr17	45977660	45978114	1.42	0.0142226	transcription_start_site	+	45979543	45979543	-1656	SPATA20	BC111029	spermatogenesis associated 20
2096	chr5	95045471	95046029	1.1	0.0388134	transcription_start_site	-	95044470	95044470	-1280	SPATA9	BC032832	spermatogenesis associated 9
1611	chr2	169456790	169457151	1.23	0.0250272	transcription_start_site	-	169455190	169455190	-1780	SPBC25	BC022255	spindle pole body component 25 homolog (S. cerevisiae)
1179	chr17	19998693	19999047	1.37	0.016933	transcription_start_site	+	19999993	19999993	-1123	SPECC1	NM_001033554	spectrin domain with coiled-coils 1
1075	chr13	45174146	45174595	1.4	0.0112136	transcription_start_site	+	45174446	45174446	-75	SPERT	NM_152719	spermatid associated
1094	chr12	100392587	100393147	1.39	0.016933	transcription_start_site	+	100394787	100394787	-1920	SPIC	BC032317	Spi-C transcription factor (Spi-1/PU.1 related)
998	chr5	147192853	147193302	1.42	0.00889116	transcription_start_site	-	147191453	147191453	-1624	SPINK1	NM_003122	serine peptidase inhibitor, Kazal type 1
127	chr20	43608930	43609279	2.14	0	transcription_start_site	-	43609437	43609437	332	SPINLW1	BC053369	serine peptidase inhibitor-like, with Kunitz and WAP domains 1 (eppin)
1113	chr5	136864294	136864843	1.38	0.00379327	transcription_start_site	-	136862894	136862894	-1674	SPOCK1	NM_004598	sparc/osteonectin, cwcv and kazal-like domains proteoglycan (testican) 1
844	chr11	13939413	13939773	1.49	0.0112136	transcription_start_site	+	13940813	13940813	-1220	SPON1	NM_006108	spondin 1, extracellular matrix protein
286	chr1	151221280	151223129	1.9	0	transcription_start_site	+	151223180	151223180	-975	SPRR1A	NM_005987	small proline-rich protein 1A
2021	chr1	151298212	151298661	1.12	0.0474958	transcription_start_site	-	151296612	151296612	-1824	SPRR2A	NM_005988	small proline-rich protein 2A
1995	chr1	151281628	151282277	1.12	0.00862069	transcription_start_site	-	151281028	151281028	-924	SPRR2D	NM_006945	small proline-rich protein 2D
2022	chr1	151335225	151335574	1.12	0.0474958	transcription_start_site	-	151333625	151333625	-1774	SPRR2E	NM_001024209	small proline-rich protein 2E
1152	chr1	151389567	151391221	1.37	0	transcription_start_site	-	151389967	151389967	-427	SPRR2G	NM_001014291	small proline-rich protein 2G
1088	chr11	55409031	55409480	1.39	0.016933	transcription_start_site	+	55410031	55410031	-775	SPRYD5	NM_032681	SPRY domain containing 5
1209	chr14	64360819	64361468	1.35	0.0142226	transcription_start_site	-	64359619	64359619	-1524	SPTB	NM_000347	spectrin, beta, erythrocytic (includes spherocytosis, clinical type I)
1607	chr2	54637734	54638083	1.23	0.0250272	transcription_start_site	+	54639034	54639034	-1125	SPTBN1	NM_178313	spectrin, beta, non-erythrocytic 1
158	chr5	79651400	79651749	2.07	0	transcription_start_site	+	79651598	79651598	-23	SPZ1	NM_032567	spermatogenic leucine zipper 1
64	chr3	188871095	188871752	2.33	0	transcription_start_site	-	188870895	188870895	-528	SST	NM_001048	somatostatin
3280	chr17	68671254	68672503	0.88	0.0117832	transcription_start_site	+	68672754	68672754	-875	SSTR2	NM_001050	somatostatin receptor 2
1756	chr20	22962120	22962569	1.19	0.0388134	transcription_start_site	+	22964120	22964120	-1775	SSTR4	NM_001052	somatostatin receptor 4
2281	chr16	1066669	1067118	1.05	0.0388134	transcription_start_site	+	1068869	1068869	-1975	SSTR5	NM_001053	somatostatin receptor 5
1546	chr11	129533632	129534581	1.24	0.00493421	transcription_start_site	+	129534932	129534932	-825	ST14	NM_021978	suppression of tumorigenicity 14 (colon carcinoma)
3424	chr15	90813710	90814959	0.85	0.0109649	primary_transcript	+	90738143	90812962	38782	ST8SIA2	NM_006011	ST8 alpha-N-acetyl-neuraminide alpha-2,8-sialyltransferase 2
2947	chr13	32757392	32758243	0.93	0.0172249	transcription_start_site	-	32757892	32757892	74	STARD13	NM_178006	START domain containing 13
2298	chr11	8572879	8573937	1.04	0.0144825	transcription_start_site	-	8572079	8572079	-1329	STK33	NM_030906	serine/threonine kinase 33
607	chr8	27171320	27171869	1.61	0.00235664	transcription_start_site	-	27171820	27171820	225	STMN4	NM_030795	stathmin-like 4
191	chr2	48661466	48661715	2.03	0.00607287	transcription_start_site	+	48661266	48661266	324	STON1	NM_006873	stonin 1
1862	chr14	80935980	80936529	1.16	0.0315271	transcription_start_site	-	80934680	80934680	-1574	STON2	NM_033104	stonin 2
1301	chr15	41697790	41698845	1.32	0	transcription_start_site	-	41698290	41698290	-27	STRC	NM_153700	stereocilin
1239	chr11	122030739	122031088	1.34	0.020184	transcription_start_site	+	122031639	122031639	-725	STS-1	NM_032873	Cbl-interacting protein Sts-1
1207	chr16	30929876	30930225	1.35	0.00889116	transcription_start_site	-	30929276	30929276	-774	STX1B2	NM_052874	syntaxin 1B2
501	chr2	108270974	108271723	1.7	0.00194932	transcription_start_site	+	108271526	108271526	-177	SULT1C1	NM_001056	sulfotransferase family, cytosolic, 1C, member 1
295	chr7	48035841	48036296	1.9	0.00280414	transcription_start_site	-	48035241	48035241	-827	SUNC1	NM_152782	Sad1 and UNC84 domain containing 1
2289	chr10	135223188	135223639	1.05	0.0474958	transcription_start_site	-	135223588	135223588	174	SYCE1	NM_201564	synaptonemal complex central element protein 1
10	chr19	51060160	51060309	2.91	0	transcription_start_site	-	51058230	51058230	-2004	SYMPK	BC030214	symplekin
470	chr3	12019065	12019821	1.73	0.00280414	transcription_start_site	+	12020864	12020864	-1421	SYN2	NM_003178	synapsin II
1900	chr6	158321206	158322055	1.14	0.014632	transcription_start_site	+	158322906	158322906	-1275	SYNJ2	NM_003898	synaptojanin 2
892	chr5	149999932	150000781	1.47	0.00247678	transcription_start_site	+	150000432	150000432	-75	SYNPO	NM_007286	synaptopodin
2952	chr3	63402163	63402813	0.93	0.0394737	transcription_start_site	+	63404043	63404043	-1555	SYNPR	BC022518	synaptoporin
863	chr11	66545666	66545915	1.49	0.0222796	transcription_start_site	+	66547466	66547466	-1675	SYT12	NM_177963	synaptotagmin XII
2299	chr11	45265383	45266132	1.04	0.0144825	transcription_start_site	-	45264383	45264383	-1374	SYT13	NM_020826	synaptotagmin XIII
274	chr10	46391913	46392662	1.93	0.00637959	transcription_start_site	-	46391406	46391406	-881	SYT15	AK127436	synaptotagmin XV
1060	chr1	200947468	200947921	1.41	0.0142226	transcription_start_site	-	200946168	200946168	-1526	SYT2	NM_177402	synaptotagmin II
4	chr19	55832614	55832863	3.14	0	transcription_start_site	-	55833114	55833114	375	SYT3	NM_032298	synaptotagmin III
3175	chr11	1811981	1812630	0.89	0.0230602	transcription_start_site	+	1812281	1812281	24	SYT8	NM_138567	synaptotagmin VIII
848	chr12	11232413	11232971	1.49	0.0112136	transcription_start_site	-	11230810	11230810	-1882	T2R55	NM_181429	taste receptor T2R55
1633	chr6	132933353	132933602	1.23	0.0420646	primary_transcript	+	132933153	132934189	-193	TAAR6	BC069157	trace amine associated receptor 6
1738	chr6	132915624	132915973	1.19	0.0315271	primary_transcript	+	132915524	132916551	-239	TAAR8	BC069166	trace amine associated receptor 8
900	chr6	132899419	132899776	1.47	0.00889116	transcription_start_site	+	132901119	132901119	-1521	TAAR9	NM_175057	trace amine associated receptor 9
3284	chr17	45280478	45281231	0.88	0.0230602	transcription_start_site	-	45280378	45280378	-476	TAC4	AY471574	tachykinin 4 (hemokinin)
1416	chrX	77282535	77282984	1.28	0.00417711	transcription_start_site	-	77281835	77281835	-924	TAF9B	NM_015975	TAF9B RNA polymerase II, TATA box binding protein (TBP)-associated factor, 31kDa
736	chr1	47468571	47468920	1.56	0.00674764	transcription_start_site	-	47468030	47468030	-715	TAL1	NM_003189	T-cell acute lymphocytic leukemia 1
1316	chr15	100083268	100083617	1.32	0.016933	transcription_start_site	-	100082168	100082168	-1274	TARSL2	NM_152334	threonyl-tRNA synthetase-like 2
839	chr7	142848467	142849617	1.49	0.00417711	transcription_start_site	+	142850667	142850667	-1625	TAS2R60	BC100938	taste receptor, type 2, member 60
684	chr12	10853534	10853787	1.59	0.0158323	transcription_start_site	-	10850846	10850846	-2814	TAS2R8	NM_023918	taste receptor, type 2, member 8
684	chr12	10853534	10853787	1.59	0.0158323	primary_transcript	-	10852960	10854034	-163	TAS2R9	BC095519	taste receptor, type 2, member 9
72	chr15	71952220	71952573	2.3	0	transcription_start_site	+	71953020	71953020	-623	TBC1D21	BC033516	TBC1 domain family, member 21
541	chr17	31616372	31617135	1.66	0.00235664	transcription_start_site	-	31616096	31616096	-657	TBC1D3	BC078140	TBC1 domain family, member 3
541	chr17	31616372	31617135	1.66	0.00235664	transcription_start_site	-	31616140	31616140	-613	TBC1D3B	BC075809	TBC1 domain family, member 3B
541	chr17	31616372	31617135	1.66	0.00235664	transcription_start_site	-	31616095	31616095	-658	TBC1D3C	BC071680	TBC1 domain family, member 3C
591	chr7	35259267	35259516	1.64	0.0158323	transcription_start_site	-	35259767	35259767	375	TBX20	NM_020417	T-box 20
744	chr17	33180786	33181135	1.56	0.00674764	transcription_start_site	-	33179182	33179182	-1778	TCF2	NM_006481	transcription factor 2, hepatic%3B LF-B3%3B variant hepatic nuclear factor
1010	chr6	134250369	134250718	1.42	0.0112136	transcription_start_site	+	134251969	134251969	-1425	TCF21	NM_198392	transcription factor 21
1649	chr1	150328164	150328921	1.22	0.0315271	transcription_start_site	-	150328164	150328164	-378	TCHHL1	NM_001008536	trichohyalin-like 1
178	chr6	167503970	167504419	2.04	0	transcription_start_site	+	167504150	167504150	44	TCP10	BC068592	t-complex 10 (mouse)
45	chr21	32881187	32881436	2.42	0	transcription_start_site	-	32879708	32879708	-1603	TCP10L	BC033855	t-complex 10 (mouse)-like
178	chr6	167503970	167504419	2.04	0	transcription_start_site	+	167504070	167504070	124	TCP10L2	NM_001013683	t-complex 10-like 2 (mouse)
2074	chr19	54556980	54557329	1.11	0.0388134	transcription_start_site	-	54557476	54557476	321	TEAD2	BC051301	TEA domain family member 2
1438	chr6	35574267	35574616	1.28	0.020184	transcription_start_site	-	35572763	35572763	-1678	TEAD3	NM_003214	TEA domain family member 3
2573	chr11	120478290	120479042	0.99	0.0172249	transcription_start_site	+	120478584	120478584	82	TECTA	NM_005422	tectorin alpha
1331	chr17	6676284	6676734	1.32	0.020184	transcription_start_site	-	6675784	6675784	-725	TEKT1	BC014599	tektin 1
1332	chr17	15187424	15187781	1.32	0.020184	transcription_start_site	-	15185646	15185646	-1956	TEKT3	BC031688	tektin 3
1644	chr16	56563897	56564246	1.22	0.016933	transcription_start_site	+	56567839	56567839	-3767	TEPP	NM_199456	testis/prostate/placenta-expressed protein, isoform 2
1230	chr19	48583502	48583856	1.34	0.0142226	transcription_start_site	+	48584602	48584602	-923	TEX101	NM_031451	testis expressed sequence 101
622	chr8	30825675	30826139	1.61	0.00458913	transcription_start_site	-	30826075	30826075	168	TEX15	NM_031271	testis expressed sequence 15
2534	chr6	50893371	50894425	1	0.0144825	transcription_start_site	+	50894541	50894541	-643	TFAP2B	NM_003221	transcription factor AP-2 beta (activating enhancer binding protein 2 beta)
485	chr6	50787315	50787664	1.71	0.00338346	transcription_start_site	+	50789215	50789215	-1725	TFAP2D	NM_172238	transcription factor AP-2 delta (activating enhancer binding protein 2 delta)
3282	chr1	35809357	35810206	0.88	0.0230602	transcription_start_site	+	35811557	35811557	-1775	TFAP2E	BC041175	transcription factor AP-2 epsilon (activating enhancer binding protein 2 epsilon)
783	chr21	42644979	42645528	1.53	0.00277008	transcription_start_site	-	42644176	42644176	-1077	TFF2	NM_005423	trefoil factor 2 (spasmolytic protein 1)
873	chr21	42608375	42608924	1.48	0.00379327	transcription_start_site	-	42608588	42608588	-61	TFF3	BC017859	trefoil factor 3 (intestinal)
1799	chr7	93358901	93359554	1.18	0.0474958	transcription_start_site	-	93358001	93358001	-1226	TFPI2	NM_006528	tissue factor pathway inhibitor 2
1310	chr1	216586190	216586839	1.32	0.00856056	transcription_start_site	+	216586512	216586512	2	TGFB2	BC096236	transforming growth factor, beta 2
432	chr5	135390496	135391345	1.75	0	transcription_start_site	+	135392578	135392578	-1657	TGFBI	BC026352	transforming growth factor, beta-induced, 68kDa
1380	chr20	36227014	36227863	1.29	0.0105263	transcription_start_site	-	36227114	36227114	-324	TGM2	NM_004613	transglutaminase 2 (C polypeptide, protein-glutamine-gamma-glutamyltransferase)
1511	chr3	44890130	44890479	1.26	0.020184	transcription_start_site	+	44891106	44891106	-801	TGM4	BC007003	transglutaminase 4 (prostate)
507	chr15	41347247	41348496	1.69	0	transcription_start_site	-	41346347	41346347	-1524	TGM5	NM_004245	transglutaminase 5
1315	chr15	41381345	41381694	1.32	0.016933	transcription_start_site	-	41381745	41381745	225	TGM7	NM_052955	transglutaminase 7
1567	chr11	2151001	2151350	1.24	0.0315271	transcription_start_site	-	2149683	2149683	-1492	TH	BC104967	tyrosine hydroxylase
3425	chr15	37658371	37659028	0.85	0.0230602	transcription_start_site	+	37660571	37660571	-1871	THBS1	NM_003246	thrombospondin 1
1677	chr3	185578926	185579475	1.21	0.0105263	transcription_start_site	-	185578626	185578626	-574	THPO	NM_199228	thrombopoietin (myeloproliferative leukemia virus oncogene ligand, megakaryocyte growth and development factor)
374	chr17	35471888	35472237	1.81	0.00280414	transcription_start_site	+	35472588	35472588	-525	THRA	BC035137	thyroid hormone receptor, alpha (erythroblastic leukemia viral (v-erb-a) oncogene homolog, avian)
2216	chr14	77036312	77036771	1.07	0.0474958	transcription_start_site	-	77034912	77034912	-1629	THSD3	BC101019	thrombospondin, type I, domain containing 3
553	chr6	54279061	54279312	1.66	0.0114943	transcription_start_site	+	54281161	54281161	-1974	TINAG	BC070278	tubulointerstitial nephritis antigen
2075	chr19	54620110	54620459	1.11	0.0388134	transcription_start_site	-	54618510	54618510	-1774	TIP39	NM_178449	tuberoinfundibular 39 residue protein precursor
708	chr4	154824190	154824539	1.57	0.00458913	transcription_start_site	+	154824890	154824890	-525	TLR2	NM_003264	toll-like receptor 2
2272	chr5	170667192	170667641	1.06	0.0474958	transcription_start_site	+	170668892	170668892	-1475	TLX3	BC017291	T-cell leukemia homeobox 3
2013	chr3	150577958	150578409	1.12	0.0388134	transcription_start_site	-	150578219	150578219	35	TM4SF1	BC034145	transmembrane 4 L six family member 1
1461	chr2	227953364	227953617	1.28	0.0364548	transcription_start_site	-	227952264	227952264	-1226	TM4SF20	NM_024795	transmembrane 4 L six family member 20
1828	chr3	150674823	150675275	1.17	0.0315271	transcription_start_site	+	150675123	150675123	-74	TM4SF4	NM_004617	transmembrane 4 L six family member 4
1639	chr1	203461613	203463462	1.22	0.00493421	transcription_start_site	+	203463660	203463660	-1122	TMCC2	AB007950	transmembrane and coiled-coil domain family 2
932	chr1	20000743	20000995	1.46	0.0222796	transcription_start_site	-	19998997	19998997	-1872	TMCO4	NM_181719	transmembrane and coiled-coil domains 4
2181	chr15	36013348	36013997	1.08	0.0474958	transcription_start_site	+	36014118	36014118	-445	TMCO5	AK093126	transmembrane and coiled-coil domains 5
719	chr2	192769189	192769838	1.56	0	transcription_start_site	-	192767889	192767889	-1624	TMEFF2	NM_016192	transmembrane protein with EGF-like and two follistatin-like domains 2
982	chr10	98109149	98110298	1.42	0.00277008	transcription_start_site	-	98109082	98109082	-641	TMEM10	NM_001040103	transmembrane protein 10
1503	chr17	76920569	76920818	1.27	0.0420646	transcription_start_site	-	76919069	76919069	-1624	TMEM105	NM_178520	transmembrane protein 105
1578	chr12	107515413	107515762	1.24	0.0315271	transcription_start_site	-	107515913	107515913	325	TMEM119	NM_181724	transmembrane protein 119
1054	chr1	43508393	43508842	1.41	0.0142226	transcription_start_site	+	43508993	43508993	-375	TMEM125	NM_144626	transmembrane protein 125
449	chr11	119699225	119699781	1.74	0.00452565	transcription_start_site	+	119701047	119701047	-1544	TMEM136	AK128040	transmembrane protein 136
1963	chr16	83873464	83873924	1.13	0.0250272	transcription_start_site	+	83874064	83874064	-370	TMEM148	NM_153238	transmembrane protein 148
581	chr12	5925459	5926008	1.64	0.00565256	transcription_start_site	-	5925659	5925659	-74	TMEM16B	NM_020373	transmembrane protein 16B
1320	chr9	73574628	73575082	1.32	0.016933	transcription_start_site	-	73573228	73573228	-1627	TMEM2	NM_013390	transmembrane protein 2
1920	chr11	117905233	117905582	1.14	0.0474958	transcription_start_site	+	117907113	117907113	-1705	TMEM25	AK075437	transmembrane protein 25
3045	chr10	62884514	62885063	0.92	0.0394737	transcription_start_site	-	62883214	62883214	-1574	TMEM26	NM_178505	transmembrane protein 26
530	chr3	101693184	101693533	1.68	0.00338346	transcription_start_site	+	101694152	101694152	-793	TMEM45A	NM_018004	transmembrane protein 45A
2019	chr1	95353871	95354220	1.12	0.0474958	transcription_start_site	+	95355571	95355571	-1525	TMEM56	NM_152487	transmembrane protein 56
235	chr1	200122954	200123904	1.95	0	transcription_start_site	+	200124439	200124439	-1010	TMEM58	BC111855	transmembrane protein 58
1031	chr8	125456014	125456263	1.42	0.0222796	transcription_start_site	-	125454114	125454114	-2024	TMEM65	NM_194291	transmembrane protein 65
551	chr17	45704931	45705580	1.66	0.00458913	transcription_start_site	+	45706831	45706831	-1575	TMEM92	NM_153229	transmembrane protein 92
405	chr11	117304802	117305351	1.79	0.00338346	transcription_start_site	-	117305302	117305302	225	TMPRSS13	NM_032046	transmembrane protease, serine 13
1133	chr21	42690869	42691418	1.38	0.016933	transcription_start_site	-	42690024	42690024	-1119	TMPRSS3	AY633572	transmembrane protease, serine 3
457	chr22	35830239	35830588	1.74	0.00779727	transcription_start_site	-	35829642	35829642	-771	TMPRSS6	BC039082	transmembrane protease, serine 6
1989	chr13	23042025	23043187	1.12	0	transcription_start_site	+	23042722	23042722	-116	TNFRSF19	BC047321	tumor necrosis factor receptor superfamily, member 19
2457	chrX	99724985	99725341	1.02	0.0474958	transcription_start_site	+	99726485	99726485	-1322	TNMD	NM_022144	tenomodulin
2206	chr1	173301816	173302668	1.07	0.0105263	transcription_start_site	+	173303616	173303616	-1374	TNN	NM_022093	tenascin N
1589	chr20	43890760	43891009	1.24	0.0496348	transcription_start_site	-	43889360	43889360	-1524	TNNC2	NM_003279	troponin C type 2 (fast)
3175	chr11	1811981	1812630	0.89	0.0230602	transcription_start_site	+	1817294	1817294	-4988	TNNI2	BC032148	troponin I type 2 (skeletal, fast)
799	chr19	60353286	60353535	1.52	0.0147565	transcription_start_site	-	60352386	60352386	-1024	TNNT1	BC107798	troponin T type 1 (skeletal, slow)
987	chr2	217432527	217433276	1.42	0.00379327	transcription_start_site	-	217433027	217433027	125	TNP1	NM_003284	transition protein 1 (during histone to protamine replacement)
2282	chr16	11271261	11271610	1.05	0.0388134	transcription_start_site	-	11270661	11270661	-774	TNP2	NM_005425	transition protein 2 (during histone to protamine replacement)
2020	chr1	149956314	149956665	1.12	0.0474958	transcription_start_site	-	149955914	149955914	-575	TNRC4	NM_007185	trinucleotide repeat containing 4
184	chr2	218518706	218519155	2.03	0	transcription_start_site	-	218517006	218517006	-1924	TNS1	NM_022648	tensin 1
170	chr17	35912441	35912890	2.05	0.00040486	transcription_start_site	-	35911375	35911375	-1290	TNS4	AF370421	tensin 4
1664	chr16	26985463	26985712	1.22	0.0316308	transcription_start_site	+	26985528	26985528	59	TNT	NM_182831	TNT protein
1147	chr8	144489826	144490075	1.38	0.0258891	transcription_start_site	-	144488425	144488425	-1525	TOP1MT	NM_052963	topoisomerase (DNA) I, mitochondrial
461	chr20	32753608	32753857	1.74	0.0114943	transcription_start_site	+	32755808	32755808	-2075	TP53INP2	NM_021202	tumor protein p53 inducible nuclear protein 2
1781	chr16	32170943	32171492	1.18	0.020184	transcription_start_site	+	32172143	32172143	-925	TP53TG3	NM_015369	TP53TG3 protein
2127	chr6	83129157	83129506	1.09	0.0474958	transcription_start_site	+	83130257	83130257	-925	TPBG	BC037161	trophoblast glycoprotein
1343	chr1	152433101	152433350	1.32	0.0364548	transcription_start_site	-	152431204	152431204	-2021	TPM3	BC008425	tropomyosin 3
503	chr2	1395841	1396190	1.7	0.00338346	transcription_start_site	+	1396241	1396241	-225	TPO	NM_175721	thyroid peroxidase
1213	chr3	127811188	127811637	1.35	0.0142226	transcription_start_site	-	127810088	127810088	-1324	TR2IT1	NM_001039783	thioredoxin reductase 2 intronic transcript 1
1736	chr6	41238392	41238741	1.19	0.0315271	transcription_start_site	-	41238819	41238819	252	TREM2	BC032362	triggering receptor expressed on myeloid cells 2
484	chr6	41303039	41303493	1.71	0.00338346	transcription_start_site	+	41304039	41304039	-773	TREML4	NM_198153	triggering receptor expressed on myeloid cells-like 4
38	chr19	63745647	63745996	2.44	0	transcription_start_site	+	63747647	63747647	-1825	TRIM28	NM_005762	tripartite motif-containing 28
1394	chr11	119514573	119515222	1.29	0.0250272	transcription_start_site	-	119514073	119514073	-824	TRIM29	NM_012101	tripartite motif-containing 29
709	chr6	30189346	30189703	1.57	0.00565256	transcription_start_site	-	30188846	30188846	-678	TRIM31	NM_052816	tripartite motif-containing 31
347	chr2	95620592	95621541	1.84	0	transcription_start_site	+	95621492	95621492	-425	TRIM43	BC015353	tripartite motif-containing 43
1543	chr11	89181091	89182340	1.24	0	transcription_start_site	-	89181391	89181391	-324	TRIM49	NM_020358	tripartite motif-containing 49
1604	chr7	72381421	72382170	1.23	0.014632	transcription_start_site	-	72380021	72380021	-1774	TRIM50	AY081949	tripartite motif-containing 50
1169	chr1	33420854	33421403	1.37	0.016933	transcription_start_site	-	33419854	33419854	-1274	TRIM62	NM_018207	tripartite motif-containing 62
1426	chr7	74860838	74861787	1.28	0.0127958	transcription_start_site	+	74862566	74862566	-1253	TRIM73	BC033812	tripartite motif-containing 73
1770	chr7	72079023	72080072	1.18	0.00125313	transcription_start_site	-	72077933	72077933	-1614	TRIM74	NM_198853	tripartite motif-containing 74
914	chr9	72926434	72927591	1.46	0.00277008	transcription_start_site	-	72926334	72926334	-678	TRPM3	AJ505026	transient receptor potential cation channel, subfamily M, member 3
520	chr7	142345520	142346269	1.69	0.00565256	transcription_start_site	-	142341027	142341027	-4867	TRPV5	NM_019841	transient receptor potential cation channel, subfamily V, member 5
[truncated: 120 more rows]
