# Supplementary material for: Genome-Wide DNA Methylation Maps in Follicular Lymphoma Cells Determined by Methylation-Enriched Bisulfite Sequencing
Source: PLoS One. 2010 Sep 29;5(9):e13020. doi: 10.1371/journal.pone.0013020 (PMC2947499; doi:10.1371/journal.pone.0013020)
Supplement: Table S5 — List of SUZ12 target genes in RL cells (0.17 MB XLS) [file pone.0013020.s016.xls]

## Sheet: Sheet1
Supplemental Table 4. List of Suz12 target genes in RL cell line
PEAK_ID	CHROMOSOME	PEAK_START	PEAK_END	PEAK_SCORE	PEAK_FDR	FEATURE_TRACK	FEATURE_STRAND	FEATURE_START	FEATURE_END	FEATURE_TO_PEAK_DISTANCE	Name	accession	description
44	chr3	153012350	153013899	1.47	0	transcription_start_site	+	153014550	153014550	-1425	AADAC	NM_001086	arylacetamide deacetylase (esterase)
602	chr2	27198860	27199409	0.98	0.0378058	transcription_start_site	+	27200160	27200160	-1025	ABHD1	NM_032604	abhydrolase domain containing 1
49	chr17	28644619	28645168	1.46	0.00210526	transcription_start_site	-	28644119	28644119	-774	ACCN1	NM_183377	amiloride-sensitive cation channel 1, neuronal (degenerin)
397	chr11	129822178	129822434	1.08	0.042885	transcription_start_site	+	129824078	129824078	-1772	ADAMTS15	NM_139055	ADAM metallopeptidase with thrombospondin type 1 motif, 15
97	chr12	47465021	47465284	1.34	0.00631579	transcription_start_site	-	47464179	47464179	-973	ADCY6	NM_015270	adenylate cyclase 6
381	chr1	242683936	242684185	1.09	0.042885	transcription_start_site	-	242682036	242682036	-2024	ADSS	NM_001126	adenylosuccinate synthase
79	chr14	104257826	104258275	1.39	0.00131579	transcription_start_site	+	104261578	104261578	-3527	ADSSL1	BC047904	adenylosuccinate synthase like 1
21	chr11	62072111	62072360	1.58	0.0350877	transcription_start_site	-	62070908	62070908	-1327	AHNAK	NM_024060	AHNAK nucleoprotein (desmoyokin)
48	chr5	355790	356139	1.47	0.00210526	transcription_start_site	+	357290	357290	-1325	AHRR	NM_020731	aryl-hydrocarbon receptor repressor
484	chr11	111248819	111249574	1.04	0.0184211	transcription_start_site	-	111247515	111247515	-1681	ALG9	NM_024740	asparagine-linked glycosylation 9 homolog (S. cerevisiae, alpha- 1,2-mannosyltransferase)
7	chr5	34020937	34022396	1.72	0	primary_transcript	-	34023035	34043893	11797	AMACR	BC009471	alpha-methylacyl-CoA racemase
440	chr14	20225371	20225822	1.05	0.0403867	transcription_start_site	+	20226775	20226775	-1178	ANG	BC062698	angiogenin, ribonuclease, RNase A family, 5
270	chr9	42356098	42356354	1.15	0.0301858	transcription_start_site	+	42358298	42358298	-2072	ANKRD20A2	NM_001012421	ankyrin repeat domain 20 family, member A2
231	chr4	125851982	125852335	1.18	0.0119416	transcription_start_site	-	125851382	125851382	-776	ANKRD50	NM_020337	ankyrin repeat domain 50
405	chr7	117651294	117651851	1.06	0.0184211	transcription_start_site	+	117652186	117652186	-613	ANKRD7	BC032799	ankyrin repeat domain 7
121	chr15	88152038	88152387	1.3	0.00461681	transcription_start_site	-	88150938	88150938	-1274	ANPEP	NM_001150	alanyl (membrane) aminopeptidase (aminopeptidase N, aminopeptidase M, microsomal aminopeptidase, CD13, p150)
145	chr15	81176589	81176938	1.26	0.00761773	transcription_start_site	-	81175689	81175689	-1074	AP3B2	NM_004644	adaptor-related protein complex 3, beta 2 subunit
203	chr17	61656392	61656941	1.21	0.0109649	transcription_start_site	-	61655992	61655992	-674	APOH	NM_000042	apolipoprotein H (beta-2-glycoprotein I)
260	chr11	110089361	110090218	1.16	0.0116959	transcription_start_site	-	110089122	110089122	-667	ARHGAP20	AY496267	Rho GTPase activating protein 20
432	chr1	94476903	94477352	1.05	0.0403867	transcription_start_site	-	94475777	94475777	-1350	ARHGAP29	BC022483	Rho GTPase activating protein 29
524	chr15	78481946	78482403	1.01	0.0307018	transcription_start_site	+	78483746	78483746	-1571	ARNT2	BC051335	aryl-hydrocarbon receptor nuclear translocator 2
693	chr1	44170678	44171327	0.96	0.0152801	transcription_start_site	+	44171578	44171578	-575	ARTN	NM_057091	artemin
12	chr19	47190722	47191171	1.66	0	transcription_start_site	-	47190222	47190222	-724	ATP1A3	NM_152296	ATPase, Na+/K+ transporting, alpha 3 polypeptide
229	chr3	10467946	10468495	1.18	0.0119416	transcription_start_site	-	10466546	10466546	-1674	ATP2B2	NM_001683	ATPase, Ca++ transporting, plasma membrane 2
47	chr20	49818915	49819364	1.47	0.00210526	transcription_start_site	-	49818315	49818315	-824	ATP9A	NM_006045	ATPase, Class II, type 9A
61	chr18	74928184	74928933	1.43	0	transcription_start_site	+	74930384	74930384	-1825	ATP9B	NM_198531	ATPase, Class II, type 9B
1038	chr7	105305664	105306414	0.85	0.0469108	transcription_start_site	-	105304181	105304181	-1858	ATXN7L1	AB033044	ataxin 7-like 1
1038	chr7	105305664	105306414	0.85	0.0469108	transcription_start_site	-	105304264	105304264	-1775	ATXN7L4	BC030616	ataxin 7-like 4
244	chr19	46414862	46415111	1.18	0.0301858	transcription_start_site	+	46416662	46416662	-1675	AXL	NM_001699	AXL receptor tyrosine kinase
376	chr21	10120296	10120745	1.09	0.0403867	transcription_start_site	-	10120808	10120808	287	BAGE	NM_001187	B melanoma antigen
376	chr21	10120296	10120745	1.09	0.0403867	transcription_start_site	-	10120796	10120796	275	BAGE3	NM_182481	B melanoma antigen family, member 3
376	chr21	10120296	10120745	1.09	0.0403867	transcription_start_site	-	10120796	10120796	275	BAGE4	NM_181704	B melanoma antigen family, member 4
376	chr21	10120296	10120745	1.09	0.0403867	transcription_start_site	-	10120796	10120796	275	BAGE5	NM_182484	B melanoma antigen family, member 5
301	chr6	69402557	69403006	1.13	0.0208333	transcription_start_site	+	69404157	69404157	-1375	BAI3	NM_001704	brain-specific angiogenesis inhibitor 3
431	chr1	93921173	93921525	1.05	0.0403867	transcription_start_site	-	93919973	93919973	-1376	BCAR3	NM_003567	breast cancer anti-estrogen resistance 3
360	chr12	12122399	12122848	1.09	0.0281259	transcription_start_site	+	12123499	12123499	-875	BCL2L14	NM_138724	BCL2-like 14 (apoptosis facilitator)
29	chr7	43763696	43764145	1.53	0.00250627	transcription_start_site	+	43764796	43764796	-875	BLVRA	NM_000712	biliverdin reductase A
118	chr1	40010707	40011056	1.3	0.00461681	primary_transcript	-	39996489	40027120	923	BMP8B	NM_001720	bone morphogenetic protein 8b (osteogenic protein 2)
100	chr3	114411864	114412117	1.34	0.00631579	transcription_start_site	+	114414064	114414064	-2073	BOC	NM_033254	Boc homolog (mouse)
639	chr20	31057801	31058750	0.97	0.0378058	transcription_start_site	+	31059067	31059067	-791	BPIL1	NM_025227	bactericidal/permeability-increasing protein-like 1
28	chr11	2109941	2110290	1.54	0	transcription_start_site	-	2109541	2109541	-574	C11orf43	NM_001007139	chromosome 11 open reading frame 43
79	chr14	104257826	104258275	1.39	0.00131579	primary_transcript	+	104246662	104256987	6226	C14orf173	NM_001031714	chromosome 14 open reading frame 173
222	chr14	100191657	100192606	1.18	0.0116959	transcription_start_site	+	100193357	100193357	-1225	C14orf70	NM_001007560	chromosome 14 open reading frame 70
342	chr18	32663682	32664031	1.1	0.0281259	transcription_start_site	-	32663156	32663156	-700	C18orf10	NM_015476	chromosome 18 open reading frame 10
357	chr1	153482412	153482762	1.09	0.0281259	primary_transcript	-	153483631	153491606	5031	C1orf2	BC017262	chromosome 1 open reading frame 2
155	chr1	43661583	43661832	1.26	0.0160819	primary_transcript	+	43628142	43667747	13763	C1orf84	NM_001012960	chromosome 1 open reading frame 84
631	chr20	35963719	35964568	0.97	0.0152801	transcription_start_site	+	35964919	35964919	-775	C20orf102	NM_080607	chromosome 20 open reading frame 102
1091	chr20	31106191	31107340	0.84	0.0245614	transcription_start_site	+	31106890	31106890	-124	C20orf185	NM_182658	chromosome 20 open reading frame 185
277	chr20	1112617	1113366	1.14	0.0126316	transcription_start_site	-	1113117	1113117	125	C20orf46	NM_018354	chromosome 20 open reading frame 46
141	chr21	44817233	44817982	1.26	0	primary_transcript	-	44742202	44955923	31455	C21orf29	NM_144991	chromosome 21 open reading frame 29
485	chr21	45550200	45550752	1.04	0.0307018	transcription_start_site	-	45549600	45549600	-876	C21orf93	NM_145179	chromosome 21 open reading frame 93
208	chr2	132196433	132196791	1.19	0.0119416	transcription_start_site	+	132196533	132196533	79	C2orf27	NM_013310	chromosome 2 open reading frame 27
193	chr19	6671160	6671411	1.22	0.0232794	transcription_start_site	-	6671660	6671660	374	C3	NM_000064	complement component 3
35	chr6	32089749	32090207	1.51	0.00250627	transcription_start_site	+	32090516	32090516	-538	C4A	BC063289	complement component 4A (Rodgers blood group)
355	chr6	32057012	32057861	1.09	0.0131579	transcription_start_site	+	32057812	32057812	-375	C4B	NM_001002029	complement component 4B (Childo blood group)
458	chr6	165642588	165643137	1.05	0.0403867	transcription_start_site	-	165643088	165643088	225	C6orf118	NM_144980	chromosome 6 open reading frame 118
232	chr6	4022749	4023098	1.18	0.0119416	primary_transcript	-	4013600	4024390	-3928	C6orf146	BC039349	chromosome 6 open reading frame 146
232	chr6	4022749	4023098	1.18	0.0119416	transcription_start_site	+	4024441	4024441	-1517	C6orf201	BC047663	chromosome 6 open reading frame 201
605	chr7	147917089	147917940	0.98	0.0378058	transcription_start_site	+	147918589	147918589	-1074	C7orf33	NM_145304	chromosome 7 open reading frame 33
206	chr9	90339241	90339790	1.19	0.0116959	transcription_start_site	+	90339839	90339839	-323	C9orf121	NM_145283	chromosome 9 open reading frame 121
519	chr12	2030524	2031473	1.01	0.00526316	transcription_start_site	+	2032724	2032724	-1725	CACNA1C	AF465484	calcium channel, voltage-dependent, L type, alpha 1C subunit
1093	chr3	54938612	54939261	0.84	0.0245614	primary_transcript	+	54131732	55083624	331258	CACNA2D3	NM_018398	calcium channel, voltage-dependent, alpha 2/delta 3 subunit
233	chr19	59106882	59107431	1.18	0.0126316	transcription_start_site	+	59107802	59107802	-645	CACNG7	BC093869	calcium channel, voltage-dependent, gamma subunit 7
413	chr7	71516039	71516488	1.06	0.0403867	transcription_start_site	-	71515239	71515239	-1024	CALN1	NM_031468	calneuron 1
455	chr6	17499814	17500273	1.05	0.0403867	transcription_start_site	+	17501714	17501714	-1670	CAP2	NM_006366	CAP, adenylate cyclase-associated protein, 2 (yeast)
204	chr17	75364787	75365138	1.21	0.0109649	transcription_start_site	+	75366587	75366587	-1624	CBX2	NM_005189	chromobox homolog 2 (Pc class homolog, Drosophila)
642	chr3	127594371	127595520	0.97	0.0378058	transcription_start_site	+	127596471	127596471	-1525	CCDC37	NM_182628	coiled-coil domain containing 37
409	chr2	132000481	132001030	1.06	0.0403867	transcription_start_site	+	132001939	132001939	-1183	CCDC74A	BC063387	coiled-coil domain containing 74A
73	chr2	130620065	130620314	1.4	0	transcription_start_site	-	130619122	130619122	-1067	CCDC74B	BC067771	coiled-coil domain containing 74B
365	chr16	55996079	55996528	1.09	0.0281259	transcription_start_site	+	55996213	55996213	90	CCL17	BC112068	chemokine (C-C motif) ligand 17
606	chr9	34680774	34681323	0.98	0.0378058	transcription_start_site	-	34681260	34681260	211	CCL19	BC027968	chemokine (C-C motif) ligand 19
129	chr17	69973716	69973965	1.29	0.00907441	transcription_start_site	+	69974116	69974116	-275	CD300A	NM_007261	CD300a molecule
181	chr12	6800523	6800972	1.22	0.0109649	primary_transcript	+	6769004	6800235	16128	CD4	NM_000616	CD4 molecule
15	chr17	77869769	77870218	1.59	0	transcription_start_site	-	77868769	77868769	-1224	CD7	NM_006137	CD7 molecule
10	chr5	663565	663914	1.68	0	transcription_start_site	+	665465	665465	-1725	CEP72	NM_018140	centrosomal protein 72kDa
920	chr16	54350411	54351460	0.88	0.0312945	transcription_start_site	+	54352011	54352011	-1075	CES4	NM_016280	carboxylesterase 4-like
602	chr2	27198860	27199409	0.98	0.0378058	transcription_start_site	-	27195475	27195475	-3659	CGREF1	NM_006569	cell growth regulator with EF-hand domain 1
109	chr10	50491559	50491908	1.32	0.00461681	transcription_start_site	+	50492061	50492061	-327	CHAT	NM_020549	choline acetyltransferase
520	chr15	91242448	91243805	1.01	0.00526316	transcription_start_site	+	91244422	91244422	-1295	CHD2	NM_001271	chromodomain helicase DNA binding protein 2
143	chr12	6587215	6587864	1.26	0.00761773	transcription_start_site	-	6586812	6586812	-727	CHD4	NM_001273	chromodomain helicase DNA binding protein 4
173	chr10	101978834	101979083	1.23	0.025	transcription_start_site	-	101979295	101979295	336	CHUK	BC092514	conserved helix-loop-helix ubiquitous kinase
373	chr19	16144886	16145235	1.09	0.0403867	transcription_start_site	-	16145286	16145286	225	CIB3	NM_054113	calcium and integrin binding family member 3
114	chr19	47479056	47479505	1.31	0.00761773	transcription_start_site	+	47480656	47480656	-1375	CIC	NM_015125	capicua homolog (Drosophila)
1096	chr15	41770975	41772024	0.84	0.0469108	transcription_start_site	+	41772375	41772375	-875	CKMT1A	NM_001015001	creatine kinase, mitochondrial 1A
1323	chr3	191523409	191524568	0.8	0.0325815	transcription_start_site	-	191522909	191522909	-1079	CLDN1	NM_021101	claudin 1
839	chr21	36774758	36776207	0.91	0.0312945	transcription_start_site	-	36774258	36774258	-1224	CLDN14	NM_144492	claudin 14
210	chr7	72882028	72882377	1.19	0.0119416	transcription_start_site	+	72883128	72883128	-925	CLDN4	NM_001305	claudin 4
438	chr12	8165694	8166043	1.05	0.0403867	transcription_start_site	+	8167494	8167494	-1625	CLEC4A	NM_194450	C-type lectin domain family 4, member A
96	chr16	28390073	28390522	1.34	0.00447928	primary_transcript	-	28385481	28410834	7860	CLN3	BC111068	ceroid-lipofuscinosis, neuronal 3, juvenile (Batten, Spielmeyer-Vogt disease)
695	chr1	222869301	222870350	0.96	0.0378058	transcription_start_site	+	222870801	222870801	-975	CNIH3	NM_152495	cornichon homolog 3 (Drosophila)
300	chr3	2116846	2117195	1.13	0.0208333	transcription_start_site	+	2117246	2117246	-225	CNTN4	AY090737	contactin 4
380	chr21	45647624	45648073	1.09	0.0403867	transcription_start_site	+	45649524	45649524	-1675	COL18A1	NM_130445	collagen, type XVIII, alpha 1
698	chr17	45634392	45635241	0.96	0.0378058	transcription_start_site	-	45633992	45633992	-824	COL1A1	NM_000088	collagen, type I, alpha 1
330	chr9	136671872	136672321	1.11	0.0281259	transcription_start_site	+	136673472	136673472	-1375	COL5A1	NM_000093	collagen, type V, alpha 1
313	chr19	9982948	9983199	1.13	0.042885	transcription_start_site	-	9982147	9982147	-926	COL5A3	NM_015719	collagen, type V, alpha 3
185	chr3	48609489	48609838	1.22	0.0109649	transcription_start_site	-	48607689	48607689	-1974	COL7A1	NM_000094	collagen, type VII, alpha 1 (epidermolysis bullosa, dystrophic, dominant and recessive)
266	chr2	3619211	3619766	1.15	0.0208333	transcription_start_site	+	3620511	3620511	-1022	COLEC11	NM_199235	collectin sub-family member 11
226	chr14	23610095	23610444	1.18	0.0119416	transcription_start_site	+	23610589	23610589	-319	CPNE6	BC018046	copine VI (neuronal)
388	chr11	68339631	68340180	1.08	0.0281259	transcription_start_site	-	68339531	68339531	-374	CPT1A	NM_001876	carnitine palmitoyltransferase 1A (liver)
110	chr10	125643403	125643652	1.32	0.00907441	transcription_start_site	-	125641490	125641490	-2037	CPXM2	NM_198148	carboxypeptidase X (M14 family), member 2
1253	chr2	36434700	36435649	0.81	0.0325815	transcription_start_site	+	36436900	36436900	-1725	CRIM1	NM_016441	cysteine rich transmembrane BMP regulator 1 (chordin-like)
643	chr4	5941516	5942365	0.97	0.0378058	transcription_start_site	-	5941216	5941216	-724	CRMP1	NM_001313	collapsin response mediator protein 1
224	chr6	132314955	132316011	1.18	0.0116959	transcription_start_site	-	132314187	132314187	-1296	CTGF	BC087839	connective tissue growth factor
163	chr17	58870863	58871312	1.25	0.00761773	primary_transcript	-	58864157	58877395	-311	CYB561	BC002976	cytochrome b-561
369	chr6	32112260	32112709	1.09	0.0281259	transcription_start_site	+	32114060	32114060	-1575	CYP21A2	NM_000500	cytochrome P450, family 21, subfamily A, polypeptide 2
55	chr19	46284307	46284770	1.44	0.00131579	transcription_start_site	+	46286207	46286207	-1668	CYP2A13	NM_000766	cytochrome P450, family 2, subfamily A, polypeptide 13
137	chr19	46048480	46049529	1.27	0	transcription_start_site	-	46048180	46048180	-824	CYP2A6	BC096253	cytochrome P450, family 2, subfamily A, polypeptide 6
177	chr19	46080997	46081946	1.22	0	transcription_start_site	-	46080497	46080497	-974	CYP2A7	NM_000764	cytochrome P450, family 2, subfamily A, polypeptide 7
346	chr22	40857027	40857478	1.1	0.0281259	transcription_start_site	-	40856827	40856827	-425	CYP2D6	NM_000106	cytochrome P450, family 2, subfamily D, polypeptide 6
435	chr1	153923597	153924056	1.05	0.0403867	transcription_start_site	+	153925497	153925497	-1670	DAP3	NM_004632	death associated protein 3
94	chr1	157440533	157440982	1.34	0.00447928	transcription_start_site	+	157441133	157441133	-375	DARC	NM_002036	Duffy blood group, chemokine receptor
34	chr3	184181699	184183048	1.51	0.00250627	transcription_start_site	-	184181020	184181020	-1353	DCUN1D1	NM_020640	DCN1, defective in cullin neddylation 1, domain containing 1 (S. cerevisiae)
175	chr7	44582162	44582411	1.23	0.025	transcription_start_site	-	44580662	44580662	-1624	DDX56	NM_019082	DEAD (Asp-Glu-Ala-Asp) box polypeptide 56
635	chr8	6826512	6827161	0.97	0.0152801	transcription_start_site	-	6825012	6825012	-1824	DEFA1	NM_004084	defensin, alpha 1
32	chr22	17496789	17497138	1.52	0.00250627	primary_transcript	-	17497792	17500551	2208	DGCR13	BC037829	DiGeorge syndrome critical region gene 13
1036	chr7	137183149	137184198	0.85	0.0245614	transcription_start_site	-	137182149	137182149	-1524	DGKI	NM_004717	diacylglycerol kinase, iota
20	chr11	46324762	46325111	1.58	0	transcription_start_site	+	46325594	46325594	-657	DGKZ	NM_003646	diacylglycerol kinase, zeta 104kDa
168	chr10	127572897	127574153	1.23	0	transcription_start_site	-	127575017	127575017	1492	DHX32	BC068471	DEAH (Asp-Glu-Ala-His) box polypeptide 32
46	chr1	199446992	199447441	1.47	0.00210526	transcription_start_site	+	199448392	199448392	-1175	DKFZp434B1231	NM_178275	eEF1A2 binding protein
445	chr15	98165985	98166540	1.05	0.0403867	transcription_start_site	-	98164655	98164655	-1607	DKFZp434I1020	NM_194295	hypothetical protein DKFZp434I1020
234	chr19	42097684	42098333	1.18	0.0208333	transcription_start_site	-	42098918	42098918	909	DKFZp779O175	XM_928511	hypothetical protein DKFZp779O175
450	chr3	38054399	38054756	1.05	0.0403867	transcription_start_site	+	38055699	38055699	-1121	DLEC1	NM_007338	deleted in lung and esophageal cancer 1
153	chr14	100261981	100262530	1.26	0.0116959	transcription_start_site	+	100262981	100262981	-725	DLK1	NM_001032997	delta-like 1 homolog (Drosophila)
269	chr9	830589	831046	1.15	0.0208333	transcription_start_site	+	831689	831689	-871	DMRT1	NM_021951	doublesex and mab-3 related transcription factor 1
64	chr3	129668581	129668930	1.43	0.00169779	transcription_start_site	-	129668781	129668781	25	DNAJB8	BC050288	DnaJ (Hsp40) homolog, subfamily B, member 8
51	chr10	128658054	128658408	1.45	0.00169779	transcription_start_site	+	128658954	128658954	-723	DOCK1	NM_001380	dedicator of cytokinesis 1
16	chr6	31025337	31027886	1.59	0	transcription_start_site	+	31026878	31026878	-266	DPCR1	AL833738	diffuse panbronchiolitis critical region 1
406	chr7	153213151	153214300	1.06	0.0184211	transcription_start_site	+	153215351	153215351	-1625	DPP6	NM_001039350	dipeptidyl-peptidase 6
0	chr10	135000901	135001151	2	0	transcription_start_site	-	135000401	135000401	-625	DRD1IP	NM_015722	dopamine receptor D1 interacting protein
362	chr15	43193263	43193812	1.09	0.0281259	transcription_start_site	-	43193633	43193633	95	DUOX2	AF230496	dual oxidase 2
325	chr10	135339556	135340005	1.11	0.0281259	transcription_start_site	+	135340449	135340449	-668	DUX1	NM_012146	double homeobox, 1
349	chr4	191237362	191238044	1.1	0.0281259	transcription_start_site	+	191238150	191238150	-447	DUX4	NM_033178	double homeobox, 4
215	chr2	43852485	43852739	1.19	0.0232794	transcription_start_site	+	43854685	43854685	-2073	DYNC2LI1	NM_016008	dynein, cytoplasmic 2, light intermediate chain 1
366	chr3	185475787	185476136	1.09	0.0281259	transcription_start_site	+	185476497	185476497	-535	ECE2	AB011176	endothelin converting enzyme 2
390	chr11	106966792	106967241	1.08	0.0281259	transcription_start_site	+	106967283	106967283	-266	ELMOD1	NM_018712	ELMO/CED-12 domain containing 1
217	chr9	139455222	139455471	1.19	0.0232794	transcription_start_site	-	139455722	139455722	375	ENTPD8	NM_198585	ectonucleoside triphosphate diphosphohydrolase 8
101	chr1	37996150	37996799	1.34	0.0150376	transcription_start_site	-	37994950	37994950	-1524	EPHA10	NM_001004338	EPH receptor A10
307	chr1	16357051	16357300	1.13	0.0301858	transcription_start_site	-	16355151	16355151	-2024	EPHA2	NM_004431	EPH receptor A2
186	chr3	185760980	185761529	1.22	0.0109649	transcription_start_site	+	185762280	185762280	-1025	EPHB3	NM_004443	EPH receptor B3
1321	chr1	110108187	110109036	0.8	0.0325815	transcription_start_site	-	110108087	110108087	-524	EPS8L3	NM_133181	EPS8-like 3
310	chr1	205163766	205164015	1.13	0.0301858	transcription_start_site	-	205161966	205161966	-1924	FAIM3	NM_005449	Fas apoptotic inhibitory molecule 3
347	chr22	47427543	47428092	1.1	0.0281259	transcription_start_site	+	47428842	47428842	-1024	FAM19A5	NM_015381	family with sequence similarity 19 (chemokine (C-C motif)-like), member A5
433	chr1	110376663	110377012	1.05	0.0403867	transcription_start_site	+	110378763	110378763	-1925	FAM40A	NM_033088	family with sequence similarity 40, member A
487	chr11	1642872	1643321	1.04	0.0403867	transcription_start_site	+	1643402	1643402	-305	FAM99A	CR627417	family with sequence similarity 99, member A
212	chr9	35064164	35064613	1.19	0.0119416	primary_transcript	-	35063836	35069659	2359	FANCG	BC000032	Fanconi anemia, complementation group G
168	chr10	127572897	127574153	1.23	0	transcription_start_site	+	127575097	127575097	-1572	FANK1	NM_145235	fibronectin type III and ankyrin repeat domains 1
637	chr15	61675748	61676497	0.97	0.0378058	transcription_start_site	+	61676648	61676648	-525	FBXL22	NM_203373	F-box and leucine-rich repeat protein 22
149	chr8	344807	345260	1.26	0.00761773	transcription_start_site	+	346807	346807	-1773	FBXO25	NM_183420	F-box protein 25
162	chr11	124869520	124870069	1.25	0.00761773	primary_transcript	-	124863305	124871333	-2475	FEZ1	NM_022549	fasciculation and elongation protein zeta 1 (zygin I)
255	chrX	54539924	54540277	1.17	0.0119416	transcription_start_site	-	54539324	54539324	-776	FGD1	NM_004463	FYVE, RhoGEF and PH domain containing 1 (faciogenital dysplasia)
448	chr3	14835009	14835358	1.05	0.0403867	transcription_start_site	+	14835809	14835809	-625	FGD5	NM_152536	FYVE, RhoGEF and PH domain containing 5
457	chr6	76261116	76261572	1.05	0.0403867	transcription_start_site	-	76260216	76260216	-1128	FILIP1	BX647178	filamin A interacting protein 1
120	chr12	2772213	2772762	1.3	0.00461681	transcription_start_site	+	2774413	2774413	-1925	FKBP4	NM_002014	FK506 binding protein 4, 59kDa
209	chr7	72134108	72134457	1.19	0.0119416	primary_transcript	+	72078126	72410568	-110064	FKBP6	AF447060	FK506 binding protein 6, 36kDa
82	chr1	754549	754898	1.38	0.00131579	transcription_start_site	-	752765	752765	-1958	FLJ22639	BC017762	hypothetical protein FLJ22639
604	chr7	105390820	105391376	0.98	0.0378058	transcription_start_site	+	105390953	105390953	145	FLJ23834	BC111738	hypothetical protein FLJ23834
326	chr7	64237437	64237795	1.11	0.0281259	transcription_start_site	+	64239037	64239037	-1421	FLJ25037	NM_182596	hypothetical protein FLJ25037
292	chr19	16003863	16004612	1.13	0.0131579	transcription_start_site	+	16005017	16005017	-779	FLJ25328	BC104221	hypothetical protein LOC148231
1477	chr11	65355985	65357034	0.79	0.0325815	transcription_start_site	+	65357985	65357985	-1475	FLJ30934	NM_152760	hypothetical protein FLJ30934
89	chr19	58208540	58208989	1.35	0.00461681	transcription_start_site	+	58209395	58209395	-630	FLJ32214	NM_152473	FLJ32214 protein
230	chr4	1376432	1376881	1.18	0.0119416	transcription_start_site	+	1377832	1377832	-1175	FLJ34443	NM_175918	hypothetical protein FLJ34443
214	chr2	29150131	29150381	1.19	0.0232794	transcription_start_site	-	29150631	29150631	375	FLJ34931	NM_001029883	similar to cDNA sequence BC027072
354	chr16	87752128	87752680	1.09	0.0131579	transcription_start_site	+	87753128	87753128	-724	FLJ36701	NM_173617	hypothetical protein FLJ36701
333	chr7	75751710	75751959	1.11	0.042885	transcription_start_site	+	75752310	75752310	-475	FLJ37078	NM_153043	hypothetical protein FLJ37078
268	chr7	97353995	97354444	1.15	0.0208333	transcription_start_site	+	97354391	97354391	-171	FLJ39257	NM_001039798	hypothetical protein LOC650346
629	chr15	82862182	82863240	0.97	0.0152801	transcription_start_site	-	82861082	82861082	-1629	FLJ40113	NM_198079	golgi autoantigen, golgin subfamily a-like
57	chr2	242615679	242616128	1.44	0.00169779	transcription_start_site	+	242617479	242617479	-1575	FLJ41327	NM_207485	FLJ41327 protein
341	chr13	113569050	113569499	1.1	0.0281259	transcription_start_site	-	113568650	113568650	-624	FLJ41484	NM_001039799	hypothetical protein LOC650669
603	chr7	848455	849604	0.98	0.0378058	transcription_start_site	+	850072	850072	-1042	FLJ44124	XM_926176	hypothetical protein LOC642360
447	chr20	60240210	60240859	1.05	0.0403867	transcription_start_site	+	60240410	60240410	124	FLJ44790	NM_001001691	FLJ44790 protein
238	chr20	28134474	28134723	1.18	0.0232794	transcription_start_site	-	28134874	28134874	275	FLJ45832	NM_207470	FLJ45832 protein
89	chr19	58208540	58208989	1.35	0.00461681	primary_transcript	+	58202576	58208228	3362	FLJ45949	AK127846	FLJ45949 protein
321	chr11	63627140	63627389	1.12	0.0301858	transcription_start_site	+	63627937	63627937	-672	FLRT1	BC018370	fibronectin leucine rich transmembrane protein 1
22	chr2	27572409	27572858	1.57	0	transcription_start_site	-	27571590	27571590	-1043	FNDC4	NM_022823	fibronectin type III domain containing 4
207	chr2	113972230	113972689	1.19	0.0119416	transcription_start_site	+	113973130	113973130	-670	FOXD4L1	NM_012184	forkhead box D4-like 1
329	chr9	70106602	70107060	1.11	0.0281259	transcription_start_site	+	70107602	70107602	-771	FOXD4L3	NM_199358	forkhead box D4-like 3
213	chr9	69669051	69669500	1.19	0.0119416	transcription_start_site	-	69669551	69669551	275	FOXD4L4	NM_199244	forkhead box D4-like 4
370	chr6	168224188	168224637	1.09	0.0281259	transcription_start_site	-	168222706	168222706	-1706	FRMD1	AK074110	FERM domain containing 1
303	chrX	48214809	48215158	1.13	0.0208333	transcription_start_site	+	48219492	48219492	-4508	FTSJ1	NM_177439	FtsJ homolog 1 (E. coli)
304	chr19	3472053	3472402	1.13	0.0281259	transcription_start_site	+	3473953	3473953	-1725	FZR1	NM_016263	fizzy/cell division cycle 20 related 1 (Drosophila)
297	chr1	207914187	207914636	1.13	0.0208333	transcription_start_site	+	207915387	207915387	-975	G0S2	NM_015714	G0/G1switch 2
36	chrX	49249751	49250100	1.51	0.00250627	transcription_start_site	+	49250571	49250571	-645	GAGE1	BC036094	G antigen 1
17	chrX	49112414	49112677	1.59	0	transcription_start_site	+	49113114	49113114	-568	GAGE2	NM_001472	G antigen 2
36	chrX	49249751	49250100	1.51	0.00250627	transcription_start_site	+	49250608	49250608	-682	GAGE4	BC069470	G antigen 4
4	chrX	49211723	49211985	1.8	0	transcription_start_site	+	49212417	49212417	-563	GAGE5	BC024914	G antigen 5
4	chrX	49211723	49211985	1.8	0	transcription_start_site	+	49212423	49212423	-569	GAGE6	NM_001476	G antigen 6
70	chrX	49102892	49103155	1.42	0	transcription_start_site	+	49103595	49103595	-571	GAGE7	NM_021123	G antigen 7
4	chrX	49211723	49211985	1.8	0	transcription_start_site	+	49212423	49212423	-569	GAGE7B	BC104951	G antigen 7B
17	chrX	49112414	49112677	1.59	0	transcription_start_site	+	49113104	49113104	-558	GAGE8	BC018052	G antigen 8
305	chr19	40712393	40712742	1.13	0.0281259	transcription_start_site	+	40716203	40716203	-3635	GAPDHS	NM_014364	glyceraldehyde-3-phosphate dehydrogenase, spermatogenic
341	chr13	113569050	113569499	1.1	0.0281259	primary_transcript	+	113546918	113590409	611	GAS6	BC038984	growth arrest-specific 6
14	chr3	129695818	129696167	1.6	0	transcription_start_site	-	129694720	129694720	-1272	GATA2	BC002557	GATA binding protein 2
357	chr1	153482412	153482762	1.09	0.0281259	transcription_start_site	-	153481112	153481112	-1475	GBA	NM_001005742	glucosidase, beta%3B acid (includes glucosylceramidase)
22	chr2	27572409	27572858	1.57	0	transcription_start_site	+	27573209	27573209	-575	GCKR	NM_001486	glucokinase (hexokinase 4) regulator
422	chr5	74363380	74364329	1.05	0.00877193	transcription_start_site	-	74362480	74362480	-1374	GCNT4	NM_016591	glucosaminyl (N-acetyl) transferase 4, core 2 (beta-1,6-N-acetylglucosaminyltransferase)
271	chr9	73953212	73953461	1.15	0.0301858	transcription_start_site	+	73954112	73954112	-775	GDA	BC053584	guanine deaminase
420	chr8	21653334	21654783	1.05	0	transcription_start_site	-	21652734	21652734	-1324	GFRA2	NM_001495	GDNF family receptor alpha 2
90	chr22	21317679	21317936	1.35	0.00631579	transcription_start_site	+	21318779	21318779	-971	GGTL4	NM_199127	gamma-glutamyltransferase-like 4
189	chr19	14447874	14448623	1.22	0.0116959	primary_transcript	-	14449573	14467936	10506	GIPC1	BC012810	GIPC PDZ domain containing family, member 1
1540	chr2	121265828	121266577	0.76	0.0480549	transcription_start_site	+	121266328	121266328	-125	GLI2	NM_030381	GLI-Kruppel family member GLI2
430	chr1	53973165	53973514	1.05	0.0403867	transcription_start_site	-	53972465	53972465	-874	GLIS1	NM_147193	GLIS family zinc finger 1
309	chr1	45563761	45564014	1.13	0.0301858	transcription_start_site	+	45565131	45565131	-1243	GLOXD1	NM_032756	glyoxalase domain containing 1
364	chr16	1342432	1342881	1.09	0.0281259	transcription_start_site	+	1341969	1341969	687	GNPTG	AY203933	N-acetylglucosamine-1-phosphate transferase, gamma subunit
425	chrX	135941399	135942948	1.05	0.0175439	transcription_start_site	-	135941499	135941499	-674	GPR101	NM_054021	G protein-coupled receptor 101
11	chr10	134733022	134733471	1.66	0	transcription_start_site	+	134734422	134734422	-1175	GPR123	NM_032422	G protein-coupled receptor 123
181	chr12	6800523	6800972	1.22	0.0109649	transcription_start_site	+	6801130	6801130	-382	GPR162	BC002353	G protein-coupled receptor 162
1094	chr1	27589838	27590387	0.84	0.0469108	transcription_start_site	+	27591738	27591738	-1625	GPR3	NM_005281	G protein-coupled receptor 3
133	chr10	88117930	88118279	1.28	0.0160819	transcription_start_site	-	88116230	88116230	-1874	GRID1	BC039263	glutamate receptor, ionotropic, delta 1
148	chr4	93444935	93445290	1.26	0.00761773	transcription_start_site	+	93444830	93444830	282	GRID2	NM_001510	glutamate receptor, ionotropic, delta 2
384	chr8	144710902	144711162	1.09	0.042885	transcription_start_site	+	144711634	144711634	-602	GSDMDC1	BC008904	gasdermin domain containing 1
18	chr1	42404582	42404731	1.59	0.0350877	transcription_start_site	-	42402982	42402982	-1674	GUCA2A	NM_033553	guanylate cyclase activator 2A (guanylin)
385	chrX	2755062	2755311	1.09	0.042885	transcription_start_site	+	2756862	2756862	-1675	GYG2	NM_003918	glycogenin 2
63	chr12	47008629	47009178	1.43	0.00169779	transcription_start_site	+	47009029	47009029	-125	H1FNT	NM_181788	H1 histone family, member N, testis-specific
169	chr10	71481822	71482271	1.23	0.0109649	transcription_start_site	+	71482606	71482606	-559	H2AFY2	BC016172	H2A histone family, member Y2
919	chr12	94914802	94915951	0.88	0.0312945	transcription_start_site	-	94914202	94914202	-1174	HAL	NM_002108	histidine ammonia-lyase
487	chr11	1642872	1643321	1.04	0.0403867	primary_transcript	-	1447268	1742077	-48424	HCCA2	BC047291	HCCA2 protein
343	chr2	197165080	197165429	1.1	0.0281259	transcription_start_site	-	197165580	197165580	325	HECW2	NM_020760	HECT, C2 and WW domain containing E3 ubiquitin protein ligase 2
223	chr22	20100499	20101048	1.18	0.0116959	transcription_start_site	+	20101692	20101692	-918	HIC2	NM_015094	hypermethylated in cancer 2
113	chr19	45588234	45588583	1.31	0.00761773	transcription_start_site	-	45587943	45587943	-465	HIPK4	AK057380	homeodomain interacting protein kinase 4
577	chr19	63528496	63529045	1	0.0378058	transcription_start_site	+	63530196	63530196	-1425	HKR2	NM_181846	GLI-Kruppel family member HKR2
254	chr17	50696569	50697018	1.17	0.0119416	transcription_start_site	+	50697369	50697369	-575	HLF	NM_002126	hepatic leukemia factor
352	chr1	219117481	219118530	1.09	0.0131579	transcription_start_site	+	219119381	219119381	-1375	HLX1	NM_021958	H2.0-like homeobox 1 (Drosophila)
446	chr20	42463037	42463486	1.05	0.0403867	transcription_start_site	+	42463337	42463337	-75	HNF4A	NM_178850	hepatocyte nuclear factor 4, alpha
69	chr17	44039147	44039398	1.42	0	transcription_start_site	-	44037333	44037333	-1939	HOXB6	BC014651	homeobox B6
69	chr17	44039147	44039398	1.42	0	primary_transcript	-	44039592	44043378	2212	HOXB7	NM_004502	homeobox B7
392	chr17	37956209	37956663	1.08	0.0281259	transcription_start_site	+	37957509	37957509	-1073	HSD17B1	NM_000413	hydroxysteroid (17-beta) dehydrogenase 1
23	chr19	16103837	16104086	1.57	0	transcription_start_site	+	16105837	16105837	-1875	HSH2D	NM_032855	hematopoietic SH2 domain containing
59	chr1	22136942	22137199	1.43	0	transcription_start_site	-	22136337	22136337	-733	HSPG2	NM_005529	heparan sulfate proteoglycan 2 (perlecan)
202	chr11	125256718	125257876	1.21	0.0109649	transcription_start_site	+	125258718	125258718	-1421	HYLS1	NM_145014	hydrolethalus syndrome 1
601	chr10	91127292	91127744	0.98	0.0378058	transcription_start_site	+	91127792	91127792	-274	IFIT1L	NM_001010987	interferon-induced protein with tetratricopeptide repeats 1-like
279	chr13_random	37719	38376	1.14	0.0208333	transcription_start_site	-	36219	36219	-1828	IFP38	NM_031943	IFP38
28	chr11	2109941	2110290	1.54	0	primary_transcript	-	2110498	2116540	3403	IGF2	BC000531	insulin-like growth factor 2 (somatomedin A)
436	chr1	157407143	157407592	1.05	0.0403867	transcription_start_site	+	157408043	157408043	-675	IGSF4B	NM_021189	immunoglobulin superfamily, member 4B
5	chr9	34642631	34643080	1.79	0	transcription_start_site	+	34643931	34643931	-1075	IL11RA	NM_004512	interleukin 11 receptor, alpha
43	chr15	72252739	72252988	1.47	0	transcription_start_site	+	72253139	72253139	-275	ISLR	NM_005545	immunoglobulin superfamily containing leucine-rich repeat
236	chr12	53100543	53100794	1.18	0.0232794	transcription_start_site	-	53099317	53099317	-1351	ITGA5	NM_002205	integrin, alpha 5 (fibronectin receptor, alpha polypeptide)
280	chr18	42810747	42811196	1.14	0.0208333	primary_transcript	+	42780784	42881659	-20250	KATNAL2	BC034999	katanin p60 subunit A-like 2
320	chr11	17712015	17712464	1.12	0.0208333	transcription_start_site	+	17714095	17714095	-1855	KCNC1	BC107129	potassium voltage-gated channel, Shaw-related subfamily, member 1
600	chr7	119698757	119699906	0.98	0.0152801	transcription_start_site	+	119700957	119700957	-1625	KCND2	NM_012281	potassium voltage-gated channel, Shal-related subfamily, member 2
228	chr22	37182859	37183208	1.18	0.0119416	transcription_start_site	-	37181149	37181149	-1884	KCNJ4	NM_152868	potassium inwardly-rectifying channel, subfamily J, member 4
442	chr14	87807008	87807459	1.05	0.0403867	transcription_start_site	-	87807008	87807008	-225	KCNK10	NM_138318	potassium channel, subfamily K, member 10
115	chr19	48977349	48977698	1.31	0.00761773	transcription_start_site	-	48977249	48977249	-274	KCNN4	NM_002250	potassium intermediate/small conductance calcium-activated channel, subfamily N, member 4
1539	chr14	105460556	105461605	0.76	0.0175439	transcription_start_site	+	105461656	105461656	-575	KIAA0125	NM_014792	KIAA0125
918	chr16	15058234	15059383	0.88	0.0263158	primary_transcript	+	14976369	15140696	276	KIAA0251	BC045554	KIAA0251 protein
155	chr1	43661583	43661832	1.26	0.0160819	transcription_start_site	+	43661383	43661383	324	KIAA0467	NM_015284	KIAA0467
342	chr18	32663682	32664031	1.1	0.0281259	transcription_start_site	+	32663077	32663077	779	KIAA1328	NM_020776	KIAA1328
527	chr4	154083384	154083833	1.01	0.0307018	transcription_start_site	+	154083584	154083584	24	KIAA1727	NM_033393	KIAA1727 protein
1039	chr7	149040880	149041829	0.85	0.0469108	transcription_start_site	+	149043080	149043080	-1725	KIAA1862	NM_032534	KIAA1862 protein
403	chr22	36102025	36102581	1.06	0.0184211	transcription_start_site	-	36101525	36101525	-778	KIAA1904	NM_052906	KIAA1904 protein
525	chr15	82758203	82759152	1.01	0.0307018	transcription_start_site	-	82757403	82757403	-1274	KIAA1920	NM_052919	KIAA1920 protein
164	chr11	126375115	126375464	1.25	0.0160819	transcription_start_site	-	126375615	126375615	325	KIRREL3	NM_032531	kin of IRRE like 3 (Drosophila)
265	chr13	72529942	72530396	1.15	0.0208333	transcription_start_site	+	72531142	72531142	-973	KLF5	NM_001730	Kruppel-like factor 5 (intestinal)
56	chr19	56066300	56066649	1.44	0.00131579	transcription_start_site	+	56068500	56068500	-2025	KLK2	NM_001002231	kallikrein 2, prostatic
290	chr12	10498996	10499552	1.13	0.0126316	transcription_start_site	-	10498482	10498482	-792	KLRC1	BC012550	killer cell lectin-like receptor subfamily C, member 1
256	chr21	44940314	44940871	1.17	0.0126316	transcription_start_site	+	44941514	44941514	-921	KRTAP10-12	NM_198699	keratin associated protein 10-12
306	chr21	44803171	44803620	1.13	0.0281259	transcription_start_site	-	44803071	44803071	-324	KRTAP10-3	NM_198696	keratin associated protein 10-3
141	chr21	44817233	44817982	1.26	0	transcription_start_site	+	44818033	44818033	-425	KRTAP10-4	NM_198687	keratin associated protein 10-4
257	chr21	44844524	44845173	1.17	0.0208333	transcription_start_site	+	44844924	44844924	-75	KRTAP10-7	NM_198689	keratin associated protein 10-7
378	chr21	44856023	44856472	1.09	0.0403867	transcription_start_site	+	44856423	44856423	-175	KRTAP10-8	NM_198695	keratin associated protein 10-8
151	chr21	44901004	44901453	1.26	0.0109649	transcription_start_site	+	44902276	44902276	-1047	KRTAP12-3	NM_198697	keratin associated protein 12-3
151	chr21	44901004	44901453	1.26	0.0109649	transcription_start_site	-	44899004	44899004	-2224	KRTAP12-4	NM_198698	keratin associated protein 12-4
353	chr12	51065184	51065733	1.09	0.0131579	transcription_start_site	-	51065684	51065684	225	KRTHB4	NM_033045	keratin, hair, basic, 4
95	chr12	50981415	50981864	1.34	0.00447928	transcription_start_site	+	50981915	50981915	-275	KRTHB6	NM_002284	keratin, hair, basic, 6 (monilethrix)
331	chr9	137551706	137552255	1.11	0.0281259	transcription_start_site	+	137553106	137553106	-1125	LCN1	NM_002297	lipocalin 1 (tear prealbumin)
85	chr10	103866309	103866560	1.36	0.00631579	transcription_start_site	-	103864692	103864692	-1742	LDB1	NM_003893	LIM domain binding 1
327	chr7	103755139	103755489	1.11	0.0281259	transcription_start_site	+	103756339	103756339	-1025	LHFPL3	NM_199000	lipoma HMGIC fusion partner-like 3
1	chr12	112395361	112395810	1.93	0	transcription_start_site	-	112394260	112394260	-1325	LHX5	NM_022363	LIM homeobox 5
13	chr9	124031905	124032864	1.62	0	transcription_start_site	-	124030805	124030805	-1579	LHX6	NM_199160	LIM homeobox 6
278	chr22	28974248	28974697	1.14	0.0126316	transcription_start_site	-	28972748	28972748	-1724	LIF	NM_002309	leukemia inhibitory factor (cholinergic differentiation factor)
601	chr10	91127292	91127744	0.98	0.0378058	primary_transcript	-	90963317	91164362	-63678	LIPA	AK125193	lipase A, lysosomal acid, cholesterol esterase (Wolman disease)
367	chr5	69233458	69233807	1.09	0.0281259	transcription_start_site	+	69235358	69235358	-1725	LOC153561	NM_207331	hypothetical protein LOC153561
264	chr9	46276527	46277276	1.15	0.0126316	transcription_start_site	-	46277027	46277027	125	LOC158318	NM_001024608	similar to hypothetical protein MGC42630
599	chr2	73723235	73724290	0.98	0.0152801	transcription_start_site	+	73725553	73725553	-1790	LOC200420	NM_145300	LOC200420
345	chr22	20202689	20203147	1.1	0.0281259	transcription_start_site	-	20201780	20201780	-1138	LOC220686	BC020225	hypothetical protein LOC220686
411	chr22	19866002	19867052	1.06	0.0403867	transcription_start_site	+	19867202	19867202	-675	LOC284861	NM_201565	hypothetical gene supported by BC039313
452	chr3	186355296	186355646	1.05	0.0403867	transcription_start_site	-	186353496	186353496	-1975	LOC285382	NM_001025266	hypothetical gene supported by AK091454
88	chr8	144850072	144850421	1.35	0.00447928	transcription_start_site	+	144851272	144851272	-1025	LOC286076	NM_001024610	hypothetical protein LOC286076
529	chr8	144364242	144365291	1.01	0.0307018	transcription_start_site	+	144366442	144366442	-1675	LOC338328	NM_178172	high density lipoprotein-binding protein
439	chr12	130414616	130415065	1.05	0.0403867	transcription_start_site	+	130416516	130416516	-1675	LOC338797	BC093899	hypothetical protein LOC338797
382	chr16	68540710	68540959	1.09	0.042885	transcription_start_site	+	68542126	68542126	-1291	LOC348174	BC078143	secretory protein LOC348174
45	chr8	7108228	7109077	1.47	0	transcription_start_site	-	7107007	7107007	-1645	LOC349196	BC093747	hypothetical protein LOC349196
491	chr17	7263366	7264015	1.04	0.0403867	transcription_start_site	+	7264366	7264366	-675	LOC374768	NM_199339	hypothetical protein LOC374768
79	chr14	104257826	104258275	1.39	0.00131579	transcription_start_site	+	104257826	104257826	224	LOC388022	NM_001013637	hypothetical gene supported by AK131040
205	chr17_random	867500	867849	1.21	0.0119416	transcription_start_site	+	869300	869300	-1625	LOC388438	NM_001013639	hypothetical LOC388438
1002	chr19	10013155	10014404	0.87	0.0469108	transcription_start_site	+	10014155	10014155	-375	LOC388503	NM_001013640	similar to Complement C3 precursor
209	chr7	72134108	72134457	1.19	0.0119416	primary_transcript	-	72128808	72138249	-754	LOC389517	BC068610	similar to Williams Beuren syndrome chromosome region 19
917	chr12	8441866	8442815	0.88	0.0263158	transcription_start_site	-	8440666	8440666	-1674	LOC389634	NM_001012988	hypothetical LOC389634
598	chr21_random	166270	166825	0.98	0.0119416	transcription_start_site	-	164670	164670	-1877	LOC389833	NM_001033515	similar to hypothetical protein MGC27019
350	chr4_random	736050	736502	1.1	0.0281259	transcription_start_site	-	736550	736550	274	LOC389834	NM_001013655	hypothetical gene supported by AK123403
445	chr15	98165985	98166540	1.05	0.0403867	primary_transcript	+	98164252	98171394	-1560	LOC400464	NM_001013670	similar to FLJ43276 protein
459	chr6	167822952	167823301	1.05	0.0403867	transcription_start_site	-	167822752	167822752	-374	LOC401286	NM_001023565	hypothetical gene supported by AK127120
75	chr7	56848764	56849613	1.4	0.00131579	transcription_start_site	-	56847923	56847923	-1265	LOC401357	AK125790	hypothetical LOC401357
69	chr17	44039147	44039398	1.42	0	primary_transcript	+	44034851	44038771	2461	LOC404266	BC010732	hypothetical LOC404266
362	chr15	43193263	43193812	1.09	0.0281259	transcription_start_site	+	43193963	43193963	-425	LOC405753	NM_207581	similar to Numb-interacting homolog gene
227	chr15	26673552	26673901	1.18	0.0119416	transcription_start_site	+	26673452	26673452	274	LOC440248	NM_199045	hypothetical LOC440248
525	chr15	82758203	82759152	1.01	0.0307018	primary_transcript	-	82758331	82768014	4495	LOC440302	XM_496089	hypothetical LOC440302
520	chr15	91242448	91243805	1.01	0.00526316	primary_transcript	+	91221086	91243642	10762	LOC440309	XM_498623	hypothetical LOC440309
96	chr16	28390073	28390522	1.34	0.00447928	transcription_start_site	-	28389260	28389260	-1037	LOC440350	NM_001018122	similar to nuclear pore complex interacting protein
74	chr2	130526774	130527123	1.4	0.00131579	transcription_start_site	-	130525174	130525174	-1774	LOC440905	NM_001013711	hypothetical protein LOC440905
349	chr4	191237362	191238044	1.1	0.0281259	primary_transcript	+	191234862	191237522	1511	LOC441056	XM_496731	similar to double homeobox, 4
91	chr5	179011348	179011597	1.35	0.00631579	transcription_start_site	+	179011148	179011148	324	LOC441120	NM_001013718	similar to LOC285679 protein
326	chr7	64237437	64237795	1.11	0.0281259	primary_transcript	-	64238184	64873232	318092	LOC441242	BC066990	hypothetical LOC441242
209	chr7	72134108	72134457	1.19	0.0119416	transcription_start_site	-	72134308	72134308	25	LOC441257	NM_001023562	hypothetical LOC441257
404	chr7	97397398	97397954	1.06	0.0184211	transcription_start_site	-	97396698	97396698	-978	LOC441268	NM_001013725	hypothetical gene supported by BC044942
270	chr9	42356098	42356354	1.15	0.0301858	transcription_start_site	-	42357088	42357088	862	LOC441426	AK126863	hypothetical gene supported by AK126863
498	chr7	74860738	74861687	1.02	0.00526316	primary_transcript	+	74826423	75371140	-237569	LOC442582	BC002581	STAG3-like
291	chr17	41945671	41946420	1.13	0.0126316	transcription_start_site	+	41946971	41946971	-925	LOC474170	NM_001006607	c114 SLIT-like testicular protein
382	chr16	68540710	68540959	1.09	0.042885	transcription_start_site	+	68542648	68542648	-1813	LOC497190	AY358373	secretory protein LOC497190
324	chr9	45622154	45622603	1.11	0.0131579	transcription_start_site	+	45623554	45623554	-1175	LOC504188	NM_001013404	hypothetical LOC504188
498	chr7	74860738	74861687	1.02	0.00526316	primary_transcript	-	74859172	74862644	-304	LOC541473	BC067783	FKBP6-like
434	chr1	146714353	146714713	1.05	0.0403867	transcription_start_site	+	146715720	146715720	-1187	LOC642516	XM_926501	similar to profilin 1
168	chr10	127572897	127574153	1.23	0	transcription_start_site	+	127574360	127574360	-835	LOC642759	XM_931063	hypothetical protein LOC642759
194	chr6	86410046	86410295	1.22	0.025	primary_transcript	+	86408475	86410600	633	LOC643883	XM_931880	hypothetical protein LOC643883
390	chr11	106966792	106967241	1.08	0.0281259	transcription_start_site	+	106967680	106967680	-663	LOC643923	NM_001039772	hypothetical protein LOC643923
142	chr1	144769921	144770380	1.26	0.00761773	transcription_start_site	+	144771129	144771129	-978	LOC644034	XM_929658	similar to profilin 1
862	chr4	90975554	90976503	0.89	0.0312945	transcription_start_site	+	90976085	90976085	-56	LOC644248	XM_932073	hypothetical protein LOC644248
252	chr1	146066925	146067586	1.17	0.0116959	transcription_start_site	+	146068233	146068233	-977	LOC644262	XM_929908	similar to profilin 1
21	chr11	62072111	62072360	1.58	0.0350877	primary_transcript	+	62070677	62077927	-2066	LOC644294	XM_927467	hypothetical protein LOC644294
4	chrX	49211723	49211985	1.8	0	transcription_start_site	+	49212433	49212433	-579	LOC645009	BC081536	similar to GAGE-4 protein (G antigen 4)
343	chr2	197165080	197165429	1.1	0.0281259	transcription_start_site	+	197165659	197165659	-404	LOC645406	XM_932882	hypothetical protein LOC645406
647	chr8	71479874	71480626	0.97	0.0378058	transcription_start_site	-	71479307	71479307	-943	LOC646067	XM_933376	hypothetical protein LOC646067
268	chr7	97353995	97354444	1.15	0.0208333	transcription_start_site	+	97353494	97353494	725	LOC646100	XM_929061	hypothetical protein LOC646100
24	chr19	61053798	61054247	1.57	0.00250627	primary_transcript	-	61052924	61055107	-7	LOC646667	XM_929610	similar to proline-rich glycoprotein (sgp158)
524	chr15	78481946	78482403	1.01	0.0307018	primary_transcript	+	78476701	78483689	1979	LOC646998	XM_934148	hypothetical protein LOC646998
426	chr1	201286533	201287182	1.05	0.0184211	primary_transcript	+	201262326	201287390	11999	LOC647246	XM_930292	similar to PTPRF interacting protein alpha 2
1539	chr14	105460556	105461605	0.76	0.0175439	primary_transcript	-	105278728	105876702	116634	LOC652848	NM_001040077	similar to Ig heavy chain V-II region ARH-77 precursor
150	chrX	77282635	77282984	1.26	0.00761773	transcription_start_site	-	77281851	77281851	-958	LOC653068	XM_925841	similar to TBP-associated factor 9L
1320	chr1	33420854	33422003	0.8	0.0325815	transcription_start_site	-	33420370	33420370	-1058	LOC653200	XM_931303	similar to tripartite motif-containing 62
367	chr5	69233458	69233807	1.09	0.0281259	primary_transcript	+	69176394	69310904	-10016	LOC653391	BC067830	similar to hypothetical protein LOC153561
234	chr19	42097684	42098333	1.18	0.0208333	transcription_start_site	+	42098701	42098701	-692	LOC653456	XM_927471	similar to zinc finger protein 568
459	chr6	167822952	167823301	1.05	0.0403867	transcription_start_site	-	167822746	167822746	-380	LOC653463	XM_376558	similar to hypothetical gene supported by AK127120
459	chr6	167822952	167823301	1.05	0.0403867	primary_transcript	-	167823160	167828774	2840	LOC653469	XM_927530	hypothetical protein LOC653469
423	chr6	167969521	167970170	1.05	0.00877193	transcription_start_site	-	167970238	167970238	392	LOC653483	AB016898	similar to myeloid/lymphoid or mixed-lineage leukemia (trithorax homolog, Drosophila)%3B translocated to, 4
406	chr7	153213151	153214300	1.06	0.0184211	transcription_start_site	+	153215355	153215355	-1629	LOC653748	XM_935133	similar to Dipeptidyl aminopeptidase-like protein 6 (Dipeptidylpeptidase VI) (Dipeptidylpeptidase 6) (Dipeptidyl peptidase IV-like protein) (Dipeptidyl aminopeptidase-related protein) (DPPX)
80	chr22	20985488	20986043	1.39	0.00131579	transcription_start_site	+	20987588	20987588	-1822	LOC96610	NM_080926	hypothetical protein similar to KIAA0187 gene product
321	chr11	63627140	63627389	1.12	0.0301858	primary_transcript	-	63522606	63690109	-20907	LRP16	BC008316	LRP16 protein
201	chr11	67835210	67835559	1.21	0.0109649	transcription_start_site	+	67836710	67836710	-1325	LRP5	NM_002335	low density lipoprotein receptor-related protein 5
291	chr17	41945671	41946420	1.13	0.0126316	transcription_start_site	+	41945391	41945391	654	LRRC37A	BC040501	leucine rich repeat containing 37A
261	chr11	56704496	56704745	1.16	0.0232794	transcription_start_site	+	56705796	56705796	-1175	LRRC55	NM_001005210	leucine rich repeat containing 55
1093	chr3	54938612	54939261	0.84	0.0245614	transcription_start_site	-	54937112	54937112	-1824	LRTM1	NM_020678	leucine-rich repeats and transmembrane domains 1
241	chr19	447689	447938	1.18	0.0301858	transcription_start_site	+	447489	447489	324	MADCAM1	NM_130762	mucosal vascular addressin cell adhesion molecule 1
1098	chrX	151689396	151690354	0.84	0.0469108	transcription_start_site	-	151688896	151688896	-979	MAGEA3	NM_005362	melanoma antigen family A, 3
251	chr1	113733093	113733942	1.17	0.0116959	transcription_start_site	+	113734893	113734893	-1375	MAGI3	NM_020965	membrane associated guanylate kinase, WW and PDZ domain containing 3
921	chrX	43399452	43400210	0.88	0.0312945	transcription_start_site	+	43400352	43400352	-521	MAOA	NM_000240	monoamine oxidase A
344	chr20	54255295	54255644	1.1	0.0281259	transcription_start_site	+	54257194	54257194	-1724	MC3R	BC069105	melanocortin 3 receptor
863	chr7	15694220	15694976	0.89	0.0312945	transcription_start_site	-	15692819	15692819	-1779	MEOX2	NM_005924	mesenchyme homeobox 2
298	chr16	630849	631198	1.13	0.0208333	transcription_start_site	-	626343	626343	-4680	MGC13114	BC007207	hypothetical protein MGC13114
298	chr16	630849	631198	1.13	0.0208333	transcription_start_site	+	631849	631849	-825	MGC15416	NM_138418	hypothetical protein MGC15416
364	chr16	1342432	1342881	1.09	0.0281259	transcription_start_site	-	1341874	1341874	-782	MGC24381	NM_001001410	hypothetical protein MGC24381
382	chr16	68540710	68540959	1.09	0.042885	transcription_start_site	+	68542516	68542516	-1681	MGC34761	BC039068	hypothetical protein MGC34761
162	chr11	124869520	124870069	1.25	0.00761773	transcription_start_site	+	124870319	124870319	-524	MGC39545	NM_203452	hypothetical protein LOC403312
399	chr9	67376747	67377796	1.07	0.00877193	transcription_start_site	-	67376447	67376447	-824	MGC42630	NM_175923	hypothetical protein MGC42630
1521	chr7	151566722	151568177	0.77	0.0175439	transcription_start_site	-	151566922	151566922	-527	MLL3	NM_021230	myeloid/lymphoid or mixed-lineage leukemia 3
423	chr6	167969521	167970170	1.05	0.00877193	transcription_start_site	+	167970519	167970519	-673	MLLT4	NM_001040001	myeloid/lymphoid or mixed-lineage leukemia (trithorax homolog, Drosophila)%3B translocated to, 4
9	chr1	2556189	2556438	1.68	0	transcription_start_site	-	2554289	2554289	-2024	MMEL1	NM_033467	membrane metallo-endopeptidase-like 1
31	chr22	26529086	26529336	1.52	0	transcription_start_site	-	26527486	26527486	-1725	MN1	NM_002430	meningioma (disrupted in balanced translocation) 1
81	chr3	39483574	39484037	1.39	0.00131579	transcription_start_site	+	39484174	39484174	-368	MOBP	NM_182935	myelin-associated oligodendrocyte basic protein
398	chr17	39266936	39267192	1.08	0.042885	transcription_start_site	-	39266052	39266052	-1012	MPP3	BC025743	membrane protein, palmitoylated 3 (MAGUK p55 subfamily member 3)
157	chr1	159547870	159548119	1.26	0.0160819	transcription_start_site	-	159546368	159546368	-1626	MPZ	NM_000530	myelin protein zero (Charcot-Marie-Tooth neuropathy 1B)
489	chr11	18150159	18150612	1.04	0.0403867	transcription_start_site	+	18150959	18150959	-573	MRGPRX4	BC095509	MAS-related GPR, member X4
351	chr22	28607398	28607656	1.1	0.042885	transcription_start_site	+	28609198	28609198	-1671	MTMR3	NM_021090	myotubularin related protein 3
389	chr11	92341536	92341893	1.08	0.0281259	transcription_start_site	+	92342436	92342436	-721	MTNR1B	NM_005959	melatonin receptor 1B
284	chr8	125810841	125811190	1.14	0.0208333	transcription_start_site	-	125809840	125809840	-1175	MTSS1	NM_014751	metastasis suppressor 1
486	chr11	617575	617924	1.04	0.0403867	transcription_start_site	-	616078	616078	-1671	MUCDHL	NM_017717	mucin and cadherin-like
102	chr3	46880335	46880884	1.34	0.0150376	transcription_start_site	-	46879938	46879938	-671	MYL3	BC009790	myosin, light polypeptide 3, alkali%3B ventricular, skeletal, slow
281	chr22	24468119	24468468	1.14	0.0208333	transcription_start_site	+	24468200	24468200	93	MYO18B	AY077700	myosin XVIIIB
28	chr11	2109941	2110290	1.54	0	transcription_start_site	+	2109739	2109739	376	N/A	AK074614	Homo sapiens cDNA FLJ90133 fis, clone HEMBB1000567.
24	chr19	61053798	61054247	1.57	0.00250627	transcription_start_site	+	61055198	61055198	-1175	NALP4	NM_134444	NACHT, leucine rich repeat and PYD containing 4
461	chrX	72351509	72352058	1.05	0.0403867	transcription_start_site	-	72351409	72351409	-374	NAP1L2	NM_021963	nucleosome assembly protein 1-like 2
599	chr2	73723235	73724290	0.98	0.0152801	transcription_start_site	-	73723035	73723035	-727	NAT8	NM_003960	N-acetyltransferase 8 (camello like)
178	chr1	16792076	16792625	1.22	0.0109649	transcription_start_site	-	16791779	16791779	-571	NBPF1	XM_934966	neuroblastoma breakpoint family, member 1
178	chr1	16792076	16792625	1.22	0.0109649	transcription_start_site	-	16791276	16791276	-1074	NBPF10	NM_001039703	neuroblastoma breakpoint family, member 10
142	chr1	144769921	144770380	1.26	0.00761773	primary_transcript	-	144744003	144794101	-1098	NBPF11	NM_183372	neuroblastoma breakpoint family, member 11
142	chr1	144769921	144770380	1.26	0.00761773	transcription_start_site	-	144768979	144768979	-1171	NBPF8	AY894562	neuroblastoma breakpoint family, member 8
252	chr1	146066925	146067586	1.17	0.0116959	transcription_start_site	-	146066545	146066545	-710	NBPF9	XM_933976	neuroblastoma breakpoint family, member 9
647	chr8	71479874	71480626	0.97	0.0378058	transcription_start_site	-	71478574	71478574	-1676	NCOA2	NM_006540	nuclear receptor coactivator 2
312	chr17	35019599	35019848	1.13	0.0301858	transcription_start_site	-	35017699	35017699	-2024	NEUROD2	NM_006160	neurogenic differentiation 2
54	chr19	12966583	12966832	1.44	0	transcription_start_site	+	12967583	12967583	-875	NFIX	NM_002501	nuclear factor I/X (CCAAT-binding transcription factor)
287	chr22	28308749	28308998	1.14	0.0301858	transcription_start_site	-	28307328	28307328	-1545	NIPSNAP1	NM_003634	nipsnap homolog 1 (C. elegans)
491	chr17	7263366	7264015	1.04	0.0403867	primary_transcript	+	7252225	7263903	5626	NLGN2	NM_020795	neuroligin 2
641	chr3	48319052	48319909	0.97	0.0378058	transcription_start_site	-	48317852	48317852	-1628	NME6	NM_005793	non-metastatic cells 6, protein expressed in (nucleoside-diphosphate kinase)
183	chr16	14938412	14938861	1.22	0.0109649	transcription_start_site	+	14938800	14938800	-163	NPIP	NM_006985	nuclear pore complex interacting protein
528	chr6	108593354	108593803	1.01	0.0307018	transcription_start_site	+	108593954	108593954	-375	NR2E1	NM_003269	nuclear receptor subfamily 2, group E, member 1
645	chr5	139404163	139404813	0.97	0.0378058	transcription_start_site	-	139403063	139403063	-1425	NRG2	NM_013985	neuregulin 2
291	chr17	41945671	41946420	1.13	0.0126316	primary_transcript	+	41805903	42189997	-51904	NSF	NM_006178	N-ethylmaleimide-sensitive factor
918	chr16	15058234	15059383	0.88	0.0263158	transcription_start_site	-	15057334	15057334	-1474	NTAN1	BC017336	N-terminal asparagine amidase
454	chr5	102926522	102927271	1.05	0.0403867	transcription_start_site	-	102926389	102926389	-507	NUDT12	NM_031438	nudix (nucleoside diphosphate linked moiety X)-type motif 12
632	chr4	71234969	71235627	0.97	0.0152801	transcription_start_site	+	71235297	71235297	1	NYD-SP26	NM_033122	testis development protein NYD-SP26
259	chr11	185960	186609	1.16	0.00877193	transcription_start_site	+	186760	186760	-475	ODF3	NM_053280	outer dense fiber of sperm tails 3
437	chr1	201728993	201729343	1.05	0.0403867	transcription_start_site	+	201729893	201729893	-725	OPTC	NM_014359	opticin
358	chr1	246124411	246124868	1.09	0.0281259	transcription_start_site	+	246125511	246125511	-871	OR2W3	NM_001001957	olfactory receptor, family 2, subfamily W, member 3
490	chr11	54866452	54866901	1.04	0.0403867	transcription_start_site	+	54867252	54867252	-575	OR4A16	NM_001005274	olfactory receptor, family 4, subfamily A, member 16
160	chr11	48282750	48283099	1.25	0.00761773	transcription_start_site	+	48284350	48284350	-1425	OR4S1	NM_001004725	olfactory receptor, family 4, subfamily S, member 1
19	chr11	4615796	4616245	1.58	0	transcription_start_site	+	4617596	4617596	-1575	OR51D1	NM_001004751	olfactory receptor, family 51, subfamily D, member 1
118	chr1	40010707	40011056	1.3	0.00461681	transcription_start_site	-	40009607	40009607	-1274	OXCT2	NM_022120	3-oxoacid CoA transferase 2
634	chr5	131592734	131593583	0.97	0.0152801	transcription_start_site	-	131591455	131591455	-1703	P4HA2	NM_001017974	procollagen-proline, 2-oxoglutarate 4-dioxygenase (proline 4-hydroxylase), alpha polypeptide II
2	chr22	48949316	48949765	1.9	0	transcription_start_site	+	48951302	48951302	-1761	PANX2	AK096019	pannexin 2
161	chr11	123985262	123986311	1.25	0.00761773	transcription_start_site	+	123986662	123986662	-875	PANX3	NM_052959	pannexin 3
154	chr1	18827886	18828135	1.26	0.0160819	transcription_start_site	+	18830086	18830086	-2075	PAX7	NM_013945	paired box gene 7
66	chr4	30329334	30329783	1.43	0.00169779	transcription_start_site	+	30331134	30331134	-1575	PCDH7	NM_002589	BH-protocadherin (brain-heart)
296	chr1	203738649	203739098	1.13	0.0208333	transcription_start_site	+	203740349	203740349	-1475	PCTK3	NM_212502	PCTAIRE protein kinase 3
48	chr5	355790	356139	1.47	0.00210526	primary_transcript	+	324767	368089	9536	PDCD6	BC012384	programmed cell death 6
139	chr19	10423236	10423796	1.27	0.0157895	transcription_start_site	+	10424614	10424614	-1098	PDE4A	BC038234	phosphodiesterase 4A, cAMP-specific (phosphodiesterase E2 dunce homolog, Drosophila)
38	chr9	70160234	70161283	1.49	0	transcription_start_site	+	70161634	70161634	-875	PGM5	NM_021965	phosphoglucomutase 5
396	chr11	117982522	117982871	1.08	0.042885	transcription_start_site	+	117982422	117982422	274	PHLDB1	NM_015157	pleckstrin homology-like domain, family B, member 1
112	chr4	41446854	41447203	1.31	0.00461681	transcription_start_site	-	41445744	41445744	-1284	PHOX2B	NM_003924	paired-like homeobox 2b
190	chr19	3652245	3652611	1.22	0.0119416	transcription_start_site	-	3651445	3651445	-983	PIP5K1C	NM_012398	phosphatidylinositol-4-phosphate 5-kinase, type I, gamma
644	chr4	111764003	111764461	0.97	0.0378058	transcription_start_site	-	111763703	111763703	-529	PITX2	BC013998	paired-like homeodomain transcription factor 2
523	chr12	32941793	32942442	1.01	0.0307018	transcription_start_site	-	32940993	32940993	-1124	PKP2	NM_004572	plakophilin 2
184	chr3	48443346	48443895	1.22	0.0109649	transcription_start_site	-	48441746	48441746	-1874	PLXNB1	NM_002673	plexin B1
209	chr7	72134108	72134457	1.19	0.0119416	primary_transcript	+	72114605	72193685	-19862	PMS2L2	AB017007	postmeiotic segregation increased 2-like 2
426	chr1	201286533	201287182	1.05	0.0184211	transcription_start_site	+	201286933	201286933	-75	PPFIA4	NM_015053	protein tyrosine phosphatase, receptor type, f polypeptide (PTPRF), interacting protein (liprin), alpha 4
492	chr17	35035304	35035753	1.04	0.0403867	transcription_start_site	+	35036704	35036704	-1175	PPP1R1B	NM_032192	protein phosphatase 1, regulatory (inhibitor) subunit 1B (dopamine and cAMP regulated phosphoprotein, DARPP-32)
182	chr14	93324019	93324368	1.22	0.0109649	transcription_start_site	-	93324519	93324519	325	PRIMA1	NM_178004	proline rich membrane anchor 1
267	chr7	719590	720039	1.15	0.0208333	transcription_start_site	-	718659	718659	-1155	PRKAR1B	NM_002735	protein kinase, cAMP-dependent, regulatory, type I, beta
638	chr16	23753622	23754371	0.97	0.0378058	transcription_start_site	+	23754822	23754822	-825	PRKCB1	NM_212535	protein kinase C, beta 1
294	chr1	1993945	1994294	1.13	0.0208333	transcription_start_site	+	1994945	1994945	-825	PRKCZ	NM_001033581	protein kinase C, zeta
6	chr2	238138455	238138704	1.74	0	transcription_start_site	+	238139955	238139955	-1375	PRLH	NM_015893	prolactin releasing hormone
522	chr5	177357249	177357998	1.01	0.00526316	transcription_start_site	-	177355849	177355849	-1774	PROP1	NM_006261	prophet of Pit1, paired-like homeodomain transcription factor
164	chr11	126375115	126375464	1.25	0.0160819	transcription_start_site	+	126378014	126378014	-2724	PRR10	NM_173579	proline rich 10
359	chr12	10894419	10895168	1.09	0.0281259	transcription_start_site	-	10893341	10893341	-1452	PRR4	BC058035	proline rich 4 (lacrimal)
783	chr19	48075611	48076860	0.92	0.0263158	transcription_start_site	-	48075711	48075711	-524	PSG1	NM_006905	pregnancy specific beta-1-glycoprotein 1
783	chr19	48075611	48076860	0.92	0.0263158	transcription_start_site	-	48075670	48075670	-565	PSG4	BC008405	pregnancy specific beta-1-glycoprotein 4
456	chr6	31215597	31216046	1.05	0.0403867	primary_transcript	+	31201575	31215736	7166	PSORS1C1	BC104870	psoriasis susceptibility 1 candidate 1
456	chr6	31215597	31216046	1.05	0.0403867	transcription_start_site	-	31215106	31215106	-715	PSORS1C2	AF484420	psoriasis susceptibility 1 candidate 2
144	chr14	51802480	51803429	1.26	0.00761773	transcription_start_site	+	51804180	51804180	-1225	PTGDR	BC040968	prostaglandin D2 receptor (DP)
189	chr19	14447874	14448623	1.22	0.0116959	transcription_start_site	-	14447174	14447174	-1074	PTGER1	NM_000955	prostaglandin E receptor 1 (subtype EP1), 42kDa
1322	chr14	51849262	51850311	0.8	0.0325815	transcription_start_site	+	51850862	51850862	-1075	PTGER2	NM_000956	prostaglandin E receptor 2 (subtype EP2), 53kDa
211	chr9	21022435	21023094	1.19	0.0119416	transcription_start_site	-	21021640	21021640	-1124	PTPLAD2	CR608542	protein tyrosine phosphatase-like A domain containing 2
179	chr1	43768233	43768982	1.22	0.0109649	transcription_start_site	+	43769133	43769133	-525	PTPRF	NM_002840	protein tyrosine phosphatase, receptor type, F
53	chr2	130452206	130452459	1.44	0	transcription_start_site	+	130453706	130453706	-1373	RAB6C	NM_032144	RAB6C, member RAS oncogene family
23	chr19	16103837	16104086	1.57	0	primary_transcript	+	16083635	16105443	9422	RAB8A	BC002977	RAB8A, member RAS oncogene family
521	chr3	159934069	159934918	1.01	0.00526316	transcription_start_site	-	159932969	159932969	-1524	RARRES1	NM_206963	retinoic acid receptor responder (tazarotene induced) 1
1522	chr7	149669839	149670888	0.77	0.0480549	transcription_start_site	-	149669639	149669639	-724	RARRES2	NM_002889	retinoic acid receptor responder (tazarotene induced) 2
283	chr5	179497885	179498334	1.14	0.0208333	transcription_start_site	-	179497955	179497955	-154	RASGEF1C	AF449764	RasGEF domain family, member 1C
361	chr12	26001428	26001780	1.09	0.0281259	transcription_start_site	+	26003228	26003228	-1624	RASSF8	NM_007211	Ras association (RalGDS/AF-6) domain family 8
40	chrY	22449521	22450170	1.49	0.00461681	transcription_start_site	-	22450026	22450026	180	RBMY1A1	BC070298	RNA binding motif protein, Y-linked, family 1, member A1
263	chrY	22080545	22081394	1.15	0.00526316	transcription_start_site	+	22082645	22082645	-1675	RBMY1B	NM_001006121	RNA binding motif protein, Y-linked, family 1, member B
40	chrY	22449521	22450170	1.49	0.00461681	transcription_start_site	-	22450021	22450021	175	RBMY1D	NM_001006120	RNA binding motif protein, Y-linked, family 1, member D
40	chrY	22449521	22450170	1.49	0.00461681	transcription_start_site	-	22450003	22450003	157	RBMY1F	X76060	RNA binding motif protein, Y-linked, family 1, member F
313	chr19	9982948	9983199	1.13	0.042885	transcription_start_site	+	9984924	9984924	-1850	RDH8	AF229845	retinol dehydrogenase 8 (all-trans)
453	chr5	95091498	95092057	1.05	0.0403867	transcription_start_site	+	95092798	95092798	-1020	RHOBTB3	NM_014899	Rho-related BTB domain containing 3
87	chr20	42873326	42873675	1.35	0.00447928	transcription_start_site	-	42872326	42872326	-1174	RIMS4	NM_182970	regulating synaptic membrane exocytosis 4
440	chr14	20225371	20225822	1.05	0.0403867	transcription_start_site	+	20226771	20226771	-1174	RNASE4	NM_194431	ribonuclease, RNase A family, 4
394	chr17	58240427	58240876	1.08	0.0281259	transcription_start_site	-	58239437	58239437	-1214	RNF190	BX648705	ring finger protein 190
329	chr9	70106602	70107060	1.11	0.0281259	transcription_start_site	+	70107602	70107602	-771	RP11-561O23.3	NM_199135	FOXD4-like 2
311	chr12	111714324	111714573	1.13	0.0301858	transcription_start_site	+	111714124	111714124	324	RPH3A	BC017259	rabphilin 3A homolog (mouse)
187	chr8	93144867	93145720	1.22	0.0109649	transcription_start_site	-	93144367	93144367	-926	RUNX1T1	NM_004349	runt-related transcription factor 1%3B translocated to, 1 (cyclin D-related)
174	chr2	48660266	48660525	1.23	0.025	transcription_start_site	+	48661249	48661249	-853	SALF	BC101772	stoned B/TFIIA-alpha/beta-like factor
305	chr19	40712393	40712742	1.13	0.0281259	transcription_start_site	-	40711093	40711093	-1474	SBSN	NM_198538	suprabasin
460	chr8	27907817	27908266	1.05	0.0403867	transcription_start_site	-	27906117	27906117	-1924	SCARA5	NM_173833	scavenger receptor class A, member 5 (putative)
262	chr11	61941706	61941955	1.16	0.0232794	transcription_start_site	+	61943098	61943098	-1267	SCGB1A1	BC004481	secretoglobin, family 1A, member 1 (uteroglobin)
108	chr11	61713485	61713934	1.33	0.00447928	transcription_start_site	+	61714263	61714263	-553	SCGB1D1	BC062693	secretoglobin, family 1D, member 1
332	chr7	12595872	12596121	1.11	0.042885	transcription_start_site	+	12595672	12595672	324	SCIN	NM_033128	scinderin
486	chr11	617575	617924	1.04	0.0403867	transcription_start_site	-	617173	617173	-576	SCT	NM_021920	secretin
157	chr1	159547870	159548119	1.26	0.0160819	transcription_start_site	+	159550789	159550789	-2794	SDHC	NM_001035511	succinate dehydrogenase complex, subunit C, integral membrane protein, 15kDa
395	chr17	68946308	68946857	1.08	0.0281259	transcription_start_site	-	68945808	68945808	-774	SDK2	NM_019064	sidekick homolog 2 (chicken)
180	chr1	149612388	149612739	1.22	0.0109649	transcription_start_site	-	149611806	149611806	-757	SELENBP1	BC032997	selenium binding protein 1
216	chr2	96900635	96900994	1.19	0.0232794	transcription_start_site	-	96899435	96899435	-1379	SEMA4C	NM_017789	sema domain, immunoglobulin domain (Ig), transmembrane domain (TM) and short cytoplasmic domain, (semaphorin) 4C
640	chr20	41626450	41626999	0.97	0.0378058	transcription_start_site	+	41627259	41627259	-534	SGK2	BC065511	serum/glucocorticoid regulated kinase 2
497	chr2	235523524	235524473	1.02	0.00526316	transcription_start_site	+	235525355	235525355	-1356	SH3BP4	BC057396	SH3-domain binding protein 4
302	chr6	101018372	101018721	1.13	0.0208333	transcription_start_site	-	101018272	101018272	-274	SIM1	NM_005068	single-minded homolog 1 (Drosophila)
109	chr10	50491559	50491908	1.32	0.00461681	primary_transcript	+	50488426	50490771	2135	SLC18A3	BC007765	solute carrier family 18 (vesicular acetylcholine), member 3
526	chr3	38281034	38281783	1.01	0.0307018	transcription_start_site	+	38282306	38282306	-897	SLC22A13	BC035973	solute carrier family 22 (organic cation transporter), member 13
636	chr14	22892819	22893468	0.97	0.0378058	transcription_start_site	-	22891920	22891920	-1223	SLC22A17	NM_016609	solute carrier family 22 (organic cation transporter), member 17
146	chr20	36785148	36785497	1.26	0.00761773	transcription_start_site	+	36786518	36786518	-1195	SLC32A1	NM_080552	solute carrier family 32 (GABA vesicular transporter), member 1
39	chr9	98186258	98186607	1.49	0	transcription_start_site	-	98185792	98185792	-640	SLC35D2	BC100278	solute carrier family 35, member D2
303	chrX	48214809	48215158	1.13	0.0208333	transcription_start_site	-	48213509	48213509	-1474	SLC38A5	NM_033518	solute carrier family 38, member 5
124	chr6	31954236	31954485	1.3	0.00907441	transcription_start_site	-	31954736	31954736	375	SLC44A4	NM_025257	solute carrier family 44, member 4
7	chr5	34020937	34022396	1.72	0	transcription_start_site	-	34020537	34020537	-1129	SLC45A2	NM_016180	solute carrier family 45, member 2
99	chr3	45814666	45814915	1.34	0.00631579	transcription_start_site	-	45812966	45812966	-1824	SLC6A20	NM_020208	solute carrier family 6 (proline IMINO transporter), member 20
65	chr3	171788152	171788714	1.43	0.00169779	transcription_start_site	-	171786552	171786552	-1881	SLC7A14	NM_020949	solute carrier family 7 (cationic amino acid transporter, y+ system), member 14
367	chr5	69233458	69233807	1.09	0.0281259	primary_transcript	+	69176325	69452412	-80736	SMA3	BC050737	SMA3
367	chr5	69233458	69233807	1.09	0.0281259	primary_transcript	-	68931195	69621762	42846	SMA5	NM_021036	SMA5
400	chr9	138413172	138413821	1.07	0.0403867	transcription_start_site	-	138413072	138413072	-424	SNAPC4	NM_003086	small nuclear RNA activating complex, polypeptide 4, 190kDa
862	chr4	90975554	90976503	0.89	0.0312945	transcription_start_site	-	90975854	90975854	-174	SNCA	NM_007308	synuclein, alpha (non A4 component of amyloid precursor)
1097	chr4	187115939	187116699	0.84	0.0469108	transcription_start_site	-	187114516	187114516	-1803	SORBS2	NM_021069	sorbin and SH3 domain containing 2
152	chr12	24608153	24608706	1.26	0.0116959	transcription_start_site	-	24606650	24606650	-1779	SOX5	BC060773	SRY (sex determining region Y)-box 5
412	chr7	20794430	20794885	1.06	0.0403867	transcription_start_site	-	20793030	20793030	-1627	SP8	NM_182700	Sp8 transcription factor
253	chr17	28342194	28342643	1.17	0.0119416	transcription_start_site	+	28342994	28342994	-575	SPACA3	NM_173847	sperm acrosome associated 3
639	chr20	31057801	31058750	0.97	0.0378058	transcription_start_site	-	31055900	31055900	-2375	SPAG4L	NM_080675	sperm associated antigen 4-like
355	chr6	32057012	32057861	1.09	0.0131579	primary_transcript	+	32048115	32057201	4778	STK19	X77386	serine/threonine kinase 19
174	chr2	48660266	48660525	1.23	0.025	transcription_start_site	+	48661266	48661266	-870	STON1	NM_006873	stonin 1
407	chr10	29964207	29964663	1.06	0.0403867	transcription_start_site	-	29963907	29963907	-528	SVIL	NM_021738	supervillin
194	chr6	86410046	86410295	1.22	0.025	transcription_start_site	-	86409746	86409746	-424	SYNCRIP	NM_006372	synaptotagmin binding, cytoplasmic RNA interacting protein
192	chr19	55832614	55832963	1.22	0.0119416	transcription_start_site	-	55833114	55833114	325	SYT3	NM_032298	synaptotagmin III
1001	chr11	61105774	61106823	0.87	0.0263158	transcription_start_site	-	61104874	61104874	-1424	SYT7	NM_004200	synaptotagmin VII
334	chr9	32625167	32625416	1.11	0.042885	transcription_start_site	-	32625667	32625667	375	TAF1L	NM_153809	TAF1-like RNA polymerase II, TATA box binding protein (TBP)-associated factor, 210kDa
150	chrX	77282635	77282984	1.26	0.00761773	transcription_start_site	-	77281835	77281835	-974	TAF9B	NM_015975	TAF9B RNA polymerase II, TATA box binding protein (TBP)-associated factor, 31kDa
156	chr1	47469771	47470120	1.26	0.0160819	transcription_start_site	-	47468030	47468030	-1915	TAL1	NM_003189	T-cell acute lymphocytic leukemia 1
393	chr17	56887588	56888037	1.08	0.0281259	transcription_start_site	+	56888588	56888588	-775	TBX4	NM_018488	T-box 4
280	chr18	42810747	42811196	1.14	0.0208333	transcription_start_site	-	42810447	42810447	-524	TCEB3C	NM_145653	transcription elongation factor B polypeptide 3C (elongin A3)
27	chr21	32880487	32880936	1.56	0.00250627	transcription_start_site	-	32879708	32879708	-1003	TCP10L	BC033855	t-complex 10 (mouse)-like
356	chr6	50893571	50894620	1.09	0.0131579	transcription_start_site	+	50894541	50894541	-445	TFAP2B	NM_003221	transcription factor AP-2 beta (activating enhancer binding protein 2 beta)
285	chr20	36227714	36227963	1.14	0.0301858	transcription_start_site	-	36227114	36227114	-724	TGM2	NM_004613	transglutaminase 2 (C polypeptide, protein-glutamine-gamma-glutamyltransferase)
441	chr14	77036512	77036964	1.05	0.0403867	transcription_start_site	-	77034912	77034912	-1826	THSD3	NM_199265	thrombospondin, type I, domain containing 3
444	chr15	27902598	27902954	1.05	0.0403867	transcription_start_site	-	27901998	27901998	-778	TJP1	NM_003257	tight junction protein 1 (zona occludens 1)
340	chr4	154824090	154824539	1.1	0.0131579	transcription_start_site	+	154824890	154824890	-575	TLR2	NM_003264	toll-like receptor 2
122	chr5	170667192	170667641	1.3	0.00461681	transcription_start_site	+	170668892	170668892	-1475	TLX3	NM_021025	T-cell leukemia homeobox 3
147	chr3	52269468	52269826	1.26	0.00761773	transcription_start_site	-	52269468	52269468	-179	TMEM113	NM_025222	transmembrane protein 113
60	chr14	105061897	105062256	1.43	0	transcription_start_site	+	105063997	105063997	-1920	TMEM121	BC004221	transmembrane protein 121
408	chr2	112528784	112529133	1.06	0.0403867	transcription_start_site	+	112529284	112529284	-325	TMEM87B	NM_032824	transmembrane protein 87B
391	chr11	117304802	117305251	1.08	0.0281259	transcription_start_site	-	117305302	117305302	275	TMPRSS13	NM_032046	transmembrane protease, serine 13
239	chr22	35830239	35830588	1.18	0.0232794	transcription_start_site	-	35829642	35829642	-771	TMPRSS6	BC039082	transmembrane protease, serine 6
694	chr1	173301616	173302965	0.96	0.0152801	transcription_start_site	+	173303616	173303616	-1325	TNN	NM_022093	tenascin N
410	chr2	217433427	217434278	1.06	0.0403867	transcription_start_site	-	217433027	217433027	-825	TNP1	NM_003284	transition protein 1 (during histone to protamine replacement)
138	chr2	218518706	218519055	1.27	0.00761773	transcription_start_site	-	218517006	218517006	-1874	TNS1	NM_022648	tensin 1
363	chr16	1228478	1228930	1.09	0.0281259	transcription_start_site	+	1230678	1230678	-1974	TPSAB1	NM_003294	tryptase alpha/beta 1
363	chr16	1228478	1228930	1.09	0.0281259	transcription_start_site	+	1230707	1230707	-2003	TPSB2	BC029356	tryptase beta 2
375	chr19	63745447	63745996	1.09	0.0403867	transcription_start_site	+	63747647	63747647	-1925	TRIM28	NM_005762	tripartite motif-containing 28
696	chr11	35639741	35640496	0.96	0.0378058	transcription_start_site	+	35640928	35640928	-809	TRIM44	NM_017583	tripartite motif-containing 44
1320	chr1	33420854	33422003	0.8	0.0325815	transcription_start_site	-	33419854	33419854	-1574	TRIM62	NM_018207	tripartite motif-containing 62
498	chr7	74860738	74861687	1.02	0.00526316	transcription_start_site	+	74862566	74862566	-1353	TRIM73	BC033812	tripartite motif-containing 73
387	chr11	2401251	2401700	1.08	0.0281259	transcription_start_site	-	2400851	2400851	-624	TRPM5	NM_014555	transient receptor potential cation channel, subfamily M, member 5
1037	chr10	82201846	82202595	0.85	0.0469108	transcription_start_site	+	82204017	82204017	-1796	TSPAN14	BC093016	tetraspanin 14
1035	chr7	128570347	128571696	0.85	0.0245614	transcription_start_site	+	128571947	128571947	-925	TSPAN33	NM_178562	tetraspanin 33
32	chr22	17496789	17497138	1.52	0.00250627	transcription_start_site	+	17498789	17498789	-1825	TSSK2	NM_053006	testis-specific serine kinase 2
98	chr3	9834160	9834409	1.34	0.00631579	transcription_start_site	+	9835060	9835060	-775	TTLL3	NM_015644	tubulin tyrosine ligase-like family, member 3
488	chr11	8015855	8016204	1.04	0.0403867	transcription_start_site	+	8016755	8016755	-725	TUB	NM_003320	tubby homolog (mouse)
443	chr15	20383940	20384389	1.05	0.0403867	transcription_start_site	+	20384940	20384940	-775	TUBGCP5	NM_052903	tubulin, gamma complex associated protein 5
132	chr10	131823371	131823820	1.28	0.00761773	transcription_start_site	+	131824652	131824652	-1056	TXNL2	BC005289	thioredoxin-like 2
383	chr3	48575905	48576154	1.09	0.042885	transcription_start_site	-	48576205	48576205	175	UCN2	BC022096	urocortin 2
221	chr4	69575987	69576736	1.18	0.00877193	transcription_start_site	-	69576487	69576487	125	UGT2B15	NM_001076	UDP glucuronosyltransferase 2 family, polypeptide B15
368	chr5	176168665	176169114	1.09	0.0281259	transcription_start_site	+	176170165	176170165	-1275	UNC5A	NM_133369	unc-5 homolog A (C. elegans)
603	chr7	848455	849604	0.98	0.0378058	primary_transcript	+	838663	881065	-10834	UNC84A	NM_025154	unc-84 homolog A (C. elegans)
1642	chr2	233442337	233443686	0.72	0	transcription_start_site	+	233443237	233443237	-225	UNQ830	NM_206895	ASCL830
170	chr2	70979027	70979376	1.23	0.0109649	transcription_start_site	+	70981227	70981227	-2025	VAX2	NM_012476	ventral anterior homeobox 2
212	chr9	35064164	35064613	1.19	0.0119416	transcription_start_site	-	35062564	35062564	-1824	VCP	NM_007126	valosin-containing protein
188	chrX	8099108	8099457	1.22	0.0109649	transcription_start_site	-	8099308	8099308	25	VCX2	NM_016378	variable charge, X-linked 2
8	chr19	12722471	12723020	1.7	0	transcription_start_site	+	12724406	12724406	-1660	VMD2L1	AF440756	vitelliform macular dystrophy 2-like 1
295	chr1	158100871	158101220	1.13	0.0208333	transcription_start_site	-	158099071	158099071	-1974	VSIG8	NM_001013661	V-set and immunoglobulin domain containing 8
225	chr12	6104597	6105046	1.18	0.0119416	transcription_start_site	-	6104097	6104097	-724	VWF	NM_000552	von Willebrand factor
427	chr12	47657202	47657751	1.05	0.0184211	transcription_start_site	+	47658502	47658502	-1025	WNT1	NM_005430	wingless-type MMTV integration site family, member 1
1095	chr12	1606672	1607521	0.84	0.0469108	transcription_start_site	+	1608672	1608672	-1575	WNT5B	BC001749	wingless-type MMTV integration site family, member 5B
237	chr14	99775062	99775311	1.18	0.0232794	transcription_start_site	+	99775229	99775229	-42	YY1	BC037308	YY1 transcription factor
435	chr1	153923597	153924056	1.05	0.0403867	transcription_start_site	-	153924988	153924988	1161	YY1AP1	BC025272	YY1 associated protein 1
134	chr9	114858317	114858566	1.28	0.0160819	transcription_start_site	-	114858817	114858817	375	ZFP37	NM_003408	zinc finger protein 37 homolog (mouse)
449	chr3	15115159	15115508	1.05	0.0403867	transcription_start_site	-	15115659	15115659	325	ZFYVE20	NM_022340	zinc finger, FYVE domain containing 20
123	chrX	136474956	136475505	1.3	0.00461681	transcription_start_site	+	136476011	136476011	-780	ZIC3	NM_003413	Zic family member 3 heterotaxy 1 (odd-paired homolog, Drosophila)
240	chr8	40874000	40874251	1.18	0.0232794	transcription_start_site	-	40874486	40874486	360	ZMAT4	BC019598	zinc finger, matrin type 4
131	chr10	43383713	43384162	1.28	0.00761773	transcription_start_site	-	43383913	43383913	-24	ZNF239	NM_005674	zinc finger protein 239
451	chr3	62334961	62336114	1.05	0.0403867	transcription_start_site	-	62334061	62334061	-1476	ZNF312	NM_018008	zinc finger protein 312
429	chr19	8794065	8795114	1.05	0.0394737	transcription_start_site	-	8794565	8794565	-24	ZNF558	NM_144693	zinc finger protein 558
234	chr19	42097684	42098333	1.18	0.0208333	transcription_start_site	+	42099084	42099084	-1075	ZNF568	NM_198539	zinc finger protein 568
1092	chr20	44521422	44522777	0.84	0.0245614	transcription_start_site	-	44521322	44521322	-777	ZNF663	NM_173643	zinc finger protein 663
76	chr19	61681555	61682005	1.4	0.00447928	transcription_start_site	-	61680555	61680555	-1225	ZNF667	NM_022103	zinc finger protein 667
88	chr8	144850072	144850421	1.35	0.00447928	primary_transcript	+	144838649	144849515	6164	ZNF707	NM_173831	zinc finger protein 707
171	chr2	213723903	213724267	1.23	0.0109649	transcription_start_site	-	213724578	213724578	493	ZNFN1A2	BC028936	zinc finger protein, subfamily 1A, 2 (Helios)
