# Supplementary material for: Genome-Wide DNA Methylation Maps in Follicular Lymphoma Cells Determined by Methylation-Enriched Bisulfite Sequencing
Source: PLoS One. 2010 Sep 29;5(9):e13020. doi: 10.1371/journal.pone.0013020 (PMC2947499; doi:10.1371/journal.pone.0013020)
Supplement: Table S6 — p value of pair wise t-test results. The gene expression data in each column of the three panels in Figure 6A was used to conduct the test. (0.03 MB XLS) [file pone.0013020.s017.xls]

## Sheet: Sheet1
Table S6. p value of pair wise t-test results. The gene expression data in each column of the three panels in Figure 6A was used to conduct the test.
Figure 6A Left panel
	Col 1	Col 2	Col 3	Col 4
Col 2	0.00262228
Col 3	2.01343e-23	0.000158062
Col 4	5.48591e-69	1.26475e-09	0.00116497
Col 5	9.51983e-106	5.90433e-11	2.96771e-05	0.361362
Figure 6A Middle panel
	Col 1	Col 2	Col 3	Col 4	Col 5
Col 2	0
Col 3	0	5.61721e-24
Col 4	1.32301e-118	0.583426	2.09431e-06
Col 5	8.08701e-12	3.8158e-18	5.445e-11	4.84183e-16
Col 6	0.00222826	3.07455e-40	5.36635e-30	4.71438e-37	0.000414661
Figure 6A Right panel
	Col 1	Col 2	Col 3	Col 4
Col 2	0.000139492
Col 3	1.46953e-17	2.21822e-08
Col 4	1.19948e-32	9.11534e-23	4.25291e-05
Col 5	2.85797e-25	3.97323e-15	0.0134834	0.196555
